# Supplementary material for: Identification of Prognosis-Related Molecular Subgroups and Construction of a Prognostic Prediction Model Using Immune-Related Genes in Pancreatic Cancer
Source: J Oncol. 2022 Jun 7;2022:7117014. doi: 10.1155/2022/7117014 (PMC9197625; doi:10.1155/2022/7117014)
Supplement: Supplementary Materials — Supplementary Tables 1–8 were uploaded to the submission system. Supplementary Table 1: Detailed information on pancreatic cancer samples from the TCGA data set. Supplementary Table 2: Detailed information on pancreatic cancer samples from the three validation data sets including GSE62452, GSE71729, and GSE78229. Supplementary Table 3: A total of 67 immune-related genes with prognostic significance (p-values < 0.01 in both the log-rank and Cox analyses) were selected for further analysis. Supplementary Table 4: Detailed information on the differentially expressed genes between the C1 and C2 subgroups. Supplementary Table 5: Detailed results of the gene ontology (GO) analysis including the biological process (BP), cellular component (CC), and molecular function (MF). Supplementary Table 6: Detailed results of the Kyoto Encyclopedia of Genes and Genomes (KEGG) enrichment analysis. Supplementary Table 7: Genes with the difference in the mutational frequency between the C1 and C2 subgroups. Supplementary Table 8: Detailed information on the genes in the brown module of the weighted correlation network analysis (WGCNA). [file 7117014.f1.xlsx]

## Sheet: table 1
TCGA_id	futime	fustat	age	gender	tumor grade	clinical stage	T	M	N	cluster
TCGA-FB-AAQ3	31	1	65	FEMALE	G2	Stage IIB	T3	MX	N1	C1
TCGA-HZ-A77Q	33	0	55	FEMALE	G2	Stage IIB	T3	MX	N1	C1
TCGA-IB-A6UG	41	1	65	MALE	G3	Stage IIB	T3	M0	N1	C1
TCGA-2J-AAB1	66	1	65	MALE	G3	Stage IIB	T3	M0	N1	C1
TCGA-2J-AAB8	80	0	71	MALE	G3	Stage IIB	T3	M0	N1	C1
TCGA-F2-A7TX	95	1	77	MALE	G3	Stage IIB	T3	M0	N1	C1
TCGA-Q3-AA2A	95	0	64	FEMALE	G1	Stage IB	T3	MX	N1	C1
TCGA-2L-AAQI	103	1	66	MALE	G3	Stage IIB	T3	MX	N1	C1
TCGA-IB-7887	110	1	62	FEMALE	G2	Stage IIB	T3	M0	N1	C1
TCGA-IB-7893	117	1	64	MALE	G3	Stage IIA	T3	M0	N0	C1
TCGA-HZ-8005	120	1	81	MALE	G3	Stage IIB	T3	MX	N1	C1
TCGA-FB-AAQ1	123	1	49	MALE	G2	Stage IIB	T3	MX	N1	C1
TCGA-IB-7886	123	1	80	MALE	G3	Stage IIB	T3	M0	N1	C1
TCGA-HV-A5A3	128	1	50	MALE	G2	Stage IIA	T3	MX	NX	C1
TCGA-2L-AAQA	143	1	76	MALE	G2	Stage IIB	T3	MX	N1	C1
TCGA-IB-AAUN	144	1	74	FEMALE	G2	Stage IB	T2	M0	N0	C1
TCGA-IB-7646	145	1	60	MALE	G2	Stage IIB	T3	M0	N1	C1
TCGA-HZ-8638	151	1	84	FEMALE	GX	Stage IA	T1	MX	N0	C1
TCGA-FB-AAQ2	153	1	81	FEMALE	G3	Stage IIB	T3	MX	N1	C1
TCGA-HZ-A77O	160	1	77	FEMALE	G2	Stage IIB	T2	MX	N1	C1
TCGA-IB-AAUQ	183	1	50	MALE	G2	Stage IIB	T3	M0	N1	C1
TCGA-HZ-A4BH	194	0	75	MALE	G3	Stage IIB	T3	MX	N1b	C1
TCGA-3A-A9IB	224	1	69	FEMALE	G3	Stage IIB	T3	MX	N1	C1
TCGA-F2-A44G	233	1	79	FEMALE	G2	Stage IIB	T3	M0	N1	C1
TCGA-IB-AAUO	239	1	64	FEMALE	G3	Stage IIB	T3	M0	N1	C1
TCGA-FB-AAQ6	244	1	85	MALE	G2	Stage IA	T1	MX	N0	C1
TCGA-IB-AAUU	245	0	35	MALE	G3	Stage IIB	T3	M0	N1	C1
TCGA-IB-A7LX	250	1	57	MALE	G2	Stage IIB	T3	MX	N1	C1
TCGA-HV-A7OL	252	0	70	MALE	G2	Stage IIA	T3	MX	N0	C1
TCGA-OE-A75W	267	1	75	MALE	G1	Stage IIA	T3	M0	N0	C1
TCGA-2J-AABU	277	1	56	MALE	G3	Stage IIB	T3	M0	N1	C1
TCGA-L1-A7W4	278	1	48	FEMALE	G3	Stage IIB	T3	M0	N1	C1
TCGA-2J-AAB6	293	1	75	MALE	G2	Stage IIA	T3	M0	N0	C1
TCGA-HZ-8315	299	1	54	FEMALE	G2	Stage IIA	T3	MX	N0	C1
TCGA-3A-A9IZ	308	1	47	MALE	G2	Stage IIB	T3	MX	N1	C1
TCGA-HZ-A49I	308	1	77	MALE	G2	Stage IIB	T3	MX	N1	C1
TCGA-LB-A9Q5	313	1	63	FEMALE	G3	Stage IIB	T3	MX	N1	C1
TCGA-F2-6879	334	1	57	MALE	G2	Stage IIB	T3	M0	N1	C1
TCGA-YB-A89D	350	0	59	MALE	G2	Stage IIB	T3	MX	N1	C1
TCGA-FB-A7DR	353	1	48	MALE	G2	Stage IIA	T3	M0	NX	C1
TCGA-IB-A5SO	365	1	71	MALE	G2	Stage IIB	T3	M0	N1	C1
TCGA-XD-AAUI	366	1	50	FEMALE	G2	Stage IIB	T3	MX	N1	C1
TCGA-FB-A78T	375	1	71	FEMALE	G2	Stage IIB	T3	M0	N1	C1
TCGA-HZ-8317	378	1	69	FEMALE	G1	Stage IIB	T3	MX	N1	C1
TCGA-FB-AAPU	381	1	41	FEMALE	G2	Stage IIA	T3	MX	N0	C1
TCGA-YH-A8SY	388	0	73	FEMALE	G2	unknow	T3	MX	N1	C1
TCGA-H6-8124	392	0	56	FEMALE	G3	Stage IIB	T3	M0	N1	C1
TCGA-LB-A7SX	393	1	74	FEMALE	G2	Stage IIB	T3	MX	N1	C1
TCGA-2L-AAQJ	394	1	49	FEMALE	G2	Stage III	T4	MX	N0	C1
TCGA-IB-7644	394	1	65	FEMALE	G2	Stage IV	T3	M1	N1	C1
TCGA-US-A77E	430	1	73	MALE	G3	Stage IIB	T3	MX	N1	C1
TCGA-2J-AABO	440	0	43	MALE	G2	Stage IIB	T3	M0	N1	C1
TCGA-3A-A9IU	458	1	65	MALE	G3	Stage IIB	T3	MX	N1	C1
TCGA-IB-A5SS	460	1	64	FEMALE	G3	Stage IIB	T3	M0	N1	C1
TCGA-RB-A7B8	466	1	81	FEMALE	G2	Stage IIB	T3	MX	N1	C1
TCGA-PZ-A5RE	470	1	44	FEMALE	G3	Stage IIB	T3	MX	N1	C1
TCGA-FB-AAQ0	473	1	68	MALE	G3	Stage IIA	T3	MX	N0	C1
TCGA-IB-7889	481	1	85	FEMALE	G1	Stage IIB	T3	M0	N1	C1
TCGA-IB-A5SP	482	0	77	MALE	G2	Stage IIA	T3	M0	N0	C1
TCGA-IB-A7M4	483	0	81	MALE	G3	Stage IIB	T3	MX	N1	C1
TCGA-FB-AAPP	485	1	71	MALE	G3	Stage IIB	T3	MX	N1	C1
TCGA-FB-A5VM	498	1	74	MALE	G3	Stage IB	T2	M0	N0	C1
TCGA-XD-AAUL	498	0	56	MALE	G2	Stage IIA	T3	MX	N0	C1
TCGA-US-A779	511	1	54	FEMALE	G1	Stage IIB	T3	MX	N1b	C1
TCGA-F2-A8YN	517	0	76	MALE	G2	Stage IIA	T3	M0	N0	C1
TCGA-HZ-7926	518	1	57	MALE	G1	Stage IIB	T3	MX	N1	C1
TCGA-IB-8127	522	0	59	MALE	G2	Stage IIB	T3	M0	N1	C1
TCGA-S4-A8RO	525	0	75	FEMALE	G2	Stage IIB	T3	MX	N1	C1
TCGA-HV-AA8X	532	1	75	FEMALE	G2	Stage IIB	T2	MX	N1	C1
TCGA-HZ-8636	545	1	58	FEMALE	G3	Stage IV	T3	M1	N0	C1
TCGA-M8-A5N4	584	0	48	FEMALE	G2	Stage IIA	T3	M0	N0	C1
TCGA-HZ-7919	593	1	52	FEMALE	G2	Stage IIB	T3	M0	N1	C1
TCGA-IB-7890	598	1	73	MALE	G3	Stage IB	T2	M0	N0	C1
TCGA-HZ-A9TJ	603	0	70	MALE	G2	Stage IV	T3	M1	N0	C1
TCGA-IB-7651	603	1	64	FEMALE	G2	Stage IIB	T3	M0	N1	C1
TCGA-3A-A9I9	634	1	67	MALE	G2	Stage IIA	T3	MX	N0	C1
TCGA-2J-AABV	652	1	74	MALE	G4	Stage IIB	T3	M0	N1	C1
TCGA-HZ-A4BK	657	0	72	MALE	G3	Stage IIB	T3	MX	N1	C1
TCGA-HZ-7289	661	1	77	MALE	G1	Stage IIB	T3	MX	N1	C1
TCGA-IB-A6UF	666	0	63	MALE	G2	Stage IIB	T3	M0	N1	C1
TCGA-H8-A6C1	671	0	53	MALE	G2	Stage IIA	T3	MX	N0	C1
TCGA-2J-AABE	676	0	73	MALE	G2	Stage IIA	T3	M0	N0	C1
TCGA-2L-AAQE	684	1	56	MALE	G2	Stage IIB	T3	M0	N1	C1
TCGA-US-A774	695	1	76	FEMALE	G3	Stage IIB	T3	MX	N1	C1
TCGA-HZ-8001	706	0	69	MALE	G2	Stage III	T4	MX	N0	C1
TCGA-FB-AAPZ	716	0	54	MALE	G3	Stage IIB	T2	MX	N1	C1
TCGA-FB-A545	732	1	72	FEMALE	G2	Stage IIB	T3	M0	N1	C1
TCGA-S4-A8RM	737	0	67	MALE	G3	Stage IIB	T3	MX	N1	C1
TCGA-3A-A9IC	738	1	61	FEMALE	G2	Stage IIB	T3	MX	N1	C1
TCGA-3A-A9J0	743	0	75	MALE	G2	Stage IIB	T3	MX	N1	C1
TCGA-HZ-7924	840	0	60	FEMALE	G2	Stage IIA	T3	MX	N0	C1
TCGA-HV-AA8V	920	0	50	MALE	G3	Stage IIB	T3	MX	N1	C1
TCGA-2J-AABI	969	0	55	FEMALE	G3	Stage IIA	T3	M0	N0	C1
TCGA-HV-A7OP	978	0	72	MALE	GX	Stage IIB	T3	M0	N1	C1
TCGA-3A-A9IH	1021	0	66	FEMALE	G2	Stage IA	T1	MX	N0	C1
TCGA-IB-7652	1116	0	49	FEMALE	G2	Stage IIB	T3	M0	N1	C1
TCGA-FB-AAPQ	1130	1	65	MALE	G2	Stage IIB	T3	MX	N1	C1
TCGA-US-A776	1216	0	61	MALE	G2	Stage IIA	T3	MX	N0	C1
TCGA-IB-7885	1257	0	78	FEMALE	G2	Stage IIB	T3	M0	N1	C1
TCGA-2J-AABH	1287	0	61	MALE	G3	Stage IIA	T3	M0	N0	C1
TCGA-YY-A8LH	2016	0	61	FEMALE	G3	Stage IIB	T3	MX	N1	C1
TCGA-HV-A5A6	2036	1	65	FEMALE	G1	Stage IIB	T3	M0	N1b	C1
TCGA-3E-AAAZ	2182	1	71	MALE	G2	Stage IIA	T3	MX	N0	C1
TCGA-FB-A4P5	179	1	69	FEMALE	G2	Stage IIB	T3	MX	N1	C2
TCGA-F2-7276	216	1	64	MALE	G1	Stage IIB	T3	M0	N1	C2
TCGA-IB-A5SQ	219	1	56	FEMALE	G2	Stage IB	T2	M0	N0	C2
TCGA-IB-AAUS	225	0	84	FEMALE	G2	Stage IIB	T3	M0	N1	C2
TCGA-FB-AAPS	228	0	62	FEMALE	G2	Stage IIB	T2	MX	N1	C2
TCGA-IB-AAUW	230	1	63	FEMALE	G3	Stage IIB	T3	M0	N1	C2
TCGA-HV-A5A4	232	0	72	FEMALE	G2	Stage IIA	T3	MX	N0	C2
TCGA-HZ-7920	236	1	71	MALE	G2	Stage IB	T2	MX	N0	C2
TCGA-RB-AA9M	286	0	43	MALE	G3	Stage IIB	T1	MX	N1	C2
TCGA-IB-AAUT	287	0	65	MALE	G1	Stage IIB	T2	M0	N1	C2
TCGA-HV-A5A5	289	0	61	FEMALE	G2	Stage IIB	T3	M0	N1	C2
TCGA-2L-AAQL	292	1	82	MALE	G3	Stage IIB	T3	MX	N1	C2
TCGA-F2-6880	295	0	70	MALE	G1	Stage IIB	T3	M0	N1	C2
TCGA-HZ-7923	314	0	65	MALE	G2	Stage IIA	T3	MX	N0	C2
TCGA-2J-AABT	319	0	72	FEMALE	G2	Stage IIB	T3	M0	N1	C2
TCGA-HZ-A77P	330	0	77	MALE	G1	Stage IIB	T3	MX	N1	C2
TCGA-IB-AAUR	338	0	67	MALE	G1	Stage IIB	T3	M0	N1	C2
TCGA-HZ-8002	366	1	61	MALE	G2	Stage IIB	T3	MX	N1	C2
TCGA-LB-A8F3	379	0	64	FEMALE	G1	Stage IIA	T3	MX	N0	C2
TCGA-XD-AAUH	395	0	57	FEMALE	G2	Stage IIB	T3	M0	N1	C2
TCGA-H6-A45N	397	1	88	FEMALE	G3	Stage IIB	T3	MX	N1	C2
TCGA-IB-AAUV	404	0	49	MALE	G2	Stage IIB	T3	M0	N1	C2
TCGA-Q3-A5QY	416	0	58	MALE	G2	Stage IIB	T3	MX	N1	C2
TCGA-XD-AAUG	420	0	66	FEMALE	G2	Stage IV	T3	M1	N1	C2
TCGA-IB-AAUP	431	0	68	MALE	G2	Stage IIB	T3	M0	N1	C2
TCGA-2J-AABR	438	0	60	FEMALE	G3	Stage IIA	T3	M0	N0	C2
TCGA-HZ-8519	454	0	73	MALE	G3	Stage IA	T1	MX	N0	C2
TCGA-IB-8126	462	0	79	FEMALE	G1	Stage III	T4	M0	N1	C2
TCGA-2J-AABP	463	0	58	FEMALE	G4	Stage IIB	T3	M0	N1	C2
TCGA-IB-7649	467	1	73	FEMALE	G2	Stage IIB	T3	M0	N1	C2
TCGA-Z5-AAPL	467	0	74	FEMALE	G1	Stage IIA	T3	M0	N0	C2
TCGA-IB-7654	476	1	80	MALE	G2	Stage IIB	T2	M0	N1	C2
TCGA-2J-AABK	484	0	71	MALE	G2	Stage IIB	T3	M0	N1	C2
TCGA-IB-7897	486	1	53	FEMALE	G2	Stage IIB	T3	M0	N1	C2
TCGA-HZ-A49H	491	0	68	FEMALE	G2	Stage IIB	T3	MX	N1	C2
TCGA-HZ-8637	517	1	76	FEMALE	G3	Stage IIB	T3	MX	N1	C2
TCGA-US-A77J	568	1	81	FEMALE	G2	Stage IIB	T3	MX	N1b	C2
TCGA-F2-A44H	586	0	65	MALE	G2	Stage IIA	T3	M0	N0	C2
TCGA-F2-7273	592	1	54	MALE	G3	Stage IIB	T3	M0	N1	C2
TCGA-HZ-8003	596	1	65	FEMALE	G2	Stage IIB	T3	MX	N1	C2
TCGA-2J-AABA	607	1	55	MALE	G2	Stage IIB	T3	M0	N1	C2
TCGA-HZ-7925	614	1	66	MALE	G2	Stage IIB	T3	MX	N1	C2
TCGA-2J-AAB9	627	1	70	FEMALE	G1	Stage IIB	T3	M0	N1	C2
TCGA-IB-A5ST	635	0	64	FEMALE	G2	Stage IIB	T3	M0	N1	C2
TCGA-HZ-A49G	660	0	58	FEMALE	G2	Stage IIB	T2	MX	N1	C2
TCGA-2J-AABF	691	1	73	MALE	G3	Stage IIB	T3	M0	N1	C2
TCGA-S4-A8RP	702	1	77	FEMALE	G3	Stage IIB	T3	MX	N1	C2
TCGA-XN-A8T5	720	0	53	FEMALE	G2	Stage IB	T2	M0	N0	C2
TCGA-2J-AAB4	729	0	48	MALE	G2	Stage IIB	T2	M0	N1	C2
TCGA-FB-A4P6	767	0	54	MALE	G1	Stage IIB	T3	MX	N1	C2
TCGA-IB-7891	913	1	49	FEMALE	G1	Stage IIB	T3	M0	N1	C2
TCGA-XN-A8T3	951	0	67	MALE	G2	Stage IB	T2	M0	N0	C2
TCGA-HZ-7918	969	0	72	MALE	G3	Stage IIB	T3	M0	N1	C2
TCGA-3A-A9IS	998	0	67	MALE	G1	Stage IB	T2	MX	N0	C2
TCGA-3A-A9IX	1037	0	40	MALE	G2	Stage IA	T1	MX	N0	C2
TCGA-FB-AAPY	1059	1	71	MALE	G2	Stage IIB	T2	MX	N1	C2
TCGA-3A-A9IV	1103	0	59	FEMALE	G1	Stage IB	T2	MX	N0	C2
TCGA-3A-A9I7	1323	0	45	MALE	G2	Stage IIB	T3	MX	N1	C2
TCGA-IB-7888	1332	1	66	FEMALE	G2	Stage IIA	T3	M0	N0	C2
TCGA-2L-AAQM	1383	0	52	MALE	G1	Stage IIB	T3	MX	N1	C2
TCGA-IB-7645	1502	1	44	FEMALE	G1	Stage IIB	T3	M0	N1	C2
TCGA-3A-A9IR	1542	0	64	FEMALE	G1	Stage IB	T2	MX	N0	C2
TCGA-3A-A9I5	1794	0	57	MALE	G1	unknow	unknow	MX	N0	C2
TCGA-3A-A9IJ	1854	0	65	MALE	G1	Stage IB	T2	MX	N0	C2
TCGA-3A-A9IO	1942	0	55	MALE	G1	unknow	TX	MX	NX	C2
TCGA-3A-A9IN	2084	0	62	FEMALE	G2	Stage IB	T2	MX	NX	C2
TCGA-3E-AAAY	2285	0	67	MALE	G3	Stage IIB	T3	MX	N1	C2
TCGA-3A-A9IL	2741	0	39	FEMALE	G1	Stage I	T1	MX	unknow	C2

## Sheet: table 2
Number	Dataset	Sample size	Experiment type	Platform	Tissue
1	GSE62452	65	Expression profiling by array	GPL6244	frozen tissue
2	GSE71729	125	Expression profiling by array	GPL20769	frozen tissue
3	GSE78229	49	Expression profiling by array	GPL6244	frozen tissue

## Sheet: table 3
Number	Gene name	HR	95% CI	P value (COX)	P value (Log_rank)
1	AGER	0.59	(0.42-0.84)	0.0029	0.00644736
2	AHNAK	2	(1.4-2.7)	4.4e-05	0.004078
3	CGB7	1.5	(1.2-1.9)	0.002	0.00620646
4	CORT	0.17	(0.065-0.43)	0.00023	0.000700454
5	CXCL10	1.3	(1.1-1.5)	0.00019	0.00547321
6	CXCL11	1.4	(1.2-1.7)	4.7e-05	0.00154185
7	CXCL17	1.1	(1-1.3)	0.007	0.00190207
8	CXCL9	1.2	(1.1-1.3)	0.0014	0.00544642
9	DKK1	1.3	(1.1-1.5)	2.8e-05	0.00825883
10	EIF2AK2	2.1	(1.3-3.3)	0.0015	0.00264891
11	ERAP2	1.3	(1.1-1.5)	0.0021	0.00176088
12	FABP12	0.012	(0.00056-0.26)	0.0049	0.0060946
13	FAS	1.6	(1.1-2.2)	0.0049	0.00210054
14	FGF17	0.36	(0.22-0.59)	6.4e-05	0.00179118
15	FGF22	0.11	(0.034-0.36)	0.00029	0.0010689
16	FIGNL2	0.16	(0.062-0.42)	0.00016	0.00121525
17	GDF11	0.53	(0.37-0.76)	0.00056	0.00554779
18	GNRH2	0.073	(0.022-0.24)	1.7e-05	0.000455993
19	GREM1	1.2	(1.1-1.3)	0.0018	0.00687834
20	IL11	1.3	(1.1-1.5)	0.0017	0.00581935
21	IL11RA	0.55	(0.38-0.78)	0.00096	0.00151981
22	IL18	1.7	(1.3-2.3)	7.9e-05	0.00626303
23	IL1RAP	1.7	(1.3-2.1)	5.1e-05	0.00174401
24	IL20RB	1.4	(1.2-1.6)	1.8e-06	0.00301089
25	IL31RA	1.8	(1.3-2.5)	0.00053	0.000241218
26	IL6R	0.76	(0.62-0.93)	0.0075	0.00297109
27	INSL5	0.081	(0.019-0.35)	0.00072	0.000861726
28	ITGAV	1.7	(1.2-2.2)	0.00047	0.00829794
29	JAG1	1.9	(1.4-2.7)	4.8e-05	3.95828e-05
30	KRAS	2	(1.3-2.8)	0.00041	0.000603116
31	LEAP2	0.46	(0.27-0.77)	0.0036	0.00645841
32	LMBR1L	0.46	(0.3-0.71)	0.00044	0.000344642
33	LRSAM1	0.37	(0.23-0.6)	6.9e-05	0.00386042
34	LTB4R	0.61	(0.44-0.83)	0.0018	0.0046871
35	LTB4R2	0.52	(0.32-0.84)	0.0076	0.00263012
36	MAVS	0.38	(0.23-0.64)	0.00028	0.00801182
37	MC1R	0.56	(0.4-0.78)	0.00061	0.000247868
38	MET	1.9	(1.5-2.3)	2.4e-08	1.49751e-05
39	MUC5AC	1.1	(1-1.2)	0.0064	0.00165739
40	NCK1	2.9	(1.8-4.6)	7.7e-06	0.00195564
41	NPR1	0.68	(0.52-0.89)	0.0053	0.00999051
42	NRAS	2.6	(1.7-3.9)	7e-06	0.000994778
43	NTF4	1.3	(1.1-1.6)	0.0073	0.00966592
44	OSMR	1.7	(1.3-2.3)	0.00041	0.00728731
45	PAK2	3.5	(2-6.1)	8.6e-06	0.00724451
46	PCSK2	0.88	(0.81-0.96)	0.004	0.00631913
47	PDGFC	1.6	(1.2-2)	0.00027	0.00357084
48	PIK3CB	2.7	(1.7-4.4)	5.1e-05	0.00864473
49	PLAU	1.4	(1.2-1.7)	1.4e-05	0.00278361
50	PRLR	0.66	(0.54-0.81)	8.2e-05	0.00162377
51	PSPN	0.29	(0.16-0.54)	9.4e-05	0.00251166
52	RFXAP	0.33	(0.19-0.59)	0.00016	0.000936647
53	RXRA	0.46	(0.31-0.69)	0.00017	0.00424344
54	S100A10	1.5	(1.2-1.9)	0.00022	0.000150599
55	S100A14	1.2	(1.1-1.4)	0.00054	0.00646045
56	S100A16	1.5	(1.2-1.8)	0.00015	0.000658764
57	S100Z	0.42	(0.22-0.81)	0.0089	0.00983048
58	SCG2	0.83	(0.74-0.93)	0.0012	0.00628077
59	SEMA3C	1.5	(1.2-1.8)	3.5e-05	0.00228499
60	SEMA6C	0.46	(0.31-0.69)	0.00015	0.00248207
61	SFTPA2	1.3	(1.1-1.6)	0.0066	0.00362441
62	SLURP1	2	(1.5-2.8)	1.2e-05	5.665e-05
63	STAT1	1.7	(1.3-2.2)	3.9e-05	0.00197756
64	TNFRSF10A	1.6	(1.2-2)	0.00024	0.00784697
65	TNFSF10	1.9	(1.5-2.5)	9.4e-07	0.00237266
66	TRIM5	2.6	(1.6-4.3)	0.00012	0.00424429
67	TYK2	0.37	(0.23-0.61)	7.8e-05	0.00240949

## Sheet: table 4
Number	Gene_symbol	Ensemble_id	baseMean	Log2 Fold Change	lfcSE	stat	P value	P value adjusted
1	CASP14	ENSG00000105141	116.128	5.43869	0.596743	9.11395	7.9438e-20	2.95703e-18
2	PAX7	ENSG00000009709	18.6473	3.88189	0.64574	6.01154	1.83774e-09	1.20139e-08
3	MUC21	ENSG00000204544	71.1576	3.68926	0.4136	8.91988	4.66787e-19	1.54885e-17
4	SLURP1	ENSG00000126233	11.8424	3.33217	0.43959	7.58018	3.45073e-14	4.94485e-13
5	MUC2	ENSG00000198788	680.426	3.30262	0.45078	7.32645	2.36325e-13	2.97648e-12
6	A2ML1	ENSG00000166535	725.299	3.24759	0.398166	8.15637	3.45247e-16	6.94283e-15
7	CT83	ENSG00000204019	33.3315	3.19065	0.695259	4.58915	4.45063e-06	1.63023e-05
8	FGF23	ENSG00000118972	2.4234	3.13356	0.514208	6.09395	1.10156e-09	7.48863e-09
9	REG4	ENSG00000134193	32872.2	3.13208	0.425768	7.35629	1.89086e-13	2.4198e-12
10	MUC5AC	ENSG00000215182	20171.3	3.06797	0.325594	9.42268	4.397e-21	1.94075e-19
11	S100A2	ENSG00000196754	4686.68	2.95165	0.340147	8.67756	4.04335e-18	1.12681e-16
12	GKN2	ENSG00000183607	36.8241	2.93359	0.549919	5.33459	9.57589e-08	4.64319e-07
13	KLK3	ENSG00000142515	40.9702	2.90586	0.494562	5.87563	4.21246e-09	2.60253e-08
14	RPTN	ENSG00000215853	8.9564	2.8987	0.482905	6.00264	1.94137e-09	1.26265e-08
15	KRT6A	ENSG00000205420	5336.72	2.86832	0.397741	7.21153	5.53259e-13	6.54021e-12
16	KRT16	ENSG00000186832	4909.18	2.85328	0.298791	9.54939	1.30463e-21	6.26123e-20
17	LYPD2	ENSG00000197353	255.246	2.81068	0.448063	6.27295	3.54268e-10	2.60026e-09
18	B3GNT6	ENSG00000198488	686.008	2.77877	0.388089	7.16013	8.06034e-13	9.25545e-12
19	ADH7	ENSG00000196344	1.38307	2.76736	0.67654	4.09046	4.30517e-05	0.000131994
20	SPRR1B	ENSG00000169469	546.386	2.69562	0.376978	7.1506	8.63973e-13	9.84438e-12
21	PRSS55	ENSG00000184647	3.60029	2.69543	0.370717	7.27085	3.57237e-13	4.37343e-12
22	SPRR2D	ENSG00000163216	16.6383	2.68825	0.464648	5.78557	7.22672e-09	4.28065e-08
23	KRT14	ENSG00000186847	527.5	2.66527	0.371019	7.18366	6.78695e-13	7.91125e-12
24	LY6K	ENSG00000160886	150.476	2.65641	0.373342	7.11521	1.11741e-12	1.25172e-11
25	KRT20	ENSG00000171431	1012.21	2.60451	0.477017	5.46	4.76132e-08	2.43507e-07
26	NTF4	ENSG00000225950	78.9695	2.57193	0.268578	9.5761	1.00783e-21	4.9103e-20
27	TNNT1	ENSG00000105048	488.751	2.5504	0.29696	8.58837	8.82138e-18	2.28182e-16
28	CCDC190	ENSG00000185860	64.8301	2.545	0.395579	6.43362	1.24599e-10	9.83152e-10
29	FAM25A	ENSG00000188100	5.9753	2.54048	0.32851	7.73334	1.04757e-14	1.62454e-13
30	GJB6	ENSG00000121742	197.005	2.53551	0.322824	7.85418	4.02409e-15	6.68771e-14
31	FAM83A	ENSG00000147689	2662.02	2.5233	0.30755	8.20451	2.31525e-16	4.78592e-15
32	SPINK4	ENSG00000122711	350.176	2.51765	0.415553	6.05856	1.37349e-09	9.18127e-09
33	KRT13	ENSG00000171401	733.629	2.50891	0.366997	6.83632	8.12558e-12	7.8463e-11
34	CALML3	ENSG00000178363	6.32137	2.49772	0.421663	5.92349	3.15175e-09	1.9887e-08
35	SERPINB3	ENSG00000057149	441.497	2.49425	0.391289	6.37445	1.83625e-10	1.40344e-09
36	RETNLB	ENSG00000163515	6.3886	2.4835	0.688639	3.60639	0.000310484	0.000810206
37	TFF3	ENSG00000160180	15863	2.47423	0.32125	7.70188	1.34074e-14	2.04458e-13
38	FEZF1	ENSG00000128610	82.1374	2.46629	0.364925	6.75835	1.39572e-11	1.29698e-10
39	CGB8	ENSG00000213030	56.6225	2.45567	0.364309	6.74063	1.57698e-11	1.45141e-10
40	KLK12	ENSG00000186474	17.9186	2.40827	0.36489	6.59997	4.11229e-11	3.54257e-10
41	IL20RB	ENSG00000174564	641.008	2.40718	0.284379	8.46468	2.56866e-17	6.23377e-16
42	IGFL1	ENSG00000188293	115.248	2.40565	0.424537	5.66653	1.45722e-08	8.10527e-08
43	EREG	ENSG00000124882	605.35	2.39736	0.287286	8.34488	7.12874e-17	1.59898e-15
44	NKX2-1	ENSG00000136352	6.79359	2.38975	0.507713	4.70689	2.51527e-06	9.64078e-06
45	INSL4	ENSG00000120211	3.03399	2.38228	0.536712	4.43866	9.05217e-06	3.13326e-05
46	SPRR1A	ENSG00000169474	172.598	2.35892	0.37036	6.36928	1.89924e-10	1.45043e-09
47	COL17A1	ENSG00000065618	14003	2.35767	0.257678	9.14967	5.71052e-20	2.16763e-18
48	DSG3	ENSG00000134757	850.117	2.35622	0.342314	6.88321	5.85182e-12	5.79611e-11
49	UGT1A4	ENSG00000244474	1.12432	2.33829	0.477864	4.8932	9.92087e-07	4.06574e-06
50	TMEM40	ENSG00000088726	110.319	2.33498	0.320694	7.281	3.31343e-13	4.07197e-12
51	DKK1	ENSG00000107984	1214.99	2.29655	0.263005	8.73196	2.50296e-18	7.23266e-17
52	CEACAM5	ENSG00000105388	39250.9	2.29191	0.332272	6.89771	5.28475e-12	5.26151e-11
53	ARL14EPL	ENSG00000268223	3.83425	2.2871	0.412908	5.53902	3.04165e-08	1.60693e-07
54	LCE3E	ENSG00000185966	0.751617	2.27542	0.88849	2.561	0.0104373	0.019937
55	MAGEA6	ENSG00000197172	0.916643	2.27447	0.930887	2.44334	0.0145519	0.0269436
56	SERPINB13	ENSG00000197641	1.96173	2.26292	0.512963	4.41147	1.02671e-05	3.52023e-05
57	PADI3	ENSG00000142619	128.142	2.25635	0.353839	6.37677	1.8086e-10	1.38286e-09
58	MAGEA3	ENSG00000221867	1.57716	2.25487	0.827568	2.72469	0.00643624	0.0128504
59	C6orf15	ENSG00000204542	182.209	2.24106	0.426458	5.25505	1.47982e-07	6.9836e-07
60	LY6D	ENSG00000167656	1929.75	2.23159	0.411131	5.42792	5.7013e-08	2.88437e-07
61	S100P	ENSG00000163993	13309.1	2.22234	0.249921	8.89217	5.99276e-19	1.94159e-17
62	NKX2-8	ENSG00000136327	11.6262	2.2223	0.504204	4.40754	1.0455e-05	3.577e-05
63	GPR87	ENSG00000138271	450.874	2.21553	0.305139	7.26072	3.8504e-13	4.69886e-12
64	CLIC3	ENSG00000169583	1457.72	2.20738	0.222132	9.93725	2.86619e-23	1.78511e-21
65	PHGR1	ENSG00000233041	459.324	2.20182	0.350541	6.28121	3.35951e-10	2.47336e-09
66	LBX1	ENSG00000138136	1.26345	2.19668	0.825688	2.66042	0.00780436	0.0153213
67	HRG	ENSG00000113905	10.7016	2.19183	0.481914	4.54818	5.41123e-06	1.9509e-05
68	KRT5	ENSG00000186081	4323.02	2.18709	0.400992	5.45421	4.91921e-08	2.51314e-07
69	PSCA	ENSG00000167653	10762.9	2.18288	0.338475	6.44917	1.12464e-10	8.96594e-10
70	NTSR1	ENSG00000101188	614.565	2.17499	0.334864	6.49515	8.29532e-11	6.75304e-10
71	ELF5	ENSG00000135374	105.257	2.16774	0.396207	5.47122	4.46937e-08	2.29169e-07
72	NMU	ENSG00000109255	462.001	2.16676	0.23979	9.03608	1.62394e-19	5.73595e-18
73	LY6G6C	ENSG00000204421	33.3631	2.15604	0.266999	8.07509	6.74271e-16	1.27219e-14
74	TFF1	ENSG00000160182	21819.6	2.15461	0.330666	6.51596	7.22244e-11	5.93746e-10
75	CST8	ENSG00000125815	0.739693	2.15143	0.717532	2.99838	0.00271423	0.00588024
76	ITLN1	ENSG00000179914	410.294	2.14749	0.443017	4.84742	1.25076e-06	5.0463e-06
77	SPRR2E	ENSG00000203785	1.09402	2.14655	0.644381	3.33118	0.000864779	0.00206947
78	ALDH3A1	ENSG00000108602	829.725	2.12462	0.262614	8.09027	5.95318e-16	1.13099e-14
79	PADI1	ENSG00000142623	3200.4	2.11667	0.328859	6.4364	1.2234e-10	9.67125e-10
80	SPRR3	ENSG00000163209	645.682	2.11438	0.384904	5.49328	3.94538e-08	2.04374e-07
81	CGB5	ENSG00000189052	255.602	2.07734	0.448811	4.62854	3.68245e-06	1.36523e-05
82	CA9	ENSG00000107159	3402.67	2.0761	0.288056	7.2073	5.70738e-13	6.72618e-12
83	ANXA8	ENSG00000265190	633.633	2.0751	0.286936	7.23191	4.76234e-13	5.68909e-12
84	GATA5	ENSG00000130700	57.0326	2.06391	0.424656	4.86019	1.1727e-06	4.7513e-06
85	C10orf99	ENSG00000188373	7.04564	2.06381	0.503275	4.10077	4.11774e-05	0.000126692
86	AC243967.1	ENSG00000267881	2.47084	2.06236	0.354684	5.81465	6.07625e-09	3.64405e-08
87	MROH9	ENSG00000117501	2.8881	2.05974	0.37647	5.47119	4.47026e-08	2.29169e-07
88	CGB7	ENSG00000196337	70.3254	2.0571	0.249473	8.24576	1.6411e-16	3.4783e-15
89	FOXL2NB	ENSG00000206262	4.89364	2.05665	0.441368	4.65972	3.16643e-06	1.19089e-05
90	CLCA4	ENSG00000016602	25.0476	2.04439	0.305179	6.69898	2.09883e-11	1.88396e-10
91	PAX9	ENSG00000198807	101.532	2.04262	0.284764	7.17303	7.33548e-13	8.51456e-12
92	CRCT1	ENSG00000169509	54.2542	2.03737	0.371681	5.4815	4.21746e-08	2.17365e-07
93	LIPK	ENSG00000204021	5.01707	2.03691	0.412144	4.94222	7.72363e-07	3.22572e-06
94	PIP	ENSG00000159763	22.435	2.02977	0.352809	5.75316	8.75896e-09	5.10497e-08
95	KLK7	ENSG00000169035	3189.84	2.02473	0.319734	6.33253	2.41179e-10	1.81167e-09
96	WFDC5	ENSG00000175121	2.59139	2.01575	0.360117	5.59748	2.17492e-08	1.17772e-07
97	KCNA7	ENSG00000104848	21.7409	2.01079	0.307617	6.53669	6.28971e-11	5.23327e-10
98	CREB3L3	ENSG00000060566	145.725	2.00877	0.33459	6.00366	1.92919e-09	1.25515e-08
99	MAGEC2	ENSG00000046774	0.917679	2.00461	0.863154	2.32243	0.0202099	0.0360932
100	NPSR1	ENSG00000187258	261.577	1.99988	0.431659	4.63302	3.60373e-06	1.33965e-05
101	UPK3B	ENSG00000243566	473.459	1.99924	0.31024	6.44416	1.1624e-10	9.23249e-10
102	LCE3D	ENSG00000163202	1.25676	1.98964	0.623435	3.19142	0.00141577	0.00325763
103	IL36B	ENSG00000136696	4.13813	1.98761	0.439143	4.5261	6.00816e-06	2.1476e-05
104	UGT1A1	ENSG00000241635	56.4666	1.98392	0.361066	5.49463	3.9154e-08	2.02995e-07
105	TMPRSS11D	ENSG00000153802	8.31702	1.97759	0.37	5.34483	9.05031e-08	4.41168e-07
106	CARD18	ENSG00000255501	3.26697	1.9717	0.715973	2.75388	0.00588938	0.0118682
107	H2BC14	ENSG00000273703	2.04224	1.97024	0.425562	4.62973	3.66136e-06	1.35868e-05
108	IL1R2	ENSG00000115590	1431.73	1.96978	0.245655	8.01849	1.07056e-15	1.95559e-14
109	DHRS9	ENSG00000073737	2903.07	1.96789	0.310089	6.34621	2.20687e-10	1.6675e-09
110	UPK2	ENSG00000110375	70.9929	1.96606	0.339996	5.7826	7.35533e-09	4.34746e-08
111	CGB3	ENSG00000104827	20.6847	1.95968	0.453005	4.32597	1.51865e-05	5.05649e-05
112	H2BC18	ENSG00000203814	116.856	1.95745	0.212828	9.19734	3.6692e-20	1.4411e-18
113	HES2	ENSG00000069812	196.018	1.93438	0.248249	7.79211	6.58983e-15	1.06127e-13
114	FAM3D	ENSG00000198643	2849.69	1.92491	0.310718	6.19505	5.82675e-10	4.13023e-09
115	KRT4	ENSG00000170477	313.141	1.91917	0.392004	4.89578	9.79161e-07	4.01705e-06
116	CRABP2	ENSG00000143320	3626.36	1.91722	0.229141	8.36698	5.91128e-17	1.34312e-15
117	H2BC7	ENSG00000277224	10.1246	1.90538	0.298727	6.37833	1.79029e-10	1.37063e-09
118	SPDEF	ENSG00000124664	1651.93	1.89581	0.230873	8.21148	2.18487e-16	4.54081e-15
119	LGALS9B	ENSG00000170298	55.7643	1.89348	0.305937	6.18911	6.05056e-10	4.28257e-09
120	CALHM3	ENSG00000183128	202.204	1.88332	0.320649	5.87345	4.26829e-09	2.63533e-08
121	UGT1A10	ENSG00000242515	750.22	1.88122	0.288667	6.51691	7.17684e-11	5.90501e-10
122	PSAPL1	ENSG00000178597	243.889	1.87898	0.420496	4.46849	7.87747e-06	2.75841e-05
123	C19orf33	ENSG00000167644	5542.88	1.87645	0.197682	9.49224	2.26131e-21	1.03191e-19
124	CYP2A13	ENSG00000197838	0.817696	1.87152	0.619323	3.02188	0.00251214	0.00548142
125	KLK5	ENSG00000167754	85.5559	1.87122	0.46784	3.9997	6.34238e-05	0.00018845
126	C12orf56	ENSG00000185306	33.7765	1.86688	0.287222	6.49978	8.04367e-11	6.55934e-10
127	WFDC3	ENSG00000124116	171.355	1.86285	0.208884	8.9181	4.74342e-19	1.56851e-17
128	CYP24A1	ENSG00000019186	218.904	1.85803	0.369404	5.0298	4.90992e-07	2.12627e-06
129	PAEP	ENSG00000122133	109.493	1.85691	0.334397	5.55301	2.80786e-08	1.4911e-07
130	CCK	ENSG00000187094	190.258	1.85167	0.355473	5.20904	1.89819e-07	8.82172e-07
131	SLCO1B3-SLCO1B7	ENSG00000257046	3.78431	1.8454	0.50198	3.67625	0.000236691	0.000631325
132	BTBD16	ENSG00000138152	121.38	1.84465	0.216584	8.51701	1.63732e-17	4.08163e-16
133	PRSS21	ENSG00000007038	499.058	1.82909	0.315261	5.80183	6.55951e-09	3.91071e-08
134	MB	ENSG00000198125	134.21	1.82372	0.272867	6.68355	2.33225e-11	2.08072e-10
135	KRT6C	ENSG00000170465	36.7201	1.82287	0.335744	5.42933	5.65665e-08	2.86322e-07
136	TNS4	ENSG00000131746	5239.41	1.82057	0.270778	6.72347	1.77453e-11	1.61775e-10
137	H2AC7	ENSG00000196866	16.2136	1.81035	0.281269	6.43637	1.22367e-10	9.67125e-10
138	LRRC31	ENSG00000114248	212.88	1.80398	0.310089	5.81764	5.96853e-09	3.5828e-08
139	PTK6	ENSG00000101213	2708.6	1.80135	0.171219	10.5207	6.93379e-26	6.60598e-24
140	AC008687.1	ENSG00000267335	1.62259	1.80002	0.469468	3.83418	0.000125985	0.000354368
141	IL36RN	ENSG00000136695	7.33772	1.79797	0.438283	4.1023	4.0906e-05	0.000125978
142	SPINK14	ENSG00000196800	1.6246	1.79717	0.470593	3.81895	0.00013402	0.000374558
143	ARL14	ENSG00000179674	1703.61	1.79708	0.241751	7.43362	1.05669e-13	1.39575e-12
144	COX6B2	ENSG00000160471	459.139	1.79686	0.255926	7.02101	2.20263e-12	2.33572e-11
145	FGFBP1	ENSG00000137440	591.07	1.7933	0.292073	6.13989	8.25805e-10	5.70651e-09
146	UGT1A6	ENSG00000167165	121.784	1.79025	0.301422	5.93935	2.86146e-09	1.81625e-08
147	SLAMF9	ENSG00000162723	37.4657	1.78977	0.240826	7.4318	1.07132e-13	1.41313e-12
148	KISS1	ENSG00000170498	56.8076	1.78963	0.280306	6.38457	1.71878e-10	1.32048e-09
149	KLK15	ENSG00000174562	2.1689	1.78405	0.426622	4.1818	2.89206e-05	9.13771e-05
150	SERPINB4	ENSG00000206073	106.926	1.78084	0.35938	4.95531	7.22166e-07	3.03584e-06
151	MUCL3	ENSG00000168631	14594.7	1.78003	0.369878	4.81249	1.4906e-06	5.92944e-06
152	KLHDC7B	ENSG00000130487	700.397	1.77507	0.300473	5.90759	3.47146e-09	2.17263e-08
153	SLCO1B3	ENSG00000111700	108.958	1.77134	0.391319	4.52659	5.9944e-06	2.14348e-05
154	TMEM213	ENSG00000214128	35.9912	1.76442	0.312831	5.64018	1.69876e-08	9.35948e-08
155	LCE1E	ENSG00000186226	1.44548	1.76436	0.608977	2.89725	0.00376445	0.00791336
156	ANXA8L1	ENSG00000264230	325.968	1.76024	0.263	6.69291	2.1877e-11	1.95916e-10
157	TRIM29	ENSG00000137699	9919.89	1.75707	0.252474	6.95942	3.41676e-12	3.50509e-11
158	HMGA2	ENSG00000149948	661.148	1.75545	0.283242	6.19771	5.72899e-10	4.06393e-09
159	MROH6	ENSG00000204839	2109.6	1.75455	0.175211	10.014	1.32334e-23	8.63312e-22
160	OR2B6	ENSG00000124657	9.0193	1.75199	0.30517	5.74104	9.40956e-09	5.43968e-08
161	OTOP2	ENSG00000183034	0.912188	1.75158	0.463751	3.77699	0.000158734	0.000436967
162	SLC2A1	ENSG00000117394	15263.3	1.75129	0.173572	10.0897	6.13391e-24	4.23108e-22
163	ONECUT3	ENSG00000205922	1300.18	1.74782	0.31252	5.59267	2.23609e-08	1.20813e-07
164	CLCN1	ENSG00000188037	93.0045	1.74733	0.252129	6.93028	4.19997e-12	4.25636e-11
165	FOXL1	ENSG00000176678	1496.11	1.74591	0.187058	9.33354	1.02391e-20	4.26519e-19
166	CALML5	ENSG00000178372	18.4303	1.74255	0.424882	4.10127	4.10891e-05	0.000126461
167	KLK2	ENSG00000167751	14.2975	1.73352	0.412711	4.20034	2.66518e-05	8.47652e-05
168	SERPINB5	ENSG00000206075	3006.23	1.7316	0.227394	7.61496	2.63783e-14	3.84584e-13
169	MUC16	ENSG00000181143	3949.64	1.73075	0.348743	4.96283	6.94719e-07	2.92621e-06
170	UGT1A7	ENSG00000244122	4.54494	1.72517	0.269556	6.40003	1.55346e-10	1.20066e-09
171	SFTA2	ENSG00000196260	1192.39	1.72494	0.245259	7.03314	2.01943e-12	2.1615e-11
172	SPINK5	ENSG00000133710	475.016	1.72149	0.228306	7.54029	4.68911e-14	6.58412e-13
173	MSLN	ENSG00000102854	16249.2	1.7201	0.258851	6.64514	3.02936e-11	2.65362e-10
174	PITX1	ENSG00000069011	1500.21	1.71798	0.22128	7.76384	8.23946e-15	1.29974e-13
175	CAPN9	ENSG00000135773	944.58	1.71694	0.283115	6.06446	1.32396e-09	8.89027e-09
176	H2AC17	ENSG00000278677	5.97749	1.71681	0.233973	7.33764	2.17395e-13	2.75248e-12
177	WIF1	ENSG00000156076	21.3371	1.71426	0.360615	4.75372	1.9971e-06	7.78495e-06
178	FCGBP	ENSG00000275395	8847.68	1.70957	0.274795	6.22125	4.93194e-10	3.52976e-09
179	SFN	ENSG00000175793	7723.99	1.70944	0.202668	8.43469	3.32089e-17	7.8902e-16
180	GALNT5	ENSG00000136542	2767.41	1.70783	0.198658	8.59684	8.1944e-18	2.13687e-16
181	SBSN	ENSG00000189001	9.14438	1.70623	0.265765	6.4201	1.36189e-10	1.06413e-09
182	SCEL	ENSG00000136155	1253.99	1.70446	0.254914	6.6864	2.2873e-11	2.0417e-10
183	ITPKA	ENSG00000137825	465.068	1.70075	0.2111	8.05659	7.84545e-16	1.4588e-14
184	FER1L6	ENSG00000214814	1166.04	1.70036	0.339414	5.00969	5.45177e-07	2.33934e-06
185	PRSS41	ENSG00000215148	13.0722	1.69982	0.377725	4.50015	6.79066e-06	2.40232e-05
186	HOXA13	ENSG00000106031	304.602	1.69722	0.362856	4.67739	2.90555e-06	1.10117e-05
187	SLCO4A1	ENSG00000101187	1602.58	1.69485	0.181915	9.31671	1.2e-20	4.96643e-19
188	PRSS51	ENSG00000253649	81.5375	1.69303	0.265321	6.38106	1.75872e-10	1.34901e-09
189	FGF21	ENSG00000105550	0.636834	1.69272	0.651767	2.59712	0.0094008	0.0181372
190	MUC4	ENSG00000145113	4100.27	1.69269	0.270985	6.24641	4.19997e-10	3.04439e-09
191	SULT1C3	ENSG00000196228	4.06473	1.68725	0.387918	4.3495	1.36451e-05	4.57811e-05
192	RP1	ENSG00000104237	15.4968	1.68688	0.28336	5.95313	2.63062e-09	1.68194e-08
193	STPG4	ENSG00000239605	40.6511	1.68665	0.237895	7.08989	1.3422e-12	1.48452e-11
194	RNF223	ENSG00000237330	124.403	1.68209	0.200642	8.38356	5.13523e-17	1.18356e-15
195	H3C4	ENSG00000197409	31.2766	1.68027	0.223094	7.53168	5.00933e-14	6.98311e-13
196	LRRIQ4	ENSG00000188306	23.6873	1.67982	0.272649	6.16113	7.22294e-10	5.04374e-09
197	RNF39	ENSG00000204618	529.339	1.67971	0.171105	9.81683	9.52893e-23	5.36211e-21
198	CLCA1	ENSG00000016490	215.78	1.67312	0.52598	3.18097	0.00146784	0.00336654
199	KRT9	ENSG00000171403	6.92622	1.67137	0.326229	5.12329	3.00243e-07	1.34815e-06
200	APOBEC1	ENSG00000111701	256.048	1.66713	0.321116	5.19169	2.08391e-07	9.61287e-07
201	AHSG	ENSG00000145192	23.3264	1.66711	0.308069	5.41147	6.25105e-08	3.14678e-07
202	DPPA3	ENSG00000187569	0.943384	1.66522	0.639351	2.60455	0.00919954	0.0177849
203	HAS3	ENSG00000103044	685.982	1.66257	0.211911	7.84559	4.30911e-15	7.12447e-14
204	CCN6	ENSG00000112761	173.892	1.66212	0.329105	5.05041	4.40868e-07	1.92786e-06
205	FOXH1	ENSG00000160973	37.7659	1.65891	0.251047	6.60798	3.8961e-11	3.36688e-10
206	PLAC1	ENSG00000170965	13.2177	1.65876	0.309849	5.35343	8.6301e-08	4.22182e-07
207	MELTF	ENSG00000163975	4189.04	1.65564	0.189999	8.71396	2.93443e-18	8.37879e-17
208	GJB4	ENSG00000189433	532.128	1.65422	0.226592	7.30046	2.86794e-13	3.55171e-12
209	HCAR1	ENSG00000196917	240.764	1.64706	0.243036	6.77703	1.2267e-11	1.15216e-10
210	TFF2	ENSG00000160181	12774.4	1.64589	0.35642	4.61784	3.87747e-06	1.43283e-05
211	KRTAP4-1	ENSG00000198443	12.2434	1.6424	0.517205	3.17554	0.0014956	0.00342449
212	KCP	ENSG00000135253	869.419	1.64142	0.21979	7.46814	8.13358e-14	1.09462e-12
213	VILL	ENSG00000136059	6765.37	1.64007	0.17893	9.16598	4.90989e-20	1.87543e-18
214	SULT1C2	ENSG00000198203	3303.23	1.63828	0.307086	5.33492	9.55862e-08	4.63598e-07
215	ODAPH	ENSG00000174792	11.4357	1.63654	0.310112	5.27724	1.31141e-07	6.23007e-07
216	SDR16C5	ENSG00000170786	1819.04	1.63119	0.223573	7.29601	2.96426e-13	3.66392e-12
217	PTGES	ENSG00000148344	2323.17	1.63002	0.209563	7.77821	7.35569e-15	1.17089e-13
218	WFDC10B	ENSG00000182931	16.6441	1.62941	0.257284	6.33312	2.40259e-10	1.80546e-09
219	SPINK7	ENSG00000145879	5.19155	1.62558	0.317208	5.12466	2.98069e-07	1.33948e-06
220	RHCG	ENSG00000140519	86.1908	1.62497	0.287714	5.64786	1.62457e-08	8.9687e-08
221	HOXD12	ENSG00000170178	0.88397	1.62477	0.591397	2.74734	0.00600811	0.0120872
222	KRT17	ENSG00000128422	31108.9	1.62387	0.279283	5.81441	6.08482e-09	3.64805e-08
223	SOX21	ENSG00000125285	232.542	1.61811	0.314649	5.14259	2.70976e-07	1.22704e-06
224	MYEOV	ENSG00000172927	2812.76	1.61221	0.235351	6.85022	7.37344e-12	7.19219e-11
225	GPRC5A	ENSG00000013588	30924.7	1.61073	0.203148	7.92887	2.21144e-15	3.86418e-14
226	CTSV	ENSG00000136943	397.684	1.60769	0.190444	8.44181	3.12466e-17	7.46082e-16
227	WFDC12	ENSG00000168703	3.75888	1.60735	0.336582	4.77551	1.79251e-06	7.03586e-06
228	LGALS7B	ENSG00000178934	58.2944	1.59952	0.364553	4.38761	1.14603e-05	3.8919e-05
229	TGM5	ENSG00000104055	38.9363	1.59808	0.298409	5.35535	8.53905e-08	4.18152e-07
230	SHOX	ENSG00000185960	3.16105	1.59692	0.33627	4.74891	2.04518e-06	7.96105e-06
231	ST6GALNAC1	ENSG00000070526	3095.9	1.5952	0.237021	6.73023	1.69394e-11	1.54795e-10
232	KRT78	ENSG00000170423	14.1823	1.5918	0.288537	5.51679	3.45253e-08	1.80554e-07
233	ZSCAN4	ENSG00000180532	20.1757	1.58942	0.268263	5.92487	3.12538e-09	1.97465e-08
234	ATOH1	ENSG00000172238	21.8846	1.58729	0.5296	2.99714	0.00272524	0.00589692
235	TRIM40	ENSG00000204614	15.0826	1.58641	0.330664	4.79765	1.60536e-06	6.3466e-06
236	TBX6	ENSG00000149922	395.673	1.58523	0.169741	9.33911	9.71435e-21	4.06419e-19
237	KCNN4	ENSG00000104783	5399.25	1.58466	0.186846	8.48111	2.23055e-17	5.44758e-16
238	FA2H	ENSG00000103089	2772.89	1.58378	0.162409	9.75178	1.81256e-22	9.85387e-21
239	TBX15	ENSG00000092607	257.681	1.58144	0.231683	6.82586	8.74027e-12	8.39772e-11
240	GJB3	ENSG00000188910	2168.69	1.58139	0.195781	8.07734	6.61943e-16	1.25261e-14
241	RNF225	ENSG00000269855	2.0018	1.57762	0.36204	4.35758	1.31507e-05	4.41915e-05
242	H2AC21	ENSG00000184270	1.89431	1.57605	0.30848	5.10907	3.23743e-07	1.44793e-06
243	TEX49	ENSG00000257987	4.46562	1.57567	0.309717	5.08744	3.62923e-07	1.61081e-06
244	LYPD3	ENSG00000124466	802.67	1.57486	0.236886	6.6482	2.967e-11	2.60548e-10
245	IVL	ENSG00000163207	47.1995	1.57082	0.462388	3.39719	0.000680807	0.00166482
246	SLC13A5	ENSG00000141485	784.565	1.56807	0.326203	4.80705	1.53174e-06	6.07551e-06
247	PKP1	ENSG00000081277	1058.54	1.56655	0.276274	5.67028	1.42566e-08	7.95042e-08
248	EFNA3	ENSG00000143590	515.741	1.56407	0.203722	7.6775	1.62223e-14	2.44286e-13
249	TRIM7	ENSG00000146054	538.681	1.56385	0.181498	8.61633	6.91355e-18	1.84027e-16
250	PLEK2	ENSG00000100558	2768.77	1.55878	0.165726	9.40579	5.16404e-21	2.24846e-19
251	HPDL	ENSG00000186603	146.899	1.55796	0.194836	7.99625	1.28267e-15	2.31586e-14
252	IFNE	ENSG00000184995	77.1311	1.55595	0.339695	4.58042	4.64044e-06	1.69363e-05
253	VSIG2	ENSG00000019102	4332.85	1.55459	0.21813	7.12691	1.0265e-12	1.15594e-11
254	IGSF9	ENSG00000085552	1389.32	1.55283	0.192261	8.07665	6.65717e-16	1.25852e-14
255	CLDN18	ENSG00000066405	20371.3	1.55105	0.36047	4.30286	1.68606e-05	5.56095e-05
256	PRB2	ENSG00000121335	5.81394	1.5487	0.40481	3.82575	0.000130373	0.000365588
257	TMPRSS4	ENSG00000137648	12285	1.54462	0.213477	7.23555	4.63632e-13	5.55234e-12
258	H3C10	ENSG00000278828	157.73	1.54442	0.226138	6.82955	8.51827e-12	8.1967e-11
259	SYTL5	ENSG00000147041	578.687	1.54113	0.247817	6.21881	5.00955e-10	3.58397e-09
260	TMPRSS11E	ENSG00000087128	46.0154	1.54041	0.344301	4.47402	7.67611e-06	2.69181e-05
261	BCAS1	ENSG00000064787	3929.82	1.53992	0.225006	6.84391	7.70624e-12	7.49402e-11
262	SCNN1A	ENSG00000111319	12148.7	1.5397	0.197773	7.7852	6.9602e-15	1.11253e-13
263	APOA2	ENSG00000158874	56.7265	1.53969	0.651255	2.36418	0.01807	0.0327085
264	ANXA10	ENSG00000109511	5016.21	1.53943	0.285078	5.40003	6.66285e-08	3.33229e-07
265	SMIM31	ENSG00000248771	320.263	1.53641	0.329764	4.65911	3.1758e-06	1.19372e-05
266	PDCL2	ENSG00000163440	1.22791	1.53583	0.415976	3.69212	0.00022239	0.000597251
267	C8orf74	ENSG00000171060	33.055	1.53332	0.252924	6.06238	1.3412e-09	8.99353e-09
268	KLK8	ENSG00000129455	457.045	1.5332	0.343912	4.45812	8.26817e-06	2.88524e-05
269	CRYBG2	ENSG00000176092	1191.87	1.5285	0.187504	8.15183	3.58458e-16	7.20096e-15
270	DMRT1	ENSG00000137090	1.44829	1.52696	0.495503	3.08165	0.0020586	0.00458221
271	EPS8L1	ENSG00000131037	6167.17	1.52606	0.197257	7.73638	1.02289e-14	1.59268e-13
272	GSDMC	ENSG00000147697	104.37	1.52553	0.248285	6.14426	8.03366e-10	5.56143e-09
273	CDA	ENSG00000158825	995.115	1.52378	0.204971	7.4341	1.05282e-13	1.39159e-12
274	AQP6	ENSG00000086159	86.6296	1.52254	0.26124	5.82815	5.60468e-09	3.38231e-08
275	PPARG	ENSG00000132170	1914.99	1.52251	0.15966	9.53593	1.4855e-21	7.02417e-20
276	CDH3	ENSG00000062038	5296.25	1.52169	0.174484	8.72112	2.75452e-18	7.91204e-17
277	SLC9A4	ENSG00000180251	229.227	1.52	0.37581	4.0446	5.2413e-05	0.000158176
278	SNCG	ENSG00000173267	1142.05	1.51653	0.234612	6.46397	1.01989e-10	8.16805e-10
279	ANO7	ENSG00000146205	358.19	1.51464	0.214792	7.05165	1.7681e-12	1.90842e-11
280	H2BC6	ENSG00000274290	6.96265	1.51421	0.232649	6.50858	7.58656e-11	6.21555e-10
281	STK31	ENSG00000196335	160.918	1.51307	0.220992	6.84674	7.55504e-12	7.36559e-11
282	PLEKHN1	ENSG00000187583	482.01	1.5108	0.179439	8.41958	3.7783e-17	8.90005e-16
283	BEAN1	ENSG00000166546	504.689	1.51075	0.193622	7.80258	6.06532e-15	9.80076e-14
284	PERM1	ENSG00000187642	227.888	1.5099	0.182206	8.28677	1.16364e-16	2.52472e-15
285	H2AC8	ENSG00000277075	45.5539	1.50791	0.240849	6.2608	3.82997e-10	2.7909e-09
286	KLK10	ENSG00000129451	5716.53	1.50768	0.258074	5.84203	5.1567e-09	3.13557e-08
287	AQP5	ENSG00000161798	3806.04	1.50628	0.28884	5.21494	1.83876e-07	8.56621e-07
288	CST4	ENSG00000101441	108.976	1.50627	0.281953	5.34229	9.17806e-08	4.47169e-07
289	LHB	ENSG00000104826	34.5144	1.49873	0.241923	6.19509	5.82521e-10	4.13023e-09
290	KRT7	ENSG00000135480	38907.6	1.49739	0.202349	7.40005	1.36136e-13	1.77744e-12
291	MMP28	ENSG00000271447	2503.83	1.49681	0.168489	8.88371	6.46662e-19	2.07417e-17
292	EPHA2	ENSG00000142627	9035.02	1.49528	0.155008	9.64642	5.09005e-22	2.59836e-20
293	OR1J4	ENSG00000239590	0.876059	1.49409	0.44446	3.3616	0.000774934	0.00187145
294	ANKRD40CL	ENSG00000167117	144.955	1.49176	0.33517	4.45076	8.55659e-06	2.97886e-05
295	AC107871.1	ENSG00000260007	0.992868	1.49157	0.345831	4.31298	1.61066e-05	5.33423e-05
296	IHH	ENSG00000163501	781.327	1.48855	0.270567	5.50159	3.76377e-08	1.9582e-07
297	AHNAK2	ENSG00000185567	8632.75	1.48747	0.19364	7.68158	1.57134e-14	2.37552e-13
298	OASL	ENSG00000135114	1488.05	1.4865	0.197323	7.53335	4.94564e-14	6.90703e-13
299	KRT19	ENSG00000171345	80821.7	1.48513	0.168517	8.81293	1.21912e-18	3.68899e-17
300	SLC9A2	ENSG00000115616	473.939	1.48328	0.254544	5.82723	5.63565e-09	3.39828e-08
301	EGLN3	ENSG00000129521	3975.39	1.48316	0.207316	7.1541	8.42231e-13	9.62513e-12
302	TRIM54	ENSG00000138100	567.539	1.48117	0.261292	5.66865	1.43929e-08	8.02411e-08
303	DQX1	ENSG00000144045	257.239	1.47974	0.289263	5.11556	3.12807e-07	1.40163e-06
304	ENTPD8	ENSG00000188833	591.439	1.47892	0.242449	6.09991	1.06126e-09	7.23741e-09
305	GPR20	ENSG00000204882	61.5462	1.47888	0.230229	6.42353	1.33154e-10	1.04211e-09
306	TEX15	ENSG00000133863	18.0244	1.4786	0.357604	4.13474	3.55359e-05	0.000110608
307	AL713999.1	ENSG00000273088	0.83979	1.47813	0.438842	3.36826	0.000756451	0.00183118
308	LAMB3	ENSG00000196878	29461.7	1.47803	0.188499	7.84108	4.46679e-15	7.3725e-14
309	OVOL1	ENSG00000172818	455.584	1.47706	0.206116	7.16617	7.71245e-13	8.89845e-12
310	SIM2	ENSG00000159263	456.227	1.47612	0.182046	8.1085	5.12466e-16	9.86242e-15
311	MET	ENSG00000105976	7621.1	1.47496	0.140131	10.5255	6.58821e-26	6.3395e-24
312	AMELX	ENSG00000125363	1.19874	1.47411	0.485246	3.03787	0.00238259	0.00522184
313	CGB2	ENSG00000104818	0.925276	1.47252	0.560381	2.62771	0.00859625	0.0167258
314	MRGPRX3	ENSG00000179826	0.841843	1.47241	0.558446	2.63661	0.00837381	0.0163426
315	CYP2F1	ENSG00000197446	3.65333	1.46837	0.302526	4.85368	1.21189e-06	4.89976e-06
316	CAPN8	ENSG00000203697	6811.12	1.4683	0.226931	6.47024	9.78462e-11	7.8657e-10
317	OR13J1	ENSG00000168828	1.97897	1.46702	0.334266	4.38878	1.1399e-05	3.87245e-05
318	ALG1L	ENSG00000189366	124.36	1.46653	0.219998	6.66613	2.62628e-11	2.31954e-10
319	ADAM18	ENSG00000168619	0.706326	1.46588	0.566493	2.58765	0.00966336	0.018586
320	ABHD17C	ENSG00000136379	3775.94	1.46534	0.137284	10.6737	1.35071e-26	1.47695e-24
321	HK2	ENSG00000159399	5447.14	1.46469	0.157843	9.27939	1.70445e-20	6.96435e-19
322	MIA-RAB4B	ENSG00000268975	6.28335	1.46198	0.320661	4.55927	5.13307e-06	1.85618e-05
323	AL691442.2	ENSG00000251246	0.876161	1.46198	0.388818	3.76006	0.000169871	0.000465363
324	PHLDA2	ENSG00000181649	2045.04	1.46123	0.189748	7.70089	1.35117e-14	2.05886e-13
325	CXCL17	ENSG00000189377	3187.21	1.46077	0.289384	5.04785	4.46811e-07	1.95207e-06
326	PDE4C	ENSG00000105650	859.444	1.45981	0.21879	6.6722	2.52005e-11	2.23701e-10
327	WFDC2	ENSG00000101443	6920.75	1.45932	0.209157	6.97714	3.01253e-12	3.11867e-11
328	SYT8	ENSG00000149043	4940.56	1.45723	0.293785	4.9602	7.04205e-07	2.96487e-06
329	MST1R	ENSG00000164078	4291.96	1.45688	0.171403	8.49975	1.90007e-17	4.68806e-16
330	ICAM5	ENSG00000105376	85.1992	1.45615	0.232781	6.25547	3.96325e-10	2.88113e-09
331	KRT12	ENSG00000187242	12.4293	1.45397	0.319334	4.55314	5.2852e-06	1.90868e-05
332	SRMS	ENSG00000125508	127.144	1.45317	0.231148	6.28676	3.24158e-10	2.39112e-09
333	TP63	ENSG00000073282	286.867	1.45254	0.269499	5.38976	7.05519e-08	3.51118e-07
334	HS3ST5	ENSG00000249853	39.0835	1.45107	0.268439	5.4056	6.45919e-08	3.23885e-07
335	TERT	ENSG00000164362	19.944	1.44094	0.310618	4.63894	3.50199e-06	1.30511e-05
336	FXYD3	ENSG00000089356	16046.1	1.44035	0.174358	8.26088	1.44605e-16	3.08186e-15
337	SCGB3A1	ENSG00000161055	360.89	1.43982	0.378224	3.8068	0.000140776	0.000391677
338	SEMG1	ENSG00000124233	14.3238	1.43934	0.343259	4.19315	2.75107e-05	8.73094e-05
339	USP26	ENSG00000134588	0.559082	1.43927	0.575193	2.50224	0.012341	0.0232185
340	SH2D5	ENSG00000189410	19.3716	1.43924	0.217595	6.61431	3.73299e-11	3.23318e-10
341	ZNF488	ENSG00000265763	189.533	1.43861	0.207782	6.92365	4.4014e-12	4.43713e-11
342	TUBAL3	ENSG00000178462	20.2105	1.43802	0.257353	5.58774	2.30043e-08	1.23976e-07
343	CREG2	ENSG00000175874	334.813	1.43756	0.1907	7.53833	4.76038e-14	6.66281e-13
344	SLC39A4	ENSG00000147804	2921.15	1.43633	0.178427	8.04996	8.28241e-16	1.53412e-14
345	TFAP2A	ENSG00000137203	781.487	1.43619	0.177344	8.09836	5.57046e-16	1.06353e-14
346	AGR2	ENSG00000106541	28601.5	1.43531	0.218022	6.58333	4.60027e-11	3.92778e-10
347	LAMC2	ENSG00000058085	35211.9	1.4349	0.191139	7.5071	6.04494e-14	8.31558e-13
348	PKP3	ENSG00000184363	6507.15	1.43161	0.136597	10.4806	1.06123e-25	9.81893e-24
349	HOXA10	ENSG00000253293	242.758	1.4304	0.277231	5.1596	2.47476e-07	1.12886e-06
350	HOXB9	ENSG00000170689	382.472	1.4283	0.292722	4.87937	1.06425e-06	4.34575e-06
351	XDH	ENSG00000158125	1292.47	1.42641	0.210046	6.79092	1.1142e-11	1.05112e-10
352	PSORS1C2	ENSG00000204538	36.6351	1.42619	0.237542	6.00397	1.92553e-09	1.25362e-08
353	GJB5	ENSG00000189280	407.401	1.42432	0.275681	5.16655	2.38448e-07	1.08921e-06
354	TSPAN1	ENSG00000117472	14404.9	1.41747	0.16424	8.63051	6.10769e-18	1.63708e-16
355	ZNF750	ENSG00000141579	39.6054	1.4172	0.273757	5.17685	2.25662e-07	1.03426e-06
356	H2BC8	ENSG00000273802	41.6742	1.41708	0.260833	5.4329	5.54459e-08	2.81026e-07
357	H1-6	ENSG00000187475	1.70073	1.41635	0.388611	3.64465	0.000267755	0.000706684
358	TAS2R38	ENSG00000257138	5.65319	1.41116	0.45527	3.09961	0.00193774	0.00433525
359	HMGA1	ENSG00000137309	13799.5	1.41005	0.141962	9.93256	3.00433e-23	1.85911e-21
360	GOLGA6L2	ENSG00000174450	1.4194	1.40982	0.525801	2.68129	0.007334	0.0144834
361	B3GNT7	ENSG00000156966	3095.77	1.40791	0.182157	7.72909	1.08321e-14	1.67575e-13
362	GIP	ENSG00000159224	9.13546	1.4075	0.363394	3.8732	0.000107416	0.000306301
363	C16orf74	ENSG00000154102	231.322	1.40624	0.232822	6.03999	1.54121e-09	1.02243e-08
364	SLC1A6	ENSG00000105143	2.83743	1.40592	0.393243	3.57518	0.000349988	0.000904218
365	WNT7A	ENSG00000154764	817.754	1.40545	0.287021	4.89666	9.74793e-07	4.00107e-06
366	AC008687.4	ENSG00000268655	20.014	1.40375	0.245198	5.72495	1.03466e-08	5.92443e-08
367	NECTIN4	ENSG00000143217	3363.46	1.40336	0.201464	6.96579	3.26566e-12	3.36624e-11
368	FXYD4	ENSG00000150201	13.5628	1.40221	0.330375	4.2443	2.19273e-05	7.08872e-05
369	GKN1	ENSG00000169605	39.049	1.40098	0.594343	2.3572	0.0184135	0.0332504
370	ITGB4	ENSG00000132470	27599.7	1.39902	0.162611	8.60347	7.73431e-18	2.03065e-16
371	H2BC17	ENSG00000274641	7.41901	1.3988	0.24901	5.61744	1.93806e-08	1.0566e-07
372	MLPH	ENSG00000115648	9580.99	1.3973	0.136772	10.2163	1.67571e-24	1.24514e-22
373	H2BC11	ENSG00000124635	93.8921	1.3961	0.194488	7.17833	7.05681e-13	8.20099e-12
374	B3GNT3	ENSG00000179913	5156.93	1.39582	0.141163	9.88797	4.69446e-23	2.77984e-21
375	HOXD10	ENSG00000128710	15.4539	1.39491	0.330899	4.21552	2.49207e-05	7.97469e-05
376	ATP6V1FNB	ENSG00000272899	349.234	1.39376	0.199035	7.00258	2.51294e-12	2.64415e-11
377	PGLYRP3	ENSG00000159527	9.28803	1.39322	0.403904	3.44937	0.000561892	0.00139675
378	TRIM15	ENSG00000204610	931.493	1.38911	0.235777	5.89163	3.82415e-09	2.37943e-08
379	LYPD4	ENSG00000273111	1.177	1.38876	0.614973	2.25825	0.0239301	0.0419621
380	ANKRD33	ENSG00000167612	4.88006	1.38792	0.310586	4.4687	7.86972e-06	2.75619e-05
381	H2BC5	ENSG00000158373	756.311	1.3879	0.150373	9.22968	2.71447e-20	1.08157e-18
382	ALPP	ENSG00000163283	157.459	1.387	0.386352	3.59	0.00033068	0.000857674
383	LEMD1	ENSG00000186007	497.96	1.38586	0.241527	5.73789	9.58624e-09	5.53517e-08
384	SPRR2F	ENSG00000244094	0.68275	1.37981	0.506251	2.72555	0.00641941	0.0128235
385	CST6	ENSG00000175315	829.201	1.3758	0.295639	4.65366	3.26102e-06	1.22145e-05
386	SLC9A3	ENSG00000066230	532.863	1.37524	0.276141	4.98019	6.35218e-07	2.69268e-06
387	AMN	ENSG00000166126	1460.55	1.37491	0.228435	6.01881	1.75705e-09	1.15526e-08
388	VSIG1	ENSG00000101842	2860.62	1.37423	0.312705	4.39465	1.1095e-05	3.77583e-05
389	RNF103-CHMP3	ENSG00000249884	9.03576	1.37063	0.214173	6.39963	1.55754e-10	1.20333e-09
390	KRT33B	ENSG00000131738	0.602544	1.37006	0.455831	3.00563	0.00265034	0.00575555
391	ESPN	ENSG00000187017	588.208	1.36898	0.237101	5.77384	7.74831e-09	4.55734e-08
392	MUC1	ENSG00000185499	40958.4	1.3644	0.192167	7.1001	1.24663e-12	1.38598e-11
393	C20orf85	ENSG00000124237	7.93183	1.3634	0.385551	3.53624	0.000405859	0.00103728
394	LGR6	ENSG00000133067	772.956	1.3632	0.25019	5.44864	5.07562e-08	2.58807e-07
395	ITGB6	ENSG00000115221	11972.6	1.36318	0.21632	6.3017	2.94406e-10	2.18674e-09
396	GAS2L2	ENSG00000270765	46.3562	1.36258	0.28126	4.84455	1.26898e-06	5.11362e-06
397	HAPLN1	ENSG00000145681	110.026	1.36156	0.272982	4.98774	6.10884e-07	2.59524e-06
398	MSLNL	ENSG00000162006	77.465	1.36147	0.312445	4.35747	1.31575e-05	4.42066e-05
399	B4GALNT2	ENSG00000167080	24.1465	1.36128	0.386268	3.52419	0.000424775	0.00108175
400	TFAP2C	ENSG00000087510	182.974	1.36009	0.23894	5.6922	1.25416e-08	7.0533e-08
401	CHST6	ENSG00000183196	295.158	1.35914	0.210794	6.44773	1.13534e-10	9.04374e-10
402	ALDH3B2	ENSG00000132746	259.204	1.35679	0.271171	5.00346	5.63108e-07	2.40983e-06
403	IQANK1	ENSG00000203499	904.305	1.3564	0.142573	9.51374	1.8392e-21	8.5703e-20
404	IRX5	ENSG00000176842	125.101	1.35522	0.195975	6.91526	4.67011e-12	4.69819e-11
405	NKAIN4	ENSG00000101198	138.026	1.35358	0.228635	5.92027	3.2141e-09	2.02672e-08
406	TACSTD2	ENSG00000184292	17473.8	1.35287	0.190938	7.08539	1.38654e-12	1.53005e-11
407	ADORA2B	ENSG00000170425	414.654	1.3525	0.160118	8.44692	2.99088e-17	7.177e-16
408	HOXD13	ENSG00000128714	1.04806	1.35185	0.607413	2.22559	0.0260415	0.045289
409	GPR78	ENSG00000155269	33.0615	1.35164	0.208595	6.47974	9.18838e-11	7.42985e-10
410	PIWIL1	ENSG00000125207	72.2517	1.35107	0.368939	3.66205	0.000250206	0.000664259
411	DAW1	ENSG00000123977	19.2555	1.35107	0.313822	4.30522	1.66822e-05	5.50967e-05
412	LYZL4	ENSG00000157093	1.19814	1.35095	0.369389	3.65725	0.000254933	0.000675597
413	LAMA3	ENSG00000053747	13023.5	1.35072	0.17372	7.77527	7.52888e-15	1.1945e-13
414	ADAP1	ENSG00000105963	2238.94	1.35065	0.193687	6.97338	3.09426e-12	3.19984e-11
415	HSPA6	ENSG00000173110	592.649	1.34906	0.255058	5.28922	1.22838e-07	5.86959e-07
416	STYK1	ENSG00000060140	573.411	1.3456	0.161152	8.34992	6.83103e-17	1.53758e-15
417	AGR3	ENSG00000173467	1999.71	1.34475	0.234745	5.72857	1.01278e-08	5.80779e-08
418	SLC5A5	ENSG00000105641	29.3372	1.34083	0.304166	4.40822	1.04223e-05	3.56709e-05
419	PLA2G2F	ENSG00000158786	75.934	1.33994	0.405698	3.3028	0.000957247	0.0022721
420	E2F7	ENSG00000165891	165.222	1.33951	0.172597	7.76088	8.43425e-15	1.3272e-13
421	S100A14	ENSG00000189334	10046.4	1.33804	0.23138	5.78286	7.34414e-09	4.34485e-08
422	SMIM35	ENSG00000255274	3.9964	1.33714	0.250045	5.34762	8.91179e-08	4.35187e-07
423	SLC6A14	ENSG00000268104	3043.04	1.33713	0.278016	4.80955	1.51274e-06	6.00756e-06
424	CEMIP	ENSG00000103888	3855.94	1.33577	0.202935	6.58225	4.63373e-11	3.95459e-10
425	ZBED2	ENSG00000177494	275.838	1.33483	0.292478	4.56386	5.02227e-06	1.81987e-05
426	FBN3	ENSG00000142449	16.4292	1.33392	0.322951	4.13042	3.62104e-05	0.000112434
427	CYP2S1	ENSG00000167600	4240.62	1.33371	0.234859	5.67877	1.35665e-08	7.59198e-08
428	MALL	ENSG00000144063	653.358	1.33312	0.178679	7.46099	8.58739e-14	1.14847e-12
429	CALB2	ENSG00000172137	752.073	1.33207	0.247675	5.3783	7.5193e-08	3.7229e-07
430	ANLN	ENSG00000011426	1401.38	1.33148	0.16654	7.99496	1.29617e-15	2.33784e-14
431	AREG	ENSG00000109321	1752.65	1.33142	0.210742	6.31777	2.65368e-10	1.981e-09
432	CATSPER1	ENSG00000175294	133.581	1.33137	0.181206	7.34724	2.02347e-13	2.5755e-12
433	PLAAT2	ENSG00000133328	252.126	1.33056	0.263201	5.05532	4.2967e-07	1.88188e-06
434	UGT1A9	ENSG00000241119	3.96086	1.32913	0.284396	4.67351	2.96094e-06	1.12128e-05
435	RBP3	ENSG00000265203	5.31795	1.32723	0.290103	4.57504	4.76134e-06	1.73283e-05
436	EFNA2	ENSG00000099617	135.374	1.32525	0.250684	5.28654	1.24649e-07	5.94517e-07
437	C11orf86	ENSG00000173237	178.832	1.32483	0.329899	4.01587	5.92277e-05	0.000176939
438	PRR15	ENSG00000176532	1526.35	1.32459	0.151972	8.716	2.88197e-18	8.2535e-17
439	IGF2BP3	ENSG00000136231	340.263	1.3231	0.265492	4.98358	6.24192e-07	2.64944e-06
440	UGT1A3	ENSG00000243135	2.45147	1.3226	0.401154	3.297	0.000977244	0.00231643
441	CD164L2	ENSG00000174950	42.3558	1.32084	0.242272	5.45189	4.98367e-08	2.54338e-07
442	CD177	ENSG00000204936	181.267	1.32015	0.30249	4.36428	1.27542e-05	4.29869e-05
443	AC020922.1	ENSG00000267706	10.4816	1.31847	0.330306	3.99165	6.56155e-05	0.000194362
444	GDPD2	ENSG00000130055	117.185	1.31774	0.231884	5.68276	1.32536e-08	7.42766e-08
445	CDKN2A	ENSG00000147889	959.287	1.31716	0.292768	4.49899	6.82765e-06	2.41408e-05
446	ITGA3	ENSG00000005884	23845.6	1.31712	0.130725	10.0755	7.08966e-24	4.83831e-22
447	ZIC2	ENSG00000043355	63.4451	1.31679	0.322946	4.07743	4.55364e-05	0.000138861
448	ALS2CL	ENSG00000178038	4497.01	1.31604	0.160729	8.18795	2.65716e-16	5.44012e-15
449	IFI27	ENSG00000165949	18980.6	1.31593	0.185815	7.08192	1.42175e-12	1.56621e-11
450	PRAC2	ENSG00000229637	8.57429	1.31415	0.32041	4.10147	4.10537e-05	0.000126372
451	NPHS2	ENSG00000116218	2.18369	1.31289	0.485795	2.70257	0.00688065	0.0136542
452	LIPH	ENSG00000163898	4074.2	1.31231	0.154254	8.50745	1.77801e-17	4.4152e-16
453	OTX1	ENSG00000115507	103.39	1.31171	0.158312	8.28559	1.17526e-16	2.54705e-15
454	PLA2G10	ENSG00000069764	255.682	1.31144	0.233184	5.62408	1.86502e-08	1.01938e-07
455	WFDC13	ENSG00000168634	3.87534	1.31102	0.276189	4.74683	2.06626e-06	8.03663e-06
456	SP5	ENSG00000204335	109.428	1.31043	0.230871	5.67605	1.37843e-08	7.7071e-08
457	CDSN	ENSG00000204539	5.50776	1.31041	0.231389	5.66324	1.4854e-08	8.2477e-08
458	PRSS22	ENSG00000005001	2675.43	1.30999	0.165375	7.92136	2.34934e-15	4.06227e-14
459	FOXD4L4	ENSG00000184659	2.07725	1.30996	0.345544	3.79101	0.000150034	0.000414619
460	MAL2	ENSG00000147676	13531.7	1.30905	0.125858	10.401	2.45428e-25	2.09923e-23
461	MOGAT2	ENSG00000166391	166.501	1.30868	0.318347	4.11086	3.9419e-05	0.000121652
462	AC008763.3	ENSG00000269711	0.735478	1.30807	0.526008	2.48679	0.0128901	0.0241665
463	ERN2	ENSG00000134398	4519.77	1.30737	0.245766	5.31956	1.04017e-07	5.02209e-07
464	S100A4	ENSG00000196154	12388.1	1.30733	0.219754	5.94907	2.69674e-09	1.72078e-08
465	PAQR9	ENSG00000188582	3.01843	1.30606	0.33773	3.86717	0.000110106	0.000313229
466	AC013470.2	ENSG00000226690	5.19042	1.30422	0.318777	4.09133	4.28911e-05	0.000131565
467	TLX1	ENSG00000107807	28.831	1.30387	0.261739	4.98157	6.30698e-07	2.67411e-06
468	KLK6	ENSG00000167755	3472.67	1.30348	0.320112	4.07196	4.66196e-05	0.000141939
469	ZFP57	ENSG00000204644	103.285	1.30183	0.392388	3.31772	0.000907566	0.00216165
470	KLF5	ENSG00000102554	9152.6	1.29865	0.146739	8.85007	8.74675e-19	2.74602e-17
471	BLACAT1	ENSG00000281406	512.404	1.29723	0.215554	6.01813	1.76447e-09	1.15816e-08
472	CA12	ENSG00000074410	2648.95	1.29515	0.22577	5.73658	9.66052e-09	5.57472e-08
473	ENTHD1	ENSG00000176177	35.0746	1.29434	0.283454	4.56629	4.96427e-06	1.8012e-05
474	GPR35	ENSG00000178623	1670.48	1.29393	0.177397	7.294	3.00885e-13	3.7095e-12
475	IBSP	ENSG00000029559	82.3819	1.29355	0.275505	4.6952	2.6635e-06	1.01664e-05
476	PROM2	ENSG00000155066	5374.9	1.29305	0.21065	6.13837	8.33721e-10	5.75914e-09
477	BAIAP2L1	ENSG00000006453	6074.16	1.29255	0.117518	10.9988	3.87395e-28	5.40248e-26
478	FOXQ1	ENSG00000164379	1867.04	1.29209	0.166798	7.74646	9.44899e-15	1.47962e-13
479	HOXB1	ENSG00000120094	4.81511	1.28889	0.437679	2.94484	0.00323124	0.00689415
480	METTL11B	ENSG00000203740	17.1751	1.28886	0.304256	4.23612	2.27419e-05	7.32744e-05
481	IGF2BP2	ENSG00000073792	1928.68	1.28508	0.145241	8.84793	8.91548e-19	2.79444e-17
482	SULT2B1	ENSG00000088002	542.916	1.28409	0.211408	6.07398	1.24775e-09	8.40498e-09
483	SPINK6	ENSG00000178172	2.65931	1.28268	0.405297	3.16478	0.001552	0.00353915
484	TNNI2	ENSG00000130598	681.952	1.28241	0.285099	4.49812	6.85565e-06	2.42309e-05
485	REP15	ENSG00000174236	26.9318	1.27883	0.241534	5.29463	1.19255e-07	5.70911e-07
486	SLC4A11	ENSG00000088836	1006.26	1.27673	0.180392	7.07755	1.46729e-12	1.61084e-11
487	ANKRD22	ENSG00000152766	1135.72	1.27528	0.17807	7.16165	7.97143e-13	9.16429e-12
488	H2AC11	ENSG00000196787	60.5013	1.27496	0.180015	7.08252	1.41559e-12	1.56032e-11
489	ANGPTL4	ENSG00000167772	3743.83	1.27411	0.236096	5.3966	6.79143e-08	3.38867e-07
490	HAVCR1	ENSG00000113249	65.4022	1.27354	0.31053	4.10119	4.11034e-05	0.000126485
491	KRT15	ENSG00000171346	1038.18	1.27287	0.215549	5.90526	3.5209e-09	2.19999e-08
492	ADAMTSL5	ENSG00000185761	325.84	1.27162	0.161936	7.8526	4.07505e-15	6.76071e-14
493	PLAC8	ENSG00000145287	2434.39	1.27161	0.202849	6.26876	3.63924e-10	2.66403e-09
494	H2BU1	ENSG00000196890	55.753	1.26987	0.208988	6.07628	1.23001e-09	8.29075e-09
495	GPRC5D	ENSG00000111291	70.2985	1.26986	0.179924	7.05777	1.69197e-12	1.83138e-11
496	SH2D3A	ENSG00000125731	2148.74	1.26977	0.152708	8.31504	9.17176e-17	2.02653e-15
497	SPRR2A	ENSG00000241794	23.3183	1.26927	0.376016	3.37558	0.000736606	0.00178899
498	FAM83C	ENSG00000125998	9.52202	1.26908	0.474967	2.67193	0.00754156	0.0148448
499	FUT3	ENSG00000171124	3275.08	1.26879	0.19749	6.42461	1.3221e-10	1.03557e-09
500	OBP2B	ENSG00000171102	3.88728	1.26724	0.343485	3.68937	0.000224808	0.00060324
501	P2RY2	ENSG00000175591	291.347	1.26707	0.16098	7.87095	3.5196e-15	5.9157e-14
502	BIK	ENSG00000100290	988.848	1.26672	0.156156	8.11191	4.98292e-16	9.60885e-15
503	CBLC	ENSG00000142273	2152.73	1.26527	0.158168	7.99955	1.24877e-15	2.26295e-14
504	MAGEA10	ENSG00000124260	1.06092	1.26499	0.414995	3.0482	0.00230219	0.00506471
505	ZNF185	ENSG00000147394	2267.53	1.26238	0.150092	8.41071	4.07544e-17	9.54159e-16
506	H2AC14	ENSG00000276368	1.47009	1.26199	0.333321	3.78611	0.000153021	0.000422146
507	H2BC9	ENSG00000275713	13.0961	1.26146	0.30222	4.17396	2.99346e-05	9.43021e-05
508	H2BC4	ENSG00000180596	170.817	1.26136	0.175103	7.20355	5.8663e-13	6.89658e-12
509	TMPRSS11A	ENSG00000187054	1.35773	1.26089	0.481399	2.61922	0.00881305	0.0171147
510	RXFP4	ENSG00000173080	29.3537	1.25968	0.219278	5.74468	9.20962e-09	5.33371e-08
511	TRIM31	ENSG00000204616	1885.35	1.25878	0.250774	5.01961	5.17777e-07	2.22872e-06
512	RDM1	ENSG00000278023	30.5704	1.25811	0.16423	7.66067	1.84963e-14	2.76153e-13
513	OMP	ENSG00000254550	9.87346	1.25734	0.219182	5.7365	9.66558e-09	5.57596e-08
514	H1-2	ENSG00000187837	2435.07	1.25631	0.167492	7.50069	6.34846e-14	8.67729e-13
515	SLPI	ENSG00000124107	10216.1	1.25552	0.195398	6.42544	1.31491e-10	1.03077e-09
516	BMP4	ENSG00000125378	2182.86	1.25443	0.164353	7.63253	2.30195e-14	3.38952e-13
517	LGALS9C	ENSG00000171916	54.9024	1.25268	0.274423	4.56478	5.00018e-06	1.81221e-05
518	IFNA1	ENSG00000197919	2.29788	1.25035	0.450587	2.77493	0.00552136	0.0111957
519	WNT10A	ENSG00000135925	709.461	1.24959	0.228348	5.47231	4.44202e-08	2.27904e-07
520	GJB7	ENSG00000164411	8.6937	1.24888	0.44006	2.83798	0.00453998	0.00939786
521	S100A6	ENSG00000197956	118927	1.24746	0.149022	8.37096	5.71484e-17	1.30311e-15
522	CTAGE9	ENSG00000236761	2.25781	1.24627	0.265132	4.70058	2.59422e-06	9.92165e-06
523	SAPCD2	ENSG00000186193	581.602	1.24467	0.148441	8.38497	5.07397e-17	1.17225e-15
524	SHH	ENSG00000164690	1010.53	1.24076	0.225689	5.49767	3.84835e-08	1.99896e-07
525	SLC7A11	ENSG00000151012	868.515	1.23969	0.180003	6.88702	5.69723e-12	5.65754e-11
526	MBOAT2	ENSG00000143797	3635.66	1.2374	0.110671	11.1809	5.05956e-29	8.32233e-27
527	H1-3	ENSG00000124575	11.9194	1.23543	0.288587	4.28097	1.86077e-05	6.09022e-05
528	EXOC1L	ENSG00000250821	0.807411	1.23525	0.409577	3.01592	0.00256203	0.00558078
529	H2AC13	ENSG00000196747	16.9093	1.2346	0.252132	4.89665	9.74852e-07	4.00107e-06
530	FAM83E	ENSG00000105523	2530.51	1.23367	0.187685	6.57305	4.92944e-11	4.18285e-10
531	CSF2	ENSG00000164400	53.0545	1.23201	0.22642	5.44124	5.2911e-08	2.69028e-07
532	GRB7	ENSG00000141738	2689.72	1.23068	0.157399	7.81888	5.32957e-15	8.70693e-14
533	SLC16A3	ENSG00000141526	9429.01	1.22877	0.158385	7.7581	8.62114e-15	1.3544e-13
534	HOXA11	ENSG00000005073	68.4638	1.22874	0.339284	3.62155	0.00029284	0.000768226
535	ASPG	ENSG00000166183	33.0085	1.22616	0.224492	5.46194	4.70959e-08	2.40925e-07
536	FOXD1	ENSG00000251493	122.633	1.22614	0.24498	5.00507	5.58419e-07	2.39136e-06
537	CCDC83	ENSG00000150676	0.967426	1.22471	0.470058	2.60545	0.00917541	0.0177432
538	ZG16B	ENSG00000162078	1868.85	1.2223	0.237335	5.15012	2.60327e-07	1.18188e-06
539	IQGAP3	ENSG00000183856	1371.27	1.22226	0.168972	7.23351	4.70668e-13	5.62609e-12
540	PLA2G4D	ENSG00000159337	18.2811	1.21914	0.187807	6.49148	8.49993e-11	6.90216e-10
541	PPFIA4	ENSG00000143847	148.012	1.21877	0.213252	5.71518	1.09585e-08	6.23218e-08
542	LY6E	ENSG00000160932	21443.6	1.21829	0.159796	7.62402	2.45904e-14	3.61253e-13
543	SERINC2	ENSG00000168528	12124.7	1.21799	0.145648	8.36255	6.13764e-17	1.38963e-15
544	EVPL	ENSG00000167880	4151.33	1.2174	0.19072	6.38321	1.73419e-10	1.33072e-09
545	PCSK9	ENSG00000169174	648.599	1.21704	0.212258	5.73376	9.82297e-09	5.6549e-08
546	PLCD3	ENSG00000161714	3548.31	1.21692	0.139016	8.75383	2.06235e-18	6.06879e-17
547	ATP6V0A4	ENSG00000105929	25.6195	1.21519	0.267338	4.54552	5.47986e-06	1.97342e-05
548	FLNB	ENSG00000136068	33488.3	1.21498	0.125907	9.64977	4.92652e-22	2.52157e-20
549	MSX2	ENSG00000120149	348.054	1.21497	0.192782	6.30232	2.93228e-10	2.17883e-09
550	KPNA7	ENSG00000185467	157.899	1.2138	0.195316	6.21456	5.14702e-10	3.67549e-09
551	TM4SF1	ENSG00000169908	28968	1.21333	0.141846	8.55388	1.19023e-17	3.02989e-16
552	COL7A1	ENSG00000114270	4826.78	1.2129	0.222646	5.44767	5.10353e-08	2.60041e-07
553	GALE	ENSG00000117308	3617.37	1.2128	0.12275	9.88027	5.06958e-23	2.97451e-21
554	LFNG	ENSG00000106003	4697.89	1.21247	0.137473	8.81973	1.14735e-18	3.49378e-17
555	FAM83H	ENSG00000180921	6167.99	1.21148	0.119059	10.1755	2.55197e-24	1.86033e-22
556	CTSE	ENSG00000196188	36468.6	1.21128	0.256407	4.72407	2.31172e-06	8.92996e-06
557	PRODH	ENSG00000100033	169.835	1.21095	0.270282	4.48033	7.45279e-06	2.61684e-05
558	PLAT	ENSG00000104368	23372	1.20942	0.20436	5.91805	3.25784e-09	2.05026e-08
559	FSIP2	ENSG00000188738	237.203	1.20794	0.217573	5.55191	2.82566e-08	1.50014e-07
560	BCL2L14	ENSG00000121380	437.475	1.20746	0.200799	6.01327	1.81821e-09	1.19018e-08
561	ABO	ENSG00000175164	1820.09	1.20672	0.194819	6.19404	5.86404e-10	4.15513e-09
562	KLRF2	ENSG00000256797	2.21916	1.20571	0.318309	3.78785	0.000151956	0.000419347
563	TMEM92	ENSG00000167105	1141.8	1.20485	0.179295	6.71995	1.8179e-11	1.65416e-10
564	RAPGEFL1	ENSG00000108352	3400.67	1.20472	0.19022	6.33331	2.3996e-10	1.80452e-09
565	CD55	ENSG00000196352	13200.2	1.20271	0.152809	7.87069	3.52687e-15	5.91758e-14
566	XKR9	ENSG00000221947	200.671	1.20228	0.184895	6.50253	7.89782e-11	6.4486e-10
567	MFSD2B	ENSG00000205639	26.0836	1.20075	0.153083	7.84375	4.37272e-15	7.22343e-14
568	TK1	ENSG00000167900	1668.97	1.19983	0.149452	8.02819	9.89224e-16	1.81657e-14
569	NLRP2	ENSG00000022556	879.444	1.1996	0.3149	3.80947	0.000139268	0.00038793
570	SULT1E1	ENSG00000109193	330.348	1.19906	0.324656	3.69334	0.000221325	0.000594555
571	UBE2C	ENSG00000175063	1055.07	1.19789	0.171209	6.99663	2.62184e-12	2.74971e-11
572	HS3ST1	ENSG00000002587	2554.88	1.19784	0.169701	7.05851	1.68298e-12	1.82267e-11
573	SCGB1A1	ENSG00000149021	6.71827	1.19526	0.534522	2.23613	0.0253434	0.0441667
574	ECM1	ENSG00000143369	5756.7	1.19496	0.191789	6.23056	4.6476e-10	3.33743e-09
575	ALDH3B1	ENSG00000006534	4387.89	1.19457	0.137498	8.6879	3.69204e-18	1.03125e-16
576	TBXT	ENSG00000164458	1.06279	1.19443	0.545004	2.19161	0.0284078	0.0489794
577	RHOD	ENSG00000173156	1977.05	1.19384	0.167502	7.1273	1.02356e-12	1.1533e-11
578	TBX4	ENSG00000121075	11.6985	1.19371	0.258498	4.61788	3.87688e-06	1.43283e-05
579	SLC16A5	ENSG00000170190	1590.47	1.19314	0.167294	7.13203	9.88968e-13	1.11825e-11
580	RHOV	ENSG00000104140	987.066	1.19284	0.226365	5.26956	1.3675e-07	6.47578e-07
581	PF4	ENSG00000163737	45.3127	1.19271	0.249452	4.78131	1.74156e-06	6.85546e-06
582	SLC38A5	ENSG00000017483	2747.74	1.19223	0.23426	5.08936	3.59265e-07	1.59604e-06
583	VGLL1	ENSG00000102243	335.509	1.19127	0.284557	4.18642	2.83394e-05	8.97175e-05
584	RGS6	ENSG00000182732	92.6584	1.18813	0.266873	4.45204	8.50596e-06	2.96231e-05
585	AP1S3	ENSG00000152056	810.057	1.18711	0.119665	9.92033	3.3963e-23	2.07498e-21
586	TMEM238	ENSG00000233493	423.929	1.18651	0.20457	5.80003	6.63037e-09	3.95051e-08
587	LBX2	ENSG00000179528	80.6865	1.1843	0.150467	7.87079	3.52411e-15	5.91758e-14
588	AOC1	ENSG00000002726	4955.57	1.1828	0.229836	5.14626	2.6573e-07	1.20499e-06
589	SPDYC	ENSG00000204710	7.59511	1.18186	0.235985	5.0082	5.49427e-07	2.35652e-06
590	NQO1	ENSG00000181019	11119.5	1.18136	0.156675	7.54019	4.69293e-14	6.58412e-13
591	AP003419.1	ENSG00000256514	1.45436	1.18083	0.389927	3.02834	0.00245901	0.00537707
592	GBP6	ENSG00000183347	31.7711	1.18031	0.261273	4.51752	6.25668e-06	2.22816e-05
593	FOXD4L5	ENSG00000204779	1.88945	1.18007	0.385342	3.06241	0.00219564	0.0048597
594	MMP1	ENSG00000196611	12396.8	1.17888	0.312692	3.77008	0.000163193	0.000448216
595	IL1RN	ENSG00000136689	2761.81	1.17883	0.193752	6.08421	1.17064e-09	7.9216e-09
596	NR1I2	ENSG00000144852	663.38	1.17838	0.275238	4.28131	1.85799e-05	6.08423e-05
597	BAIAP2L2	ENSG00000128298	2313.29	1.17485	0.202235	5.80934	6.27183e-09	3.75315e-08
598	S100A5	ENSG00000196420	38.0872	1.17348	0.159447	7.35967	1.84361e-13	2.36377e-12
599	ERO1A	ENSG00000197930	9000.13	1.17314	0.116567	10.0641	7.96474e-24	5.3783e-22
600	TNNI3	ENSG00000129991	58.5781	1.17208	0.318078	3.68488	0.000228813	0.000612874
601	FGG	ENSG00000171557	982.265	1.17186	0.350603	3.34241	0.000830551	0.0019945
602	TM4SF20	ENSG00000168955	726.529	1.17109	0.467356	2.50578	0.0122181	0.0229985
603	PPBP	ENSG00000163736	33.0083	1.17046	0.31778	3.68324	0.000230286	0.000616221
604	GPA33	ENSG00000143167	346.162	1.17007	0.277912	4.21024	2.55105e-05	8.14988e-05
605	STX19	ENSG00000178750	153.761	1.16971	0.180748	6.47152	9.70239e-11	7.80939e-10
606	TMC7	ENSG00000170537	927.145	1.16971	0.149686	7.81442	5.52167e-15	8.98263e-14
607	CEP55	ENSG00000138180	695.818	1.16905	0.143622	8.1398	3.9594e-16	7.84744e-15
608	SLCO1B1	ENSG00000134538	7.3142	1.16844	0.436804	2.67497	0.00747352	0.0147274
609	HOXB6	ENSG00000108511	812.574	1.16667	0.173794	6.71294	1.90745e-11	1.72747e-10
610	LPCAT4	ENSG00000176454	6597.26	1.16658	0.140519	8.30196	1.02411e-16	2.23965e-15
611	FETUB	ENSG00000090512	4.21958	1.16508	0.436308	2.67031	0.00757801	0.0149104
612	NUTM1	ENSG00000184507	8.85838	1.16356	0.263486	4.41602	1.00536e-05	3.45558e-05
613	CYP2W1	ENSG00000073067	236.46	1.16297	0.274375	4.23861	2.24912e-05	7.25452e-05
614	LIPM	ENSG00000173239	82.8555	1.16238	0.19488	5.96456	2.45289e-09	1.57301e-08
615	WNT7B	ENSG00000188064	1191.61	1.15907	0.182264	6.35932	2.02651e-10	1.53725e-09
616	HOXB13	ENSG00000159184	122.106	1.15807	0.432842	2.67551	0.00746166	0.0147071
617	CLDN4	ENSG00000189143	22813.3	1.15735	0.160108	7.22861	4.87956e-13	5.81109e-12
618	SLC17A9	ENSG00000101194	1953.57	1.15537	0.173732	6.65031	2.92475e-11	2.57135e-10
619	KRTCAP3	ENSG00000157992	1947.1	1.15499	0.171943	6.7173	1.85127e-11	1.68135e-10
620	MOGAT3	ENSG00000106384	90.0149	1.15393	0.333787	3.45709	0.000546033	0.00135996
621	SPACA4	ENSG00000177202	59.9166	1.15361	0.219512	5.25531	1.47774e-07	6.97548e-07
622	CCDC166	ENSG00000255181	0.692611	1.15281	0.394972	2.91871	0.00351478	0.00744463
623	EPHX4	ENSG00000172031	166.955	1.1519	0.166334	6.92521	4.35329e-12	4.39785e-11
624	PLEC	ENSG00000178209	46527.5	1.15126	0.121288	9.49192	2.26811e-21	1.03191e-19
625	DKK4	ENSG00000104371	65.2301	1.15109	0.297117	3.87419	0.000106978	0.000305141
626	C9orf152	ENSG00000188959	1207.05	1.1508	0.220097	5.22859	1.70808e-07	8e-07
627	H2AC16	ENSG00000276903	1.53634	1.15001	0.327542	3.51104	0.000446353	0.00112991
628	C11orf91	ENSG00000205177	16.044	1.14961	0.195923	5.86765	4.42009e-09	2.72294e-08
629	IL31RA	ENSG00000164509	27.8198	1.14714	0.237311	4.83394	1.3386e-06	5.36695e-06
630	BECN2	ENSG00000196289	1.49824	1.14674	0.452368	2.53496	0.0112459	0.0213439
631	SLC6A8	ENSG00000130821	4999.1	1.14593	0.176762	6.4829	8.99783e-11	7.29723e-10
632	AC011479.2	ENSG00000267748	37.8528	1.14561	0.225753	5.07459	3.88325e-07	1.71367e-06
633	MAPK15	ENSG00000181085	410.045	1.14464	0.211977	5.39986	6.66935e-08	3.33381e-07
634	TMEM238L	ENSG00000263429	189.105	1.14449	0.320733	3.56836	0.00035922	0.000925955
635	SDCBP2	ENSG00000125775	4507.27	1.14412	0.163005	7.01891	2.23607e-12	2.36576e-11
636	FIBCD1	ENSG00000130720	493.692	1.14324	0.314246	3.63804	0.000274718	0.000723423
637	KCNK1	ENSG00000135750	2996.39	1.13959	0.13196	8.63586	5.82855e-18	1.57322e-16
638	SEMA4B	ENSG00000185033	9603.78	1.13893	0.122819	9.27324	1.8057e-20	7.31594e-19
639	CYP4F22	ENSG00000171954	19.936	1.13793	0.280793	4.05254	5.06636e-05	0.000153426
640	GFY	ENSG00000261949	1.29858	1.13787	0.395058	2.88026	0.00397349	0.00831827
641	ZAR1	ENSG00000182223	1.10866	1.13571	0.389842	2.91326	0.00357671	0.00756249
642	EFNB1	ENSG00000090776	6431.99	1.13568	0.124688	9.10816	8.37902e-20	3.10104e-18
643	CDCP1	ENSG00000163814	5916.95	1.13434	0.110969	10.2221	1.57909e-24	1.17789e-22
644	TRIM16	ENSG00000221926	1354.88	1.13421	0.132503	8.55989	1.12975e-17	2.8874e-16
645	SMIM22	ENSG00000267795	2891.63	1.13377	0.150976	7.50958	5.93155e-14	8.18271e-13
646	DNAH3	ENSG00000158486	109.728	1.13343	0.185016	6.12613	9.0042e-10	6.18878e-09
647	CDC20	ENSG00000117399	996.21	1.13302	0.166497	6.80506	1.01007e-11	9.59939e-11
648	ECT2	ENSG00000114346	1711.48	1.13272	0.113567	9.97403	1.98019e-23	1.26188e-21
649	LEXM	ENSG00000162398	16.6671	1.13186	0.154265	7.33712	2.18231e-13	2.76125e-12
650	MKRN2OS	ENSG00000225526	164.312	1.131	0.127917	8.8417	9.4273e-19	2.93444e-17
651	CLEC19A	ENSG00000261210	3.22224	1.13052	0.285714	3.95683	7.59519e-05	0.000222751
652	PPP1R13L	ENSG00000104881	3486.94	1.12981	0.136209	8.29468	1.08874e-16	2.37023e-15
653	WNT11	ENSG00000085741	1100.98	1.12981	0.296933	3.80492	0.000141852	0.000394272
654	PTPRR	ENSG00000153233	491.08	1.12963	0.211556	5.33962	9.31439e-08	4.53238e-07
655	RP1L1	ENSG00000183638	76.4191	1.12838	0.246096	4.58514	4.5368e-06	1.65832e-05
656	PRLH	ENSG00000071677	0.857786	1.12738	0.382517	2.94726	0.00320599	0.00684635
657	GRHL1	ENSG00000134317	596.178	1.12708	0.149848	7.52152	5.41433e-14	7.53972e-13
658	NEK2	ENSG00000117650	423.525	1.12691	0.152797	7.37523	1.6406e-13	2.11901e-12
659	ZNF695	ENSG00000197472	16.6973	1.1267	0.241191	4.6714	2.9915e-06	1.13151e-05
660	SNTN	ENSG00000188817	6.31294	1.1266	0.196587	5.73078	9.99673e-09	5.73947e-08
661	ANKRD1	ENSG00000148677	206.732	1.12568	0.268505	4.19242	2.75998e-05	8.75777e-05
662	DMBX1	ENSG00000197587	90.7266	1.12358	0.291365	3.85627	0.000115132	0.000326415
663	SH3D21	ENSG00000214193	682.804	1.1229	0.168904	6.64817	2.96763e-11	2.60548e-10
664	PI3	ENSG00000124102	1775.51	1.12198	0.286312	3.91874	8.90122e-05	0.000257445
665	CDC25C	ENSG00000158402	137.039	1.12108	0.147166	7.61779	2.58047e-14	3.77079e-13
666	MMP13	ENSG00000137745	182.842	1.12068	0.30306	3.6979	0.000217394	0.000584894
667	PTGS2	ENSG00000073756	1917.51	1.11947	0.249221	4.49189	7.05937e-06	2.48778e-05
668	S100A16	ENSG00000188643	15832	1.11853	0.135126	8.27762	1.25658e-16	2.70805e-15
669	DEPDC1B	ENSG00000035499	253.08	1.11852	0.160821	6.95507	3.52377e-12	3.61102e-11
670	HJURP	ENSG00000123485	452.794	1.11797	0.14801	7.55334	4.24225e-14	5.98111e-13
671	C3orf52	ENSG00000114529	897.677	1.11722	0.137317	8.13605	4.08377e-16	8.04424e-15
672	CATSPERD	ENSG00000174898	1.3989	1.11702	0.387615	2.88177	0.00395448	0.00828298
673	ACSL5	ENSG00000197142	7134.08	1.11698	0.163241	6.84252	7.78119e-12	7.55545e-11
674	CABP4	ENSG00000175544	276.857	1.11698	0.151648	7.36563	1.76312e-13	2.26244e-12
675	CSTB	ENSG00000160213	12141.5	1.11615	0.108273	10.3087	6.43623e-25	5.1184e-23
676	TSPO	ENSG00000100300	9203.12	1.11573	0.142721	7.81759	5.38439e-15	8.77415e-14
677	MISP	ENSG00000099812	7311.12	1.11161	0.16269	6.83268	8.33444e-12	8.025e-11
678	AXDND1	ENSG00000162779	92.0968	1.11082	0.315217	3.524	0.000425085	0.00108211
679	PPP1R3G	ENSG00000219607	157.477	1.11028	0.154798	7.17241	7.36912e-13	8.54844e-12
680	TNFSF9	ENSG00000125657	308.845	1.1102	0.229453	4.83845	1.30856e-06	5.25636e-06
681	PRSS33	ENSG00000103355	108.026	1.10867	0.344658	3.21671	0.00129668	0.00300668
682	LGALS4	ENSG00000171747	26304.7	1.1074	0.24425	4.53388	5.79089e-06	2.0765e-05
683	SLC23A3	ENSG00000213901	107.289	1.1074	0.177701	6.2318	4.61104e-10	3.31489e-09
684	H4C12	ENSG00000273542	3.8168	1.10682	0.28117	3.93647	8.269e-05	0.000240752
685	EPHX3	ENSG00000105131	194.301	1.10567	0.245967	4.4952	6.9504e-06	2.45387e-05
686	HCAR2	ENSG00000182782	80.8135	1.10431	0.259683	4.25252	2.11381e-05	6.85134e-05
687	CAPN5	ENSG00000149260	7257.75	1.10406	0.150894	7.31674	2.54071e-13	3.17506e-12
688	AGMO	ENSG00000187546	271.362	1.10373	0.254463	4.33749	1.44122e-05	4.81447e-05
689	PLA2G4F	ENSG00000168907	200.441	1.10279	0.223309	4.93842	7.87577e-07	3.28569e-06
690	NUDT8	ENSG00000167799	401.429	1.10088	0.156096	7.0526	1.75601e-12	1.89856e-11
691	TP73	ENSG00000078900	122.334	1.10033	0.159324	6.90623	4.9771e-12	4.97581e-11
692	PLK1	ENSG00000166851	1000.2	1.10021	0.125714	8.75169	2.1019e-18	6.15692e-17
693	TNNC2	ENSG00000101470	135.011	1.09886	0.222179	4.94581	7.58285e-07	3.17312e-06
694	RFLNA	ENSG00000178882	1731.36	1.09831	0.195086	5.62991	1.80308e-08	9.88895e-08
695	GNA15	ENSG00000060558	1497.73	1.09765	0.134917	8.13577	4.09334e-16	8.05076e-15
696	NGEF	ENSG00000066248	1054.7	1.09752	0.164596	6.66794	2.59421e-11	2.29437e-10
697	PRSS8	ENSG00000052344	8896.29	1.09647	0.186525	5.87841	4.14221e-09	2.56407e-08
698	H2AW	ENSG00000181218	409.484	1.09646	0.145238	7.5494	4.37261e-14	6.15137e-13
699	ESRP1	ENSG00000104413	4092.26	1.09605	0.112931	9.70552	2.85627e-22	1.5143e-20
700	CDHR4	ENSG00000187492	8.72238	1.0943	0.258739	4.22935	2.34363e-05	7.53227e-05
701	CYP27C1	ENSG00000186684	165.646	1.09377	0.234793	4.65847	3.18564e-06	1.19695e-05
702	CRACR2B	ENSG00000177685	2593.18	1.09317	0.187348	5.83495	5.38059e-09	3.25832e-08
703	KBTBD12	ENSG00000187715	276.913	1.0931	0.268584	4.06988	4.70366e-05	0.000143095
704	SLC22A18	ENSG00000110628	2244.88	1.09296	0.153122	7.13783	9.48188e-13	1.07467e-11
705	ITGA6	ENSG00000091409	13975.4	1.09172	0.11027	9.90043	4.14493e-23	2.4773e-21
706	DCST1	ENSG00000163357	28.8426	1.0902	0.168169	6.48273	9.00765e-11	7.29904e-10
707	H3C8	ENSG00000273983	11.6656	1.0897	0.286668	3.80127	0.000143954	0.000399595
708	LCN1	ENSG00000160349	7.26374	1.08958	0.287097	3.79518	0.000147539	0.00040831
709	LRRC8A	ENSG00000136802	9308.42	1.08938	0.115488	9.43288	3.98997e-21	1.76522e-19
710	TH	ENSG00000180176	39.1471	1.08844	0.329147	3.30687	0.000943461	0.00224159
711	ANKFN1	ENSG00000153930	102.148	1.08818	0.227712	4.77874	1.76399e-06	6.93666e-06
712	EPS8L3	ENSG00000198758	4792.45	1.08664	0.222186	4.89069	1.00484e-06	4.11452e-06
713	IL36G	ENSG00000136688	7.10335	1.08634	0.342593	3.17092	0.00151957	0.00347482
714	CREB3L1	ENSG00000157613	7865.53	1.08611	0.164411	6.60607	3.94649e-11	3.40736e-10
715	BARX1	ENSG00000131668	87.6335	1.08316	0.33909	3.19432	0.00140159	0.00322999
716	CNTNAP2	ENSG00000174469	263.427	1.08287	0.265541	4.07797	4.54297e-05	0.000138579
717	NR2E1	ENSG00000112333	2.27091	1.08237	0.363688	2.97609	0.0029195	0.00628489
718	ID1	ENSG00000125968	4700.03	1.08216	0.156649	6.90818	4.90907e-12	4.91546e-11
719	PPP1R14D	ENSG00000166143	364.752	1.08174	0.239658	4.51371	6.37048e-06	2.26575e-05
720	FERMT1	ENSG00000101311	3185.32	1.08138	0.165131	6.54864	5.80645e-11	4.84944e-10
721	FOXM1	ENSG00000111206	1041.41	1.08009	0.16425	6.57585	4.83744e-11	4.11568e-10
722	CRX	ENSG00000105392	1.20237	1.07936	0.409516	2.6357	0.00839641	0.01638
723	ADM	ENSG00000148926	2015.81	1.07862	0.199993	5.39328	6.91818e-08	3.44923e-07
724	EYA2	ENSG00000064655	629.859	1.07647	0.212698	5.06105	4.16962e-07	1.83039e-06
725	TINAGL1	ENSG00000142910	10279.7	1.07382	0.13456	7.98021	1.46079e-15	2.6103e-14
726	FGF3	ENSG00000186895	4.98233	1.07189	0.405624	2.64257	0.00822796	0.0160758
727	AC068580.4	ENSG00000250644	36.4012	1.07029	0.183343	5.83764	5.29451e-09	3.20923e-08
728	C6orf223	ENSG00000181577	729.104	1.07005	0.225978	4.73521	2.18828e-06	8.48379e-06
729	BICDL2	ENSG00000162069	2187.21	1.0695	0.171611	6.23213	4.60121e-10	3.30905e-09
730	GREB1L	ENSG00000141449	218.759	1.06855	0.202036	5.28888	1.23064e-07	5.87685e-07
731	ANKRD18B	ENSG00000230453	19.7169	1.06765	0.27117	3.93722	8.24322e-05	0.00024011
732	MSMB	ENSG00000263639	206.927	1.06642	0.409346	2.60519	0.00918247	0.0177551
733	RAB25	ENSG00000132698	6170.88	1.06581	0.138889	7.6738	1.66974e-14	2.50657e-13
734	PLAAT3	ENSG00000176485	5405.02	1.06574	0.123483	8.63062	6.1019e-18	1.63708e-16
735	NT5E	ENSG00000135318	2906.2	1.06471	0.157149	6.77516	1.24266e-11	1.16659e-10
736	NUTM2F	ENSG00000130950	1.87324	1.06324	0.326526	3.25622	0.00112907	0.00264851
737	PKMYT1	ENSG00000127564	410.409	1.0622	0.155817	6.81696	9.29846e-12	8.90736e-11
738	TSPAN8	ENSG00000127324	18567.5	1.06117	0.213106	4.97956	6.37305e-07	2.70034e-06
739	CEACAM1	ENSG00000079385	3986.99	1.06087	0.156592	6.77475	1.24618e-11	1.16932e-10
740	INF2	ENSG00000203485	12087.1	1.06062	0.109759	9.66311	4.3252e-22	2.23759e-20
741	CNGB1	ENSG00000070729	13.7348	1.06061	0.235593	4.50189	6.73528e-06	2.38404e-05
742	ANKRD34B	ENSG00000189127	7.8098	1.06058	0.361719	2.93206	0.00336723	0.00715811
743	GCKR	ENSG00000084734	286.816	1.05876	0.230971	4.58396	4.56241e-06	1.66705e-05
744	NAPRT	ENSG00000147813	3924.48	1.05863	0.14911	7.0996	1.25115e-12	1.38941e-11
745	SEMA3B	ENSG00000012171	4088	1.05642	0.155448	6.79598	1.07581e-11	1.01889e-10
746	ISG15	ENSG00000187608	4772.98	1.05624	0.21279	4.96376	6.91416e-07	2.91294e-06
747	APOA5	ENSG00000110243	2.57072	1.05611	0.47115	2.24156	0.0249898	0.0436295
748	ACY1	ENSG00000243989	281.042	1.05583	0.126451	8.34973	6.84211e-17	1.53828e-15
749	AKR1B10	ENSG00000198074	2287.71	1.05568	0.299397	3.526	0.000421883	0.00107496
750	FOSL1	ENSG00000175592	1333.89	1.05561	0.195803	5.39118	6.99951e-08	3.48617e-07
751	AGXT	ENSG00000172482	24.4562	1.05478	0.35558	2.96638	0.00301328	0.00647506
752	ARNTL2	ENSG00000029153	1902.7	1.05391	0.119009	8.85578	8.31043e-19	2.6133e-17
753	GP9	ENSG00000169704	1.15888	1.0534	0.476126	2.21243	0.0269369	0.0466944
754	KRTAP5-1	ENSG00000205869	26.6187	1.05301	0.203219	5.18165	2.19932e-07	1.01041e-06
755	ITGA2	ENSG00000164171	6768.23	1.0527	0.137528	7.65441	1.94206e-14	2.89055e-13
756	TMPRSS7	ENSG00000176040	7.40579	1.0518	0.201871	5.21023	1.88605e-07	8.76742e-07
757	AMIGO2	ENSG00000139211	2908.37	1.05038	0.154494	6.79884	1.05466e-11	9.99846e-11
758	GSDMB	ENSG00000073605	2892.02	1.04931	0.175512	5.97858	2.25097e-09	1.45222e-08
759	PGGHG	ENSG00000142102	5969.53	1.04909	0.208774	5.02498	5.03497e-07	2.17406e-06
760	EPHA7	ENSG00000135333	105.566	1.04777	0.304517	3.44078	0.000580045	0.00143742
761	NET1	ENSG00000173848	8448.62	1.04631	0.103933	10.0672	7.71677e-24	5.2292e-22
762	CDRT1	ENSG00000241322	21.1009	1.04629	0.200168	5.22708	1.72208e-07	8.0636e-07
763	TCP11	ENSG00000124678	9.44897	1.04516	0.240811	4.34017	1.4237e-05	4.75926e-05
764	LDLR	ENSG00000130164	9862.85	1.04453	0.142735	7.31795	2.51795e-13	3.14866e-12
765	ADAM8	ENSG00000151651	4107.61	1.04135	0.159317	6.53636	6.3036e-11	5.24256e-10
766	CTAGE15	ENSG00000271079	9.47141	1.04099	0.318246	3.27102	0.00107161	0.00252333
767	S100A11	ENSG00000163191	35799.1	1.04076	0.131322	7.92526	2.27666e-15	3.96152e-14
768	TMC5	ENSG00000103534	7636.74	1.03948	0.185711	5.5973	2.17721e-08	1.17863e-07
769	SLC22A18AS	ENSG00000254827	197.929	1.03947	0.158537	6.55666	5.50265e-11	4.62843e-10
770	H4C9	ENSG00000276180	403.124	1.03898	0.141952	7.31928	2.49306e-13	3.11957e-12
771	ATP2C2	ENSG00000064270	1102.7	1.03788	0.176972	5.86462	4.5015e-09	2.76778e-08
772	MPZL2	ENSG00000149573	4470.46	1.03736	0.149701	6.92954	4.22209e-12	4.27653e-11
773	LGALS3	ENSG00000131981	20532.8	1.03653	0.130915	7.91756	2.4221e-15	4.16934e-14
774	MKI67	ENSG00000148773	2896	1.03384	0.148211	6.97542	3.04958e-12	3.15534e-11
775	H2BC13	ENSG00000185130	3.13788	1.03349	0.229823	4.49689	6.89561e-06	2.43631e-05
776	H3C12	ENSG00000197153	2.01043	1.03153	0.307119	3.35874	0.000783	0.00188927
777	DCBLD2	ENSG00000057019	5092.44	1.03014	0.184362	5.5876	2.30225e-08	1.24039e-07
778	HSPA1A	ENSG00000204389	4981.79	1.02911	0.194269	5.29737	1.17485e-07	5.63557e-07
779	OCIAD2	ENSG00000145247	5803.15	1.02901	0.109267	9.41738	4.62496e-21	2.03213e-19
780	AKAP14	ENSG00000186471	2.58681	1.026	0.313979	3.26774	0.00108408	0.00255082
781	H4C14	ENSG00000270882	9.80133	1.02447	0.195792	5.23244	1.67287e-07	7.84466e-07
782	FRMD5	ENSG00000171877	381.212	1.02447	0.137165	7.46888	8.08822e-14	1.08928e-12
783	SNORC	ENSG00000182600	146.518	1.0237	0.171546	5.96752	2.40889e-09	1.54633e-08
784	POC1A	ENSG00000164087	374.388	1.02253	0.113356	9.02049	1.87253e-19	6.52843e-18
785	DNAH2	ENSG00000183914	579.333	1.02246	0.213471	4.78966	1.67064e-06	6.59246e-06
786	TBATA	ENSG00000166220	1.659	1.0221	0.287656	3.55319	0.00038059	0.000977897
787	SMCO2	ENSG00000165935	40.6081	1.0215	0.154956	6.5922	4.33364e-11	3.71496e-10
788	H4C5	ENSG00000276966	13.1195	1.02116	0.239546	4.2629	2.01789e-05	6.55984e-05
789	ADGRF2	ENSG00000164393	14.7289	1.02105	0.302849	3.37148	0.000747648	0.00181215
790	TRPM4	ENSG00000130529	4080.19	1.0207	0.131016	7.79065	6.66665e-15	1.07184e-13
791	RTP2	ENSG00000198471	2.10298	1.02044	0.346463	2.94531	0.00322634	0.00688446
792	TGM4	ENSG00000163810	5.95943	1.02042	0.248786	4.10159	4.10326e-05	0.000126327
793	LANCL3	ENSG00000147036	87.365	1.02008	0.147166	6.93155	4.16259e-12	4.22962e-11
794	TSTA3	ENSG00000104522	8517.17	1.02008	0.126237	8.08065	6.4421e-16	1.22026e-14
795	IFITM10	ENSG00000244242	805.253	1.01922	0.200156	5.09214	3.54041e-07	1.57465e-06
796	TPX2	ENSG00000088325	1578.92	1.019	0.151289	6.73549	1.63378e-11	1.49796e-10
797	LRRC8E	ENSG00000171017	52.3067	1.01856	0.156152	6.52289	6.89671e-11	5.70379e-10
798	C6orf132	ENSG00000188112	2388.49	1.01708	0.146108	6.96113	3.37544e-12	3.46825e-11
799	C15orf48	ENSG00000166920	3286	1.01666	0.174334	5.83167	5.48751e-09	3.31785e-08
800	CPA6	ENSG00000165078	109.911	1.01656	0.373077	2.72479	0.00643425	0.0128478
801	ADGRF1	ENSG00000153292	1733.69	1.01486	0.237381	4.27525	1.90921e-05	6.23287e-05
802	TJP3	ENSG00000105289	3400.05	1.01378	0.17283	5.86574	4.47123e-09	2.7518e-08
803	CDCA7	ENSG00000144354	1175.24	1.01351	0.20904	4.84842	1.24451e-06	5.02528e-06
804	AC005324.3	ENSG00000251537	14.5964	1.01309	0.233831	4.33256	1.47384e-05	4.91806e-05
805	RAB27B	ENSG00000041353	1748.38	1.01272	0.145009	6.98385	2.87195e-12	2.99083e-11
806	DCST2	ENSG00000163354	75.8689	1.01223	0.165718	6.10816	1.00788e-09	6.88557e-09
807	TRIP10	ENSG00000125733	5498.55	1.01189	0.106344	9.5153	1.81187e-21	8.46345e-20
808	S100A10	ENSG00000197747	25959.7	1.01088	0.119209	8.47991	2.2536e-17	5.4969e-16
809	H3C7	ENSG00000277775	0.787035	1.01084	0.449772	2.24745	0.0246113	0.0430156
810	CEACAM6	ENSG00000086548	61099	1.01048	0.244396	4.13461	3.55562e-05	0.000110653
811	MMP8	ENSG00000118113	25.7661	1.01005	0.313261	3.22432	0.00126273	0.00293457
812	POU5F1	ENSG00000204531	625.848	1.00984	0.234804	4.30078	1.70194e-05	5.6095e-05
813	SDC1	ENSG00000115884	20204.6	1.00916	0.145598	6.93117	4.17377e-12	4.23713e-11
814	TMEM38A	ENSG00000072954	641.825	1.00849	0.143566	7.02455	2.14755e-12	2.28593e-11
815	TEDDM1	ENSG00000203730	1.77513	1.00826	0.271565	3.71277	0.000205007	0.000553734
816	PSORS1C1	ENSG00000204540	356.284	1.00792	0.19904	5.0639	4.10758e-07	1.80439e-06
817	AL136531.2	ENSG00000274322	34.3523	1.00766	0.167074	6.03119	1.62757e-09	1.07453e-08
818	PCDH1	ENSG00000156453	8129.86	1.00734	0.0981856	10.2596	1.07173e-24	8.28328e-23
819	OIP5	ENSG00000104147	74.8072	1.00563	0.13337	7.54016	4.6939e-14	6.58412e-13
820	MUC5B	ENSG00000117983	18328.4	1.00561	0.310735	3.23624	0.00121114	0.00282355
821	GDPD3	ENSG00000102886	484.889	1.00374	0.16152	6.21436	5.15331e-10	3.67861e-09
822	ANKRD18A	ENSG00000180071	108.594	1.00348	0.156764	6.40123	1.54128e-10	1.19268e-09
823	MACC1	ENSG00000183742	2596.29	1.00341	0.14486	6.92676	4.30582e-12	4.35905e-11
824	MYH14	ENSG00000105357	17780.1	1.00254	0.127915	7.83757	4.5935e-15	7.56866e-14
825	HOXC10	ENSG00000180818	226.245	1.00181	0.382799	2.61707	0.00886891	0.0172163
826	TSPAN15	ENSG00000099282	5922.43	1.00093	0.121796	8.21808	2.06782e-16	4.32087e-15
827	SH3TC2	ENSG00000169247	191.638	1.00003	0.169518	5.89927	3.65107e-09	2.27985e-08
828	OR2W3	ENSG00000238243	2.7136	-1.0002	0.234131	-4.27197	1.93755e-05	6.31681e-05
829	SPATA45	ENSG00000185523	2.58546	-1.00021	0.21588	-4.63318	3.60099e-06	1.33889e-05
830	NME5	ENSG00000112981	177.293	-1.00053	0.161872	-6.18103	6.36838e-10	4.491e-09
831	GRPR	ENSG00000126010	24.8773	-1.00079	0.278806	-3.58956	0.00033124	0.00085878
832	AKNA	ENSG00000106948	2315.7	-1.00161	0.121188	-8.26498	1.39719e-16	2.99432e-15
833	GRASP	ENSG00000161835	864.429	-1.00224	0.117646	-8.51912	1.60765e-17	4.01808e-16
834	DNAAF1	ENSG00000154099	61.7606	-1.00299	0.197663	-5.07425	3.89018e-07	1.71607e-06
835	ROPN1L	ENSG00000145491	13.7912	-1.0031	0.187259	-5.35675	8.4732e-08	4.15523e-07
836	DHH	ENSG00000139549	29.0002	-1.00325	0.176162	-5.69505	1.23334e-08	6.95449e-08
837	KCTD12	ENSG00000178695	6489.95	-1.00348	0.113099	-8.87257	7.14743e-19	2.27736e-17
838	PREX2	ENSG00000046889	501.318	-1.00362	0.133656	-7.50894	5.96102e-14	8.20599e-13
839	REC8	ENSG00000100918	971.703	-1.00419	0.181923	-5.51983	3.3932e-08	1.77983e-07
840	CBX6	ENSG00000183741	3873.1	-1.00481	0.103133	-9.74287	1.97888e-22	1.06378e-20
841	NRK	ENSG00000123572	259.086	-1.00572	0.207249	-4.8527	1.21791e-06	4.92304e-06
842	SLC14A2	ENSG00000132874	7.23489	-1.00588	0.203205	-4.95005	7.41947e-07	3.11084e-06
843	TMEM119	ENSG00000183160	3349.43	-1.00609	0.153508	-6.55395	5.60334e-11	4.709e-10
844	CST7	ENSG00000077984	369.442	-1.0061	0.160589	-6.26502	3.72766e-10	2.72254e-09
845	HGF	ENSG00000019991	445.308	-1.00615	0.157769	-6.3774	1.80116e-10	1.37771e-09
846	ASB2	ENSG00000100628	229.134	-1.00655	0.228273	-4.40941	1.03653e-05	3.55138e-05
847	MFAP4	ENSG00000166482	6703.27	-1.0075	0.168518	-5.97859	2.25074e-09	1.45222e-08
848	FBXO40	ENSG00000163833	1.35479	-1.00899	0.284173	-3.55063	0.000384314	0.000986675
849	HTR4	ENSG00000164270	2.60717	-1.00914	0.272879	-3.6981	0.000217217	0.000584499
850	ARHGEF6	ENSG00000129675	1076.77	-1.00944	0.121518	-8.30695	9.819e-17	2.15224e-15
851	HTR2A	ENSG00000102468	36.2819	-1.00967	0.205032	-4.92446	8.45947e-07	3.51398e-06
852	FAM163B	ENSG00000196990	5.43962	-1.00973	0.21719	-4.64907	3.33431e-06	1.24672e-05
853	ZBTB32	ENSG00000011590	40.3915	-1.00992	0.157754	-6.40187	1.53489e-10	1.18821e-09
854	SERPINA1	ENSG00000197249	92529.8	-1.00998	0.224842	-4.49193	7.05814e-06	2.48778e-05
855	IL1RAPL1	ENSG00000169306	3.95564	-1.01017	0.220701	-4.57712	4.71414e-06	1.71858e-05
856	PTPN5	ENSG00000110786	73.2855	-1.01124	0.216586	-4.66901	3.02655e-06	1.14365e-05
857	TSPOAP1	ENSG00000005379	892.077	-1.01138	0.149891	-6.74744	1.50476e-11	1.39093e-10
858	RGS7BP	ENSG00000186479	86.3884	-1.01149	0.199917	-5.05953	4.20285e-07	1.84329e-06
859	CCL2	ENSG00000108691	1966.72	-1.01202	0.186784	-5.41817	6.02133e-08	3.03591e-07
860	MAGI2	ENSG00000187391	545.44	-1.01241	0.127824	-7.92031	2.36917e-15	4.09288e-14
861	NOS1	ENSG00000089250	63.5678	-1.01362	0.254918	-3.97626	7.00084e-05	0.00020639
862	CLEC4D	ENSG00000166527	14.2497	-1.01387	0.221223	-4.58304	4.58258e-06	1.67347e-05
863	OTC	ENSG00000036473	57.6959	-1.0141	0.342451	-2.96131	0.0030633	0.00656692
864	CITED2	ENSG00000164442	2269.03	-1.01433	0.13249	-7.65592	1.9194e-14	2.85905e-13
865	ST8SIA4	ENSG00000113532	688.06	-1.01445	0.131997	-7.68541	1.52502e-14	2.31277e-13
866	CFAP53	ENSG00000172361	67.155	-1.01502	0.162611	-6.24201	4.31983e-10	3.12656e-09
867	TIMP4	ENSG00000157150	190.399	-1.01526	0.193671	-5.24219	1.58683e-07	7.47394e-07
868	PEAK3	ENSG00000188305	45.9599	-1.01606	0.163018	-6.23281	4.58129e-10	3.29596e-09
869	SERPINE3	ENSG00000253309	8.03942	-1.01615	0.162114	-6.2681	3.6548e-10	2.67338e-09
870	GPR27	ENSG00000170837	211.4	-1.0172	0.190092	-5.3511	8.74202e-08	4.27331e-07
871	CHI3L2	ENSG00000064886	195.673	-1.01749	0.220625	-4.61184	3.99124e-06	1.47261e-05
872	PRKCG	ENSG00000126583	183.957	-1.01923	0.311579	-3.27117	0.00107103	0.00252227
873	TMEM131L	ENSG00000121210	958.784	-1.02116	0.122158	-8.35937	6.30544e-17	1.42261e-15
874	CLEC3B	ENSG00000163815	322.947	-1.02131	0.160679	-6.35625	2.06733e-10	1.56637e-09
875	EVL	ENSG00000196405	3315.85	-1.02146	0.103971	-9.82446	8.83473e-23	5.01547e-21
876	DAO	ENSG00000110887	4.54636	-1.02175	0.238287	-4.2879	1.80371e-05	5.9206e-05
877	CCDC62	ENSG00000130783	15.9777	-1.02184	0.131337	-7.78027	7.23721e-15	1.15298e-13
878	RYR3	ENSG00000198838	64.3502	-1.02185	0.149281	-6.84514	7.64023e-12	7.43734e-11
879	ZFP2	ENSG00000198939	75.9384	-1.0223	0.117351	-8.71141	3.0013e-18	8.53176e-17
880	GPR182	ENSG00000166856	13.9963	-1.02246	0.187712	-5.44695	5.12413e-08	2.60953e-07
881	BRSK1	ENSG00000160469	355.946	-1.02262	0.160058	-6.38905	1.66923e-10	1.28549e-09
882	GPR65	ENSG00000140030	232.345	-1.02477	0.146295	-7.00485	2.4725e-12	2.60302e-11
883	GASK1A	ENSG00000144649	402.343	-1.02492	0.157127	-6.52289	6.89641e-11	5.70379e-10
884	OTULINL	ENSG00000145569	1071.33	-1.02504	0.159923	-6.4096	1.45897e-10	1.13334e-09
885	SHANK1	ENSG00000161681	70.2938	-1.02526	0.192222	-5.33374	9.62104e-08	4.66281e-07
886	SH2D3C	ENSG00000095370	833.524	-1.02583	0.101498	-10.1069	5.14852e-24	3.57701e-22
887	JAKMIP3	ENSG00000188385	59.9401	-1.02596	0.164513	-6.23634	4.47918e-10	3.22732e-09
888	SEC14L3	ENSG00000100012	2.56448	-1.02632	0.274121	-3.74405	0.000181079	0.000493887
889	ZNF467	ENSG00000181444	524.143	-1.02681	0.166316	-6.17387	6.66379e-10	4.68731e-09
890	NTSR2	ENSG00000169006	0.97331	-1.02689	0.364218	-2.81942	0.00481104	0.00990144
891	INSRR	ENSG00000027644	39.8617	-1.02711	0.221166	-4.64408	3.41588e-06	1.27524e-05
892	KLF15	ENSG00000163884	340.375	-1.02716	0.182336	-5.63332	1.76776e-08	9.71458e-08
893	AMY2B	ENSG00000240038	2040.42	-1.02794	0.303688	-3.38484	0.000712193	0.00173649
894	ZIK1	ENSG00000171649	182.706	-1.02835	0.12476	-8.24258	1.68538e-16	3.5643e-15
895	KIR3DL2	ENSG00000240403	1.90022	-1.02851	0.298711	-3.44315	0.000574974	0.00142632
896	MUC19	ENSG00000205592	3.96004	-1.02886	0.342144	-3.00711	0.00263742	0.00573268
897	PZP	ENSG00000126838	10.7897	-1.02896	0.154858	-6.64452	3.04214e-11	2.66284e-10
898	GLDC	ENSG00000178445	39.9933	-1.02921	0.185544	-5.54696	2.90679e-08	1.54066e-07
899	MPL	ENSG00000117400	13.4754	-1.02935	0.1554	-6.62389	3.4986e-11	3.04112e-10
900	IL21R	ENSG00000103522	202.711	-1.0296	0.192233	-5.35597	8.50977e-08	4.17037e-07
901	IL2RB	ENSG00000100385	588.077	-1.02971	0.154767	-6.65332	2.86553e-11	2.52274e-10
902	AC011511.1	ENSG00000167807	14.7148	-1.02993	0.168178	-6.12404	9.1234e-10	6.26623e-09
903	PTGER3	ENSG00000050628	410.883	-1.03001	0.165405	-6.22722	4.74775e-10	3.40426e-09
904	LIMD2	ENSG00000136490	1357.88	-1.0301	0.1651	-6.23921	4.39779e-10	3.17343e-09
905	EBF3	ENSG00000108001	198.368	-1.0303	0.141937	-7.25886	3.90375e-13	4.74891e-12
906	BVES	ENSG00000112276	188.06	-1.03066	0.179571	-5.73955	9.49283e-09	5.48617e-08
907	SPATA22	ENSG00000141255	3.2597	-1.03099	0.280781	-3.67186	0.000240792	0.000641833
908	GKAP1	ENSG00000165113	212.471	-1.03122	0.124043	-8.31338	9.30141e-17	2.05123e-15
909	CACNA2D1	ENSG00000153956	843.539	-1.03225	0.13573	-7.60515	2.84566e-14	4.13007e-13
910	VWC2	ENSG00000188730	6.55053	-1.03236	0.29323	-3.52065	0.000430496	0.00109458
911	FAM167A	ENSG00000154319	681.417	-1.03409	0.187622	-5.51157	3.55655e-08	1.85691e-07
912	PRKCQ	ENSG00000065675	185.358	-1.03414	0.167867	-6.16048	7.25259e-10	5.05894e-09
913	SLC5A10	ENSG00000154025	20.1561	-1.03421	0.175521	-5.89223	3.81027e-09	2.37233e-08
914	SLCO1C1	ENSG00000139155	28.2188	-1.03491	0.180482	-5.73416	9.79962e-09	5.6499e-08
915	MYRIP	ENSG00000170011	161.28	-1.03763	0.20445	-5.07521	3.87072e-07	1.70971e-06
916	ALKAL2	ENSG00000189292	257.266	-1.03779	0.284412	-3.64891	0.000263352	0.000695895
917	PABPC5	ENSG00000174740	64.8209	-1.03802	0.136714	-7.5926	3.13557e-14	4.51959e-13
918	ZNF492	ENSG00000229676	4.96898	-1.03805	0.16504	-6.28967	3.18135e-10	2.353e-09
919	CCL17	ENSG00000102970	217.405	-1.0382	0.281231	-3.69162	0.000222833	0.000598272
920	FNDC5	ENSG00000160097	78.0676	-1.03825	0.147667	-7.03102	2.05026e-12	2.19207e-11
921	LEPR	ENSG00000116678	854.122	-1.0389	0.14678	-7.07792	1.46331e-12	1.60738e-11
922	LGI4	ENSG00000153902	332.123	-1.04047	0.169633	-6.13368	8.58681e-10	5.91458e-09
923	GPR26	ENSG00000154478	1.81999	-1.04098	0.267125	-3.89696	9.74069e-05	0.000279958
924	CCDC42	ENSG00000161973	2.50137	-1.041	0.215138	-4.83874	1.30667e-06	5.25095e-06
925	S100A12	ENSG00000163221	17.4137	-1.04113	0.240389	-4.33103	1.48412e-05	4.94922e-05
926	CCL4	ENSG00000275302	289.092	-1.0417	0.158557	-6.56988	5.03552e-11	4.26346e-10
927	DCDC2	ENSG00000146038	804.332	-1.04173	0.211698	-4.92083	8.61782e-07	3.57127e-06
928	RSPH9	ENSG00000172426	79.7311	-1.04179	0.138712	-7.51049	5.89059e-14	8.13815e-13
929	BCAM	ENSG00000187244	7224.07	-1.04212	0.182513	-5.70983	1.13089e-08	6.42005e-08
930	CASS4	ENSG00000087589	133.647	-1.04215	0.149655	-6.9637	3.31451e-12	3.41293e-11
931	KCNQ5	ENSG00000185760	66.6465	-1.04216	0.192786	-5.40581	6.45147e-08	3.23582e-07
932	CD1D	ENSG00000158473	237.043	-1.04245	0.14904	-6.99443	2.66344e-12	2.78879e-11
933	NKAPL	ENSG00000189134	23.9056	-1.04259	0.141964	-7.34407	2.07196e-13	2.63375e-12
934	LAMC3	ENSG00000050555	609.688	-1.04302	0.185564	-5.62082	1.90059e-08	1.03734e-07
935	PNMA2	ENSG00000240694	1569.27	-1.04345	0.183312	-5.6922	1.25411e-08	7.0533e-08
936	EID3	ENSG00000255150	80.2964	-1.04426	0.104779	-9.96631	2.14029e-23	1.35493e-21
937	AFF2	ENSG00000155966	71.3893	-1.04495	0.181783	-5.74837	9.01105e-09	5.23288e-08
938	FAM205C	ENSG00000187791	1.02706	-1.04579	0.292416	-3.57638	0.000348382	0.000900425
939	SPDYE4	ENSG00000183318	0.990711	-1.04593	0.297571	-3.51489	0.00043994	0.0011155
940	FGF13	ENSG00000129682	212.265	-1.04625	0.189033	-5.53475	3.11665e-08	1.64283e-07
941	JAM2	ENSG00000154721	823.169	-1.04723	0.117546	-8.90917	5.14183e-19	1.68577e-17
942	TMEM132B	ENSG00000139364	101.25	-1.04735	0.167306	-6.26006	3.84828e-10	2.80212e-09
943	AC026954.2	ENSG00000261915	0.8218	-1.04737	0.336647	-3.11118	0.00186344	0.00418167
944	ADCY5	ENSG00000173175	983.363	-1.04739	0.170913	-6.12817	8.88935e-10	6.11421e-09
945	CCND2	ENSG00000118971	3410.14	-1.04757	0.131711	-7.95352	1.8128e-15	3.20361e-14
946	CYYR1	ENSG00000166265	850.076	-1.04765	0.111187	-9.42245	4.40691e-21	1.94075e-19
947	WAS	ENSG00000015285	797.842	-1.04769	0.149373	-7.01394	2.31701e-12	2.44871e-11
948	SYNE3	ENSG00000176438	552.208	-1.04787	0.121984	-8.59023	8.67945e-18	2.24813e-16
949	CPNE6	ENSG00000100884	9.69624	-1.0492	0.283156	-3.7054	0.000211061	0.000568731
950	CD53	ENSG00000143119	2587.34	-1.04925	0.166193	-6.31343	2.72914e-10	2.03496e-09
951	ADAMTS16	ENSG00000145536	274.317	-1.04936	0.235873	-4.44883	8.6339e-06	3.00164e-05
952	MUC15	ENSG00000169550	146.703	-1.04956	0.337499	-3.10982	0.00187198	0.00419887
953	SLC17A1	ENSG00000124568	8.75466	-1.04975	0.263729	-3.9804	6.88003e-05	0.000203139
954	ZNF582	ENSG00000018869	110.063	-1.05169	0.112628	-9.3377	9.84478e-21	4.10982e-19
955	GABRA5	ENSG00000186297	17.1285	-1.05223	0.275406	-3.82065	0.000133099	0.000372471
956	AMIGO1	ENSG00000181754	535.325	-1.05241	0.140307	-7.5008	6.34312e-14	8.67614e-13
957	GYPE	ENSG00000197465	20.2046	-1.05355	0.14409	-7.31174	2.63715e-13	3.2913e-12
958	LCP1	ENSG00000136167	6483.83	-1.05454	0.158111	-6.66959	2.56525e-11	2.2698e-10
959	SLC4A4	ENSG00000080493	9111.37	-1.05456	0.268309	-3.93039	8.48086e-05	0.000246249
960	OTOA	ENSG00000155719	24.3943	-1.05472	0.169667	-6.2164	5.08682e-10	3.6352e-09
961	TRO	ENSG00000067445	710.998	-1.05544	0.128232	-8.23074	1.86058e-16	3.90479e-15
962	FMO2	ENSG00000094963	555.295	-1.05553	0.194213	-5.4349	5.4828e-08	2.78114e-07
963	MAGEH1	ENSG00000187601	1244.62	-1.05561	0.11002	-9.59475	8.41187e-22	4.12976e-20
964	PCDHGA3	ENSG00000254245	41.6558	-1.05579	0.153744	-6.86718	6.54837e-12	6.43304e-11
965	TNNI3K	ENSG00000116783	8.04942	-1.05579	0.180345	-5.85427	4.79119e-09	2.92998e-08
966	ADCY2	ENSG00000078295	273.473	-1.05584	0.183039	-5.76837	8.00438e-09	4.69504e-08
967	TRIM58	ENSG00000162722	11.9401	-1.05593	0.184656	-5.71835	1.07562e-08	6.13526e-08
968	PYGM	ENSG00000068976	102.196	-1.05629	0.168438	-6.27107	3.58564e-10	2.62979e-09
969	CERS3	ENSG00000154227	3.99146	-1.05699	0.248393	-4.25532	2.0875e-05	6.77128e-05
970	CILP	ENSG00000138615	2028.55	-1.05702	0.258595	-4.08754	4.35968e-05	0.000133538
971	NFATC2	ENSG00000101096	1619.31	-1.0577	0.129294	-8.18056	2.82528e-16	5.76591e-15
972	ZNF491	ENSG00000177599	59.3836	-1.05799	0.12238	-8.64514	5.37386e-18	1.46073e-16
973	GABRG3	ENSG00000182256	3.04002	-1.05809	0.365669	-2.89356	0.00380902	0.00800269
974	ARMC4	ENSG00000169126	15.3794	-1.05832	0.251677	-4.20507	2.60999e-05	8.3136e-05
975	CTSG	ENSG00000100448	106.438	-1.05857	0.269644	-3.92582	8.64358e-05	0.000250558
976	MAG	ENSG00000105695	8.5426	-1.05867	0.33426	-3.1672	0.00153915	0.00351459
977	TECTA	ENSG00000109927	48.2014	-1.0588	0.105959	-9.99256	1.64283e-23	1.05478e-21
978	OLIG3	ENSG00000177468	5.69059	-1.0588	0.408874	-2.58956	0.00960991	0.0185024
979	NLRP11	ENSG00000179873	8.83347	-1.0593	0.204171	-5.18831	2.1221e-07	9.77027e-07
980	FMR1NB	ENSG00000176988	0.694954	-1.05943	0.347024	-3.05288	0.00226653	0.00499822
981	BTBD11	ENSG00000151136	275.545	-1.06081	0.212913	-4.98238	6.28068e-07	2.66413e-06
982	SYT11	ENSG00000132718	1979.3	-1.06156	0.151006	-7.02995	2.06608e-12	2.20531e-11
983	PPP1R3F	ENSG00000049769	363.618	-1.06195	0.143652	-7.39255	1.4404e-13	1.87681e-12
984	MARK1	ENSG00000116141	305.913	-1.06237	0.130885	-8.11685	4.78443e-16	9.27542e-15
985	GRAP	ENSG00000154016	67.2162	-1.0627	0.14179	-7.49484	6.6378e-14	9.04706e-13
986	LRCOL1	ENSG00000204583	4.91734	-1.06284	0.21031	-5.05368	4.33379e-07	1.8977e-06
987	IL6R	ENSG00000160712	1393.53	-1.06316	0.131008	-8.11522	4.849e-16	9.3788e-15
988	FAM117A	ENSG00000121104	846.246	-1.06321	0.114431	-9.29127	1.52464e-20	6.25623e-19
989	RGPD1	ENSG00000187627	3.41824	-1.0639	0.347585	-3.06083	0.00220726	0.0048815
990	AWAT2	ENSG00000147160	1.36634	-1.06397	0.408949	-2.60172	0.00927571	0.0179138
991	SEMA6D	ENSG00000137872	307.544	-1.06425	0.136214	-7.81304	5.58234e-15	9.07365e-14
992	NRXN3	ENSG00000021645	236.149	-1.06465	0.198845	-5.35417	8.59483e-08	4.20563e-07
993	C9orf129	ENSG00000204352	0.628005	-1.06493	0.309469	-3.44114	0.000579265	0.00143585
994	TSPYL2	ENSG00000184205	2108.71	-1.06504	0.125039	-8.51763	1.62846e-17	4.06482e-16
995	ABI3BP	ENSG00000154175	1987.37	-1.06538	0.175249	-6.07927	1.20735e-09	8.1499e-09
996	TEK	ENSG00000120156	749.204	-1.06541	0.128955	-8.26186	1.43416e-16	3.0633e-15
997	RADIL	ENSG00000157927	115.637	-1.0658	0.175131	-6.08575	1.15946e-09	7.85145e-09
998	NCALD	ENSG00000104490	1327.03	-1.06606	0.12477	-8.5442	1.29431e-17	3.28616e-16
999	ADAMTS3	ENSG00000156140	96.2246	-1.06619	0.159949	-6.66579	2.63249e-11	2.32396e-10
1000	B3GALT1	ENSG00000172318	16.8553	-1.06632	0.194847	-5.47261	4.43456e-08	2.27582e-07
1001	TDRD15	ENSG00000218819	0.438797	-1.06685	0.435509	-2.44965	0.0142995	0.0265144
1002	TAL1	ENSG00000162367	142.513	-1.06746	0.120154	-8.8841	6.44394e-19	2.07034e-17
1003	ADAMTSL2	ENSG00000197859	2469.45	-1.06767	0.143025	-7.46493	8.33418e-14	1.11771e-12
1004	S100B	ENSG00000160307	466.727	-1.06819	0.168881	-6.32509	2.53088e-10	1.89668e-09
1005	PROP1	ENSG00000175325	0.58796	-1.06826	0.451448	-2.36629	0.0179673	0.0325503
1006	PROX1	ENSG00000117707	941.123	-1.06909	0.201199	-5.31361	1.07472e-07	5.17722e-07
1007	UNC45B	ENSG00000141161	5.87669	-1.06963	0.202879	-5.27225	1.34764e-07	6.38957e-07
1008	BNC1	ENSG00000169594	11.5823	-1.06965	0.249127	-4.29358	1.75813e-05	5.7838e-05
1009	TMEM88	ENSG00000167874	178.489	-1.07035	0.119023	-8.99279	2.41034e-19	8.26862e-18
1010	TNXB	ENSG00000168477	1284.3	-1.07037	0.194775	-5.49545	3.89713e-08	2.02221e-07
1011	CLEC4E	ENSG00000166523	168.585	-1.07057	0.207215	-5.16647	2.38556e-07	1.08921e-06
1012	KLHL34	ENSG00000185915	10.2602	-1.07063	0.221938	-4.82401	1.40697e-06	5.61999e-06
1013	NCAN	ENSG00000130287	5.36242	-1.07071	0.283393	-3.77817	0.000157986	0.000435031
1014	DHRS7C	ENSG00000184544	0.513222	-1.07075	0.361443	-2.96243	0.00305219	0.00654623
1015	FAM189A1	ENSG00000104059	172.819	-1.07087	0.194943	-5.49324	3.94623e-08	2.04374e-07
1016	POU2F2	ENSG00000028277	458.912	-1.07112	0.165302	-6.47974	9.18778e-11	7.42985e-10
1017	USH2A	ENSG00000042781	22.5071	-1.07172	0.176353	-6.07711	1.22365e-09	8.25708e-09
1018	CD200R1	ENSG00000163606	58.3803	-1.07197	0.163756	-6.5461	5.90582e-11	4.9287e-10
1019	SFRP4	ENSG00000106483	9846.63	-1.07256	0.200579	-5.34732	8.9266e-08	4.358e-07
1020	IQCN	ENSG00000130518	266.815	-1.07321	0.168516	-6.36858	1.90781e-10	1.45582e-09
1021	FHL1	ENSG00000022267	2544.21	-1.07357	0.168664	-6.36512	1.95132e-10	1.48567e-09
1022	GPIHBP1	ENSG00000277494	115.166	-1.07358	0.156917	-6.84172	7.825e-12	7.59416e-11
1023	PREX1	ENSG00000124126	2403.54	-1.07431	0.104756	-10.2554	1.1191e-24	8.58052e-23
1024	MLIP	ENSG00000146147	41.629	-1.07434	0.211494	-5.0798	3.77841e-07	1.672e-06
1025	CROCC2	ENSG00000226321	15.8759	-1.07441	0.291064	-3.69131	0.000223103	0.000598915
1026	KCTD8	ENSG00000183783	20.0832	-1.07497	0.305562	-3.518	0.000434818	0.00110426
1027	FAM133A	ENSG00000179083	18.6849	-1.07536	0.210392	-5.11125	3.20035e-07	1.43201e-06
1028	PDE2A	ENSG00000186642	538.103	-1.07589	0.132991	-8.08996	5.96823e-16	1.13273e-14
1029	TSGA13	ENSG00000213265	0.494301	-1.07591	0.441272	-2.43821	0.0147601	0.0272766
1030	PDE7B	ENSG00000171408	237.285	-1.07666	0.143857	-7.48425	7.19596e-14	9.75942e-13
1031	FLI1	ENSG00000151702	991.047	-1.07746	0.124756	-8.63656	5.79289e-18	1.56579e-16
1032	PLD4	ENSG00000166428	320.166	-1.07834	0.165417	-6.51892	7.0816e-11	5.83913e-10
1033	EID2B	ENSG00000176401	125.934	-1.07926	0.137146	-7.8694	3.56345e-15	5.9664e-14
1034	SHISA3	ENSG00000178343	61.0281	-1.07943	0.212122	-5.08875	3.60437e-07	1.60088e-06
1035	CD8B	ENSG00000172116	130.951	-1.07947	0.188909	-5.71423	1.10205e-08	6.26554e-08
1036	GREB1	ENSG00000196208	372.166	-1.0803	0.149922	-7.20576	5.77198e-13	6.79399e-12
1037	CACNA1D	ENSG00000157388	957.885	-1.08053	0.147528	-7.32428	2.40178e-13	3.02106e-12
1038	TMEM61	ENSG00000143001	138.718	-1.08058	0.221995	-4.8676	1.12961e-06	4.58928e-06
1039	MED12L	ENSG00000144893	32.7024	-1.08104	0.129133	-8.37154	5.68703e-17	1.2983e-15
1040	AMPD1	ENSG00000116748	23.3277	-1.08194	0.273099	-3.96171	7.44154e-05	0.000218545
1041	CYTIP	ENSG00000115165	889.724	-1.08233	0.169908	-6.37011	1.88894e-10	1.44314e-09
1042	TMTC1	ENSG00000133687	1015.79	-1.0827	0.153188	-7.0678	1.57412e-12	1.71832e-11
1043	NPPC	ENSG00000163273	16.4255	-1.08363	0.349047	-3.10454	0.00190574	0.00427012
1044	CX3CR1	ENSG00000168329	168.858	-1.08402	0.1946	-5.57048	2.54046e-08	1.36035e-07
1045	RNASE6	ENSG00000169413	885.233	-1.08403	0.150195	-7.21746	5.29672e-13	6.28455e-12
1046	LRP2BP	ENSG00000109771	157.745	-1.08474	0.136967	-7.91974	2.38016e-15	4.10817e-14
1047	METTL7A	ENSG00000185432	5477.18	-1.0852	0.121919	-8.90105	5.53205e-19	1.80448e-17
1048	GADD45G	ENSG00000130222	863.375	-1.08554	0.187247	-5.79736	6.7365e-09	4.01002e-08
1049	PDE1C	ENSG00000154678	168.399	-1.08593	0.143668	-7.55859	4.07448e-14	5.74908e-13
1050	HOGA1	ENSG00000241935	212.846	-1.08594	0.248942	-4.36221	1.28757e-05	4.33734e-05
1051	NRROS	ENSG00000174004	259.018	-1.08915	0.122285	-8.9067	5.2575e-19	1.71784e-17
1052	PTN	ENSG00000105894	436.673	-1.08936	0.192736	-5.65207	1.58529e-08	8.7644e-08
1053	AARD	ENSG00000205002	20.344	-1.08952	0.157783	-6.90516	5.01483e-12	5.00738e-11
1054	PDZK1	ENSG00000174827	261.252	-1.08955	0.202206	-5.38835	7.11077e-08	3.53427e-07
1055	SHE	ENSG00000169291	388.706	-1.08971	0.11877	-9.17489	4.52046e-20	1.74691e-18
1056	IL10RA	ENSG00000110324	1559.76	-1.08972	0.135981	-8.01377	1.11244e-15	2.02352e-14
1057	HRNR	ENSG00000197915	19.2421	-1.09008	0.186698	-5.83871	5.26062e-09	3.18968e-08
1058	ADAMTS8	ENSG00000134917	339.534	-1.09015	0.247831	-4.39879	1.08858e-05	3.70792e-05
1059	TPPP	ENSG00000171368	715.601	-1.09051	0.186497	-5.84733	4.99517e-09	3.04408e-08
1060	MGARP	ENSG00000137463	12.7042	-1.09079	0.161657	-6.74755	1.5036e-11	1.39052e-10
1061	ZDHHC15	ENSG00000102383	121.839	-1.091	0.119485	-9.13084	6.79719e-20	2.55492e-18
1062	SOCS2	ENSG00000120833	768.57	-1.09152	0.105998	-10.2976	7.22455e-25	5.72166e-23
1063	DMRT2	ENSG00000173253	6.98125	-1.09163	0.245349	-4.44928	8.61589e-06	2.99734e-05
1064	GIMAP4	ENSG00000133574	1285.31	-1.09194	0.121913	-8.95672	3.34481e-19	1.13329e-17
1065	LRFN5	ENSG00000165379	61.7792	-1.09201	0.167284	-6.5279	6.66995e-11	5.52813e-10
1066	MCOLN2	ENSG00000153898	142.062	-1.09276	0.180193	-6.0644	1.3245e-09	8.89085e-09
1067	PIK3R5	ENSG00000141506	682.095	-1.09295	0.151174	-7.22975	4.83889e-13	5.76622e-12
1068	PABPN1L	ENSG00000205022	1.39353	-1.09296	0.317178	-3.44588	0.000569203	0.00141328
1069	SLA	ENSG00000155926	1692.48	-1.09325	0.159313	-6.86229	6.77647e-12	6.64357e-11
1070	ART1	ENSG00000129744	2.07165	-1.09339	0.321249	-3.40357	0.000665112	0.00162892
1071	OR2C1	ENSG00000168158	1.98521	-1.09399	0.213316	-5.12852	2.92028e-07	1.31556e-06
1072	SLC18A3	ENSG00000187714	16.5195	-1.09405	0.300585	-3.63973	0.000272928	0.000719127
1073	WASF3	ENSG00000132970	402.751	-1.09463	0.104097	-10.5154	7.33557e-26	6.88649e-24
1074	CCDC69	ENSG00000198624	1655.65	-1.09554	0.1582	-6.92505	4.35824e-12	4.40055e-11
1075	POU3F2	ENSG00000184486	4.13185	-1.09657	0.259028	-4.23339	2.30197e-05	7.40826e-05
1076	TLR7	ENSG00000196664	223.777	-1.09679	0.179002	-6.12723	8.94205e-10	6.14826e-09
1077	FUT7	ENSG00000180549	30.5044	-1.09701	0.172301	-6.36679	1.9302e-10	1.47116e-09
1078	PM20D1	ENSG00000162877	91.2218	-1.09713	0.298595	-3.67432	0.000238482	0.000635942
1079	SLC3A1	ENSG00000138079	2887.1	-1.09741	0.295963	-3.70794	0.000208954	0.000563604
1080	GTSF1L	ENSG00000124196	2.17433	-1.09745	0.311273	-3.52569	0.000422374	0.00107606
1081	NCKAP1L	ENSG00000123338	1746.05	-1.0977	0.156526	-7.01294	2.33366e-12	2.4636e-11
1082	NPAS3	ENSG00000151322	103.835	-1.09842	0.146271	-7.50949	5.9356e-14	8.18271e-13
1083	MAN1A1	ENSG00000111885	5692.65	-1.09865	0.127208	-8.6367	5.78624e-18	1.56579e-16
1084	TMEM132E	ENSG00000181291	87.7839	-1.0988	0.173276	-6.34132	2.27812e-10	1.71931e-09
1085	SESN1	ENSG00000080546	1389.23	-1.0993	0.087735	-12.5298	5.13147e-36	3.6576e-33
1086	TMEM170B	ENSG00000205269	297.092	-1.09945	0.103611	-10.6113	2.64048e-26	2.79209e-24
1087	TREML1	ENSG00000161911	28.7077	-1.09981	0.167848	-6.5524	5.66212e-11	4.74804e-10
1088	FXYD1	ENSG00000266964	52.5047	-1.10005	0.15485	-7.10394	1.21251e-12	1.35039e-11
1089	DRD3	ENSG00000151577	0.355725	-1.1006	0.492794	-2.2334	0.0255228	0.0444512
1090	PCDHB4	ENSG00000081818	290.174	-1.10088	0.161093	-6.8338	8.26963e-12	7.9734e-11
1091	CCL16	ENSG00000275152	6.62167	-1.1015	0.197592	-5.57462	2.48074e-08	1.33023e-07
1092	DNASE2B	ENSG00000137976	19.6124	-1.10163	0.211909	-5.19863	2.00766e-07	9.29456e-07
1093	ARL5C	ENSG00000141748	1.2511	-1.1031	0.378673	-2.91306	0.00357906	0.00756581
1094	RIMBP3C	ENSG00000183246	2.09553	-1.10344	0.257826	-4.2798	1.87063e-05	6.11833e-05
1095	CD7	ENSG00000173762	401.704	-1.10361	0.174246	-6.33363	2.39455e-10	1.80153e-09
1096	PRUNE2	ENSG00000106772	1830.31	-1.10374	0.250351	-4.40875	1.03968e-05	3.55961e-05
1097	CR1L	ENSG00000197721	6.88453	-1.10488	0.226009	-4.88866	1.01524e-06	4.15618e-06
1098	BOC	ENSG00000144857	1849.05	-1.10507	0.152544	-7.24428	4.34746e-13	5.24228e-12
1099	MICU3	ENSG00000155970	186.631	-1.10514	0.133476	-8.27968	1.23512e-16	2.66777e-15
1100	TTC25	ENSG00000204815	129.521	-1.10572	0.158429	-6.97929	2.96666e-12	3.07781e-11
1101	BEX5	ENSG00000184515	371.84	-1.10636	0.200494	-5.51818	3.42536e-08	1.79524e-07
1102	TMEM100	ENSG00000166292	237.544	-1.10652	0.172557	-6.41248	1.43173e-10	1.11418e-09
1103	ADGB	ENSG00000118492	2.82847	-1.10683	0.336342	-3.2908	0.000999036	0.002364
1104	GPAM	ENSG00000119927	674.164	-1.10751	0.133262	-8.3108	9.50583e-17	2.09313e-15
1105	ZP1	ENSG00000149506	17.5941	-1.108	0.218688	-5.06656	4.05075e-07	1.78065e-06
1106	MAN1C1	ENSG00000117643	1168.65	-1.10805	0.11235	-9.86252	6.05117e-23	3.51827e-21
1107	FAM155B	ENSG00000130054	151.044	-1.10869	0.200133	-5.53975	3.02896e-08	1.60144e-07
1108	SVEP1	ENSG00000165124	1971.75	-1.10897	0.171226	-6.47662	9.38017e-11	7.57538e-10
1109	SLC2A2	ENSG00000163581	199.846	-1.10939	0.313759	-3.53581	0.000406524	0.00103885
1110	CD180	ENSG00000134061	363.567	-1.10975	0.182106	-6.09395	1.1016e-09	7.48863e-09
1111	GHRH	ENSG00000118702	0.522433	-1.10985	0.471542	-2.35366	0.0185896	0.0335136
1112	DLL3	ENSG00000090932	15.1786	-1.11096	0.284765	-3.90131	9.56722e-05	0.000275177
1113	NKAIN1	ENSG00000084628	26.3648	-1.11107	0.199636	-5.56545	2.61475e-08	1.39586e-07
1114	LBP	ENSG00000129988	129.357	-1.1116	0.349688	-3.17884	0.00147867	0.00338895
1115	CADM1	ENSG00000182985	1708.17	-1.11194	0.132925	-8.3652	6.00154e-17	1.36202e-15
1116	HCLS1	ENSG00000180353	3057.75	-1.11205	0.142797	-7.78761	6.82901e-15	1.09612e-13
1117	ARHGAP25	ENSG00000163219	758.106	-1.11212	0.137145	-8.1091	5.09951e-16	9.82384e-15
1118	BRINP1	ENSG00000078725	61.8354	-1.11231	0.18591	-5.98302	2.19037e-09	1.4155e-08
1119	CHODL	ENSG00000154645	27.0981	-1.11314	0.178293	-6.24332	4.28392e-10	3.10173e-09
1120	EDDM3A	ENSG00000181562	0.582487	-1.11335	0.37144	-2.99739	0.00272306	0.00589354
1121	GPRIN3	ENSG00000185477	1377.57	-1.11337	0.12566	-8.86021	7.9866e-19	2.51971e-17
1122	FILIP1	ENSG00000118407	312.657	-1.1137	0.148614	-7.49391	6.68493e-14	9.10485e-13
1123	GLT1D1	ENSG00000151948	79.5371	-1.11372	0.193835	-5.7457	9.15405e-09	5.30631e-08
1124	EBF1	ENSG00000164330	505.864	-1.11379	0.121333	-9.17963	4.3258e-20	1.68522e-18
1125	ITGA4	ENSG00000115232	670.23	-1.1139	0.160845	-6.92531	4.35015e-12	4.39755e-11
1126	SLIT2	ENSG00000145147	1382.76	-1.11391	0.156755	-7.10604	1.19416e-12	1.33227e-11
1127	TMOD2	ENSG00000128872	918.54	-1.11425	0.105259	-10.5858	3.46973e-26	3.57085e-24
1128	KDM4E	ENSG00000235268	1.999	-1.11503	0.250257	-4.45555	8.36784e-06	2.9179e-05
1129	ADAMTS1	ENSG00000154734	3873.77	-1.11515	0.164502	-6.77895	1.2105e-11	1.13806e-10
1130	CD38	ENSG00000004468	303.518	-1.11538	0.203347	-5.4851	4.13228e-08	2.13377e-07
1131	CLTRN	ENSG00000147003	157.047	-1.11541	0.200793	-5.55504	2.77555e-08	1.47556e-07
1132	AOX1	ENSG00000138356	1103.94	-1.11579	0.235344	-4.74108	2.12584e-06	8.25666e-06
1133	OR10G2	ENSG00000255582	0.372002	-1.11621	0.502467	-2.22145	0.0263204	0.0457163
1134	SRRM3	ENSG00000177679	459.931	-1.11714	0.146576	-7.62154	2.50668e-14	3.66909e-13
1135	CFP	ENSG00000126759	194.4	-1.11782	0.180326	-6.19888	5.68668e-10	4.03689e-09
1136	CRTAM	ENSG00000109943	64.2534	-1.11865	0.168596	-6.63513	3.24217e-11	2.82844e-10
1137	PLEK	ENSG00000115956	959.307	-1.1189	0.16757	-6.67722	2.43514e-11	2.16463e-10
1138	C6orf118	ENSG00000112539	3.22961	-1.1193	0.397078	-2.81883	0.00481984	0.00991532
1139	SCD5	ENSG00000145284	1853.15	-1.1198	0.13486	-8.3034	1.01177e-16	2.2152e-15
1140	TMEM108	ENSG00000144868	88.8633	-1.12111	0.131172	-8.54682	1.26521e-17	3.21651e-16
1141	SYNE1	ENSG00000131018	3252.16	-1.12147	0.108961	-10.2924	7.6264e-25	6.01516e-23
1142	SULT4A1	ENSG00000130540	140.389	-1.12237	0.276956	-4.0525	5.06727e-05	0.000153429
1143	SAMD11	ENSG00000187634	517.918	-1.12358	0.152351	-7.37492	1.64445e-13	2.12115e-12
1144	PDE6H	ENSG00000139053	0.896301	-1.12373	0.406288	-2.76585	0.00567754	0.0114852
1145	NGFR	ENSG00000064300	1549.12	-1.12424	0.225884	-4.97707	6.45552e-07	2.73288e-06
1146	AC055811.2	ENSG00000264187	4.33443	-1.12427	0.208203	-5.39987	6.66875e-08	3.33381e-07
1147	CNTN1	ENSG00000018236	1634.54	-1.12443	0.195965	-5.73792	9.58476e-09	5.53517e-08
1148	IL20	ENSG00000162891	1.62582	-1.12481	0.344023	-3.26958	0.00107708	0.00253559
1149	NPY5R	ENSG00000164129	10.1378	-1.12483	0.279493	-4.02452	5.70912e-05	0.000171167
1150	RPH3AL	ENSG00000181031	1314.94	-1.1249	0.154097	-7.29998	2.87818e-13	3.5621e-12
1151	DRD5	ENSG00000169676	2.02983	-1.12498	0.296343	-3.79622	0.00014692	0.000406949
1152	PDE8B	ENSG00000113231	409.921	-1.12578	0.130063	-8.65561	4.90301e-18	1.33647e-16
1153	CARMIL3	ENSG00000186648	151.199	-1.12587	0.182303	-6.17581	6.58265e-10	4.63532e-09
1154	ARHGAP36	ENSG00000147256	12.6536	-1.12608	0.334413	-3.36733	0.000759007	0.00183645
1155	GDAP1	ENSG00000104381	560.691	-1.12616	0.130642	-8.62013	6.68776e-18	1.78758e-16
1156	GLRA2	ENSG00000101958	1.76919	-1.1264	0.306817	-3.67124	0.000241373	0.000643293
1157	GFRA2	ENSG00000168546	80.1609	-1.12679	0.17445	-6.45907	1.05351e-10	8.42675e-10
1158	LIPJ	ENSG00000204022	4.61645	-1.12688	0.204096	-5.52131	3.36486e-08	1.76641e-07
1159	SCN4B	ENSG00000177098	493.89	-1.12775	0.131542	-8.57332	1.00543e-17	2.58338e-16
1160	RAP1GAP2	ENSG00000132359	3455.79	-1.12821	0.150956	-7.47378	7.79229e-14	1.05163e-12
1161	IL18RAP	ENSG00000115607	72.3748	-1.12845	0.160767	-7.01914	2.2324e-12	2.36318e-11
1162	OSBPL6	ENSG00000079156	255.46	-1.12847	0.171399	-6.58388	4.58322e-11	3.91844e-10
1163	PCBP3	ENSG00000183570	272.134	-1.12854	0.146893	-7.68275	1.55711e-14	2.35587e-13
1164	MPEG1	ENSG00000197629	1628.68	-1.1293	0.172414	-6.54991	5.75726e-11	4.81523e-10
1165	CPT1C	ENSG00000169169	568.221	-1.12995	0.125628	-8.99444	2.3744e-19	8.15987e-18
1166	ITM2A	ENSG00000078596	1019.84	-1.13003	0.176304	-6.40957	1.4593e-10	1.13334e-09
1167	DEUP1	ENSG00000165325	27.9154	-1.13017	0.186147	-6.0714	1.268e-09	8.53541e-09
1168	MPPED2	ENSG00000066382	121.784	-1.13043	0.157066	-7.19718	6.14704e-13	7.209e-12
1169	MDH1B	ENSG00000138400	72.0437	-1.13052	0.164247	-6.88308	5.85715e-12	5.79839e-11
1170	LYVE1	ENSG00000133800	368.929	-1.13107	0.211726	-5.34213	9.1862e-08	4.47452e-07
1171	SLC22A12	ENSG00000197891	0.576395	-1.13157	0.467369	-2.42115	0.0154714	0.028449
1172	FHL5	ENSG00000112214	203.5	-1.13173	0.161187	-7.02124	2.19906e-12	2.3343e-11
1173	THBS4	ENSG00000113296	5836.69	-1.13179	0.210268	-5.38262	7.34104e-08	3.64119e-07
1174	BPIFC	ENSG00000184459	1.92297	-1.13232	0.35465	-3.19279	0.00140905	0.00324368
1175	CALHM6	ENSG00000188820	241.981	-1.1324	0.165018	-6.86231	6.77555e-12	6.64357e-11
1176	FAM169A	ENSG00000198780	121.402	-1.13241	0.180734	-6.26565	3.71283e-10	2.71274e-09
1177	KIF12	ENSG00000136883	3557.68	-1.13256	0.208899	-5.42158	5.90751e-08	2.98008e-07
1178	ALAS2	ENSG00000158578	10.8139	-1.13268	0.25521	-4.43823	9.07022e-06	3.13894e-05
1179	GPC3	ENSG00000147257	862.484	-1.13437	0.146133	-7.76254	8.32468e-15	1.31211e-13
1180	ATOH8	ENSG00000168874	297.392	-1.13457	0.147031	-7.71653	1.19541e-14	1.83312e-13
1181	PAH	ENSG00000171759	448.666	-1.13487	0.339011	-3.34759	0.000815173	0.00196002
1182	ENHO	ENSG00000168913	39.9839	-1.13495	0.200584	-5.65826	1.52916e-08	8.47601e-08
1183	PGBD5	ENSG00000177614	572.639	-1.13521	0.153986	-7.37221	1.67824e-13	2.16328e-12
1184	EDA	ENSG00000158813	219.599	-1.13535	0.147327	-7.70631	1.29509e-14	1.98125e-13
1185	C6	ENSG00000039537	2755.79	-1.13561	0.294497	-3.85609	0.000115214	0.000326601
1186	ADAMTS18	ENSG00000140873	56.436	-1.13579	0.190278	-5.96909	2.38575e-09	1.5325e-08
1187	SLFN12L	ENSG00000205045	70.2221	-1.13583	0.147149	-7.71887	1.17364e-14	1.80405e-13
1188	STUM	ENSG00000203685	91.7854	-1.13717	0.225704	-5.03833	4.69603e-07	2.04145e-06
1189	XCL2	ENSG00000143185	18.5114	-1.13782	0.186566	-6.09873	1.06914e-09	7.28651e-09
1190	TSBP1	ENSG00000204296	1.16142	-1.13824	0.352854	-3.22582	0.00125612	0.00291993
1191	ZNF366	ENSG00000178175	106.938	-1.1385	0.157848	-7.21266	5.48693e-13	6.49022e-12
1192	SLC1A2	ENSG00000110436	199.716	-1.13858	0.284567	-4.00112	6.30446e-05	0.000187439
1193	CTNNA3	ENSG00000183230	37.0588	-1.139	0.207263	-5.49544	3.89736e-08	2.02221e-07
1194	OLFM1	ENSG00000130558	812.646	-1.14024	0.186343	-6.11905	9.41368e-10	6.45869e-09
1195	RASSF2	ENSG00000101265	1996.49	-1.14027	0.137741	-8.27836	1.24884e-16	2.69438e-15
1196	RBP7	ENSG00000162444	219.282	-1.14071	0.161473	-7.06439	1.61319e-12	1.75599e-11
1197	C1QTNF9	ENSG00000240654	7.14365	-1.14083	0.200636	-5.68605	1.30014e-08	7.29693e-08
1198	NR4A3	ENSG00000119508	945.43	-1.1412	0.240348	-4.74813	2.05311e-06	7.98868e-06
1199	CASTOR2	ENSG00000274070	87.4251	-1.14201	0.136915	-8.34101	7.36588e-17	1.65025e-15
1200	FBLN5	ENSG00000140092	3474.08	-1.14225	0.135568	-8.42564	3.58774e-17	8.49637e-16
1201	LORICRIN	ENSG00000203782	1.55952	-1.14253	0.338773	-3.37255	0.000744743	0.00180625
1202	APOLD1	ENSG00000178878	2187.11	-1.14258	0.130353	-8.76528	1.86313e-18	5.5248e-17
1203	EMCN	ENSG00000164035	616.736	-1.14415	0.141697	-8.07466	6.76651e-16	1.27543e-14
1204	OMD	ENSG00000127083	485.407	-1.14433	0.227098	-5.03893	4.68146e-07	2.03604e-06
1205	MAP1B	ENSG00000131711	4111.01	-1.14466	0.141007	-8.11776	4.74883e-16	9.23144e-15
1206	ARPP21	ENSG00000172995	3.36032	-1.146	0.268156	-4.27361	1.92334e-05	6.27368e-05
1207	CCDC177	ENSG00000267909	1.85279	-1.14675	0.345469	-3.31941	0.000902094	0.00215101
1208	CLIP3	ENSG00000105270	1599.86	-1.14705	0.132955	-8.62732	6.28061e-18	1.68109e-16
1209	SEPTIN3	ENSG00000100167	313.932	-1.14716	0.175071	-6.55254	5.65677e-11	4.74562e-10
1210	S1PR1	ENSG00000170989	1523.92	-1.14741	0.122412	-9.37335	7.02678e-21	2.99182e-19
1211	RIMS4	ENSG00000101098	18.144	-1.14807	0.24384	-4.70832	2.4977e-06	9.58489e-06
1212	MORC1	ENSG00000114487	0.870332	-1.14815	0.333489	-3.44284	0.000575637	0.00142778
1213	MAS1	ENSG00000130368	1.01622	-1.14818	0.323005	-3.55467	0.000378455	0.000973191
1214	ST8SIA1	ENSG00000111728	126.913	-1.14824	0.164441	-6.9827	2.89559e-12	3.00894e-11
1215	ADD2	ENSG00000075340	233.46	-1.14946	0.174765	-6.57719	4.7941e-11	4.08422e-10
1216	PRSS1	ENSG00000204983	151115	-1.14951	0.51331	-2.23941	0.0251293	0.0438254
1217	CSF2RB	ENSG00000100368	1044.51	-1.15145	0.171505	-6.71382	1.89595e-11	1.71787e-10
1218	CDH8	ENSG00000150394	10.125	-1.15176	0.236942	-4.86094	1.1683e-06	4.73645e-06
1219	SOGA3	ENSG00000214338	2.55372	-1.15193	0.206081	-5.58971	2.27446e-08	1.22679e-07
1220	ZBTB8B	ENSG00000273274	7.72473	-1.152	0.215856	-5.3369	9.45505e-08	4.59501e-07
1221	BTK	ENSG00000010671	526.846	-1.15206	0.169276	-6.80582	1.00477e-11	9.55375e-11
1222	PARM1	ENSG00000169116	4450.27	-1.15218	0.197085	-5.84613	5.03139e-09	3.06518e-08
1223	NHSL2	ENSG00000204131	83.3724	-1.15324	0.17387	-6.6328	3.29382e-11	2.8696e-10
1224	SORCS3	ENSG00000156395	14.0929	-1.15348	0.296311	-3.89281	9.9091e-05	0.000284274
1225	TDRD6	ENSG00000180113	95.8216	-1.15386	0.150082	-7.68821	1.49205e-14	2.26634e-13
1226	RNF150	ENSG00000170153	563.819	-1.15451	0.156207	-7.39091	1.45828e-13	1.89754e-12
1227	KCND3	ENSG00000171385	696.068	-1.15461	0.162868	-7.08923	1.34864e-12	1.49078e-11
1228	FCN3	ENSG00000142748	128.765	-1.15487	0.142744	-8.09046	5.94388e-16	1.13034e-14
1229	LRRC37A3	ENSG00000176809	240.074	-1.15537	0.14379	-8.03513	9.34817e-16	1.71994e-14
1230	CD99L2	ENSG00000102181	3101.99	-1.15593	0.114798	-10.0692	7.56082e-24	5.14162e-22
1231	DOCK2	ENSG00000134516	1380.09	-1.1562	0.164678	-7.021	2.20283e-12	2.33572e-11
1232	HSD17B14	ENSG00000087076	532.459	-1.15626	0.148038	-7.81056	5.69328e-15	9.24618e-14
1233	SERTM2	ENSG00000260802	9.89985	-1.15727	0.280287	-4.12889	3.64512e-05	0.000113146
1234	SPINK9	ENSG00000204909	2.9374	-1.1574	0.245786	-4.70895	2.48998e-06	9.561e-06
1235	RGS18	ENSG00000150681	111.966	-1.15745	0.17581	-6.58356	4.59319e-11	3.92522e-10
1236	NACAD	ENSG00000136274	494.557	-1.15868	0.205078	-5.64993	1.60509e-08	8.8637e-08
1237	RORB	ENSG00000198963	80.6361	-1.16056	0.17048	-6.80762	9.92287e-12	9.45843e-11
1238	STARD6	ENSG00000174448	1.6201	-1.16303	0.270468	-4.30007	1.70747e-05	5.62578e-05
1239	IPCEF1	ENSG00000074706	274.13	-1.16307	0.14712	-7.90558	2.66681e-15	4.55393e-14
1240	PWWP3B	ENSG00000157502	292.766	-1.1634	0.227582	-5.11203	3.18718e-07	1.42645e-06
1241	SIGLEC8	ENSG00000105366	142.127	-1.16435	0.208189	-5.59275	2.23503e-08	1.20789e-07
1242	HYDIN	ENSG00000157423	83.3966	-1.16446	0.215219	-5.41057	6.28241e-08	3.15596e-07
1243	ELOVL2	ENSG00000197977	158.424	-1.16494	0.201489	-5.78165	7.39698e-09	4.37074e-08
1244	LTB	ENSG00000227507	1108.12	-1.16505	0.229406	-5.07858	3.80263e-07	1.68195e-06
1245	CMKLR1	ENSG00000174600	850.561	-1.16508	0.154562	-7.5379	4.77591e-14	6.67968e-13
1246	FAM216B	ENSG00000179813	14.2039	-1.16549	0.247406	-4.71082	2.46724e-06	9.47933e-06
1247	DRC7	ENSG00000159625	61.0195	-1.16634	0.231488	-5.03844	4.69345e-07	2.04079e-06
1248	AMBN	ENSG00000178522	0.989066	-1.16655	0.463501	-2.51681	0.0118421	0.0223652
1249	SOX5	ENSG00000134532	162.629	-1.16659	0.134745	-8.6578	4.80948e-18	1.31289e-16
1250	RERGL	ENSG00000111404	47.7652	-1.16695	0.23606	-4.94343	7.67583e-07	3.20785e-06
1251	CD52	ENSG00000169442	1551.72	-1.1675	0.197032	-5.92546	3.11433e-09	1.96897e-08
1252	CDKL2	ENSG00000138769	43.8476	-1.16758	0.197278	-5.91843	3.25028e-09	2.04685e-08
1253	DEFB124	ENSG00000180383	4.06596	-1.16815	0.217404	-5.37319	7.73563e-08	3.82018e-07
1254	UGT2B4	ENSG00000156096	16.7403	-1.16849	0.437689	-2.66968	0.00759237	0.0149326
1255	SNX22	ENSG00000157734	213.311	-1.16912	0.155989	-7.49491	6.63422e-14	9.04706e-13
1256	CHRM5	ENSG00000184984	11.9195	-1.16912	0.143565	-8.14353	3.83923e-16	7.64075e-15
1257	AMDHD1	ENSG00000139344	38.1285	-1.16916	0.196648	-5.94544	2.75712e-09	1.7564e-08
1258	FAM13C	ENSG00000148541	165.751	-1.16935	0.149606	-7.8162	5.44426e-15	8.86419e-14
1259	ZNF385D	ENSG00000151789	209.376	-1.16945	0.198729	-5.88465	3.98891e-09	2.47554e-08
1260	SCRG1	ENSG00000164106	191.543	-1.17139	0.237682	-4.92838	8.29158e-07	3.44721e-06
1261	PAIP2B	ENSG00000124374	543.098	-1.17158	0.233707	-5.01301	5.35848e-07	2.30187e-06
1262	MROH8	ENSG00000101353	78.0083	-1.17182	0.118226	-9.91167	3.70419e-23	2.22772e-21
1263	TIAM1	ENSG00000156299	835.488	-1.17246	0.136359	-8.59833	8.08845e-18	2.11211e-16
1264	TENM2	ENSG00000145934	164.803	-1.17289	0.199368	-5.88304	4.02789e-09	2.49651e-08
1265	AMHR2	ENSG00000135409	33.0115	-1.17324	0.302774	-3.87497	0.00010664	0.000304358
1266	SMAP2	ENSG00000084070	3743.41	-1.17378	0.108199	-10.8483	2.03187e-27	2.50662e-25
1267	GLP2R	ENSG00000065325	322.369	-1.17397	0.188163	-6.2391	4.40106e-10	3.1746e-09
1268	LRRN2	ENSG00000170382	503.407	-1.17411	0.160624	-7.30968	2.67781e-13	3.33557e-12
1269	ATP1A4	ENSG00000132681	8.80926	-1.17438	0.21246	-5.52755	3.2474e-08	1.70801e-07
1270	MMP24	ENSG00000125966	340.585	-1.17512	0.156599	-7.50399	6.19057e-14	8.49768e-13
1271	SOWAHA	ENSG00000198944	291.231	-1.17544	0.188326	-6.24149	4.33418e-10	3.13577e-09
1272	GPR135	ENSG00000181619	104.784	-1.1755	0.134711	-8.72612	2.63555e-18	7.59299e-17
1273	GPR34	ENSG00000171659	341.097	-1.17571	0.166484	-7.06199	1.64134e-12	1.78259e-11
1274	DIRAS3	ENSG00000162595	370.618	-1.17584	0.184082	-6.38758	1.68529e-10	1.2963e-09
1275	RNF180	ENSG00000164197	312.541	-1.17703	0.121872	-9.65792	4.55014e-22	2.34138e-20
1276	PDXP	ENSG00000241360	35.6426	-1.17803	0.216477	-5.44184	5.27336e-08	2.68197e-07
1277	KCNJ8	ENSG00000121361	945.774	-1.17829	0.144753	-8.13997	3.95365e-16	7.84412e-15
1278	TMC8	ENSG00000167895	1235.36	-1.18012	0.172141	-6.85551	7.10562e-12	6.94856e-11
1279	SLC9A9	ENSG00000181804	395.508	-1.18085	0.131572	-8.97489	2.83626e-19	9.66084e-18
1280	CXCR4	ENSG00000121966	5874.09	-1.18121	0.170406	-6.93174	4.15698e-12	4.22736e-11
1281	HSPB6	ENSG00000004776	1927.93	-1.18162	0.194445	-6.07688	1.22541e-09	8.26603e-09
1282	CCDC110	ENSG00000168491	80.7919	-1.18266	0.175771	-6.72841	1.71528e-11	1.56635e-10
1283	STK33	ENSG00000130413	247.117	-1.18366	0.156309	-7.57255	3.65971e-14	5.21712e-13
1284	KCNK12	ENSG00000184261	28.2381	-1.18387	0.19704	-6.00828	1.87504e-09	1.22364e-08
1285	SEC11C	ENSG00000166562	2883.83	-1.18585	0.160711	-7.37876	1.59767e-13	2.06912e-12
1286	CCDC38	ENSG00000165972	3.86216	-1.18615	0.224219	-5.29013	1.22228e-07	5.8427e-07
1287	CMTM5	ENSG00000166091	12.9572	-1.18631	0.232988	-5.09173	3.54815e-07	1.57737e-06
1288	TTLL7	ENSG00000137941	493.096	-1.18767	0.15119	-7.8555	3.98175e-15	6.62306e-14
1289	FAM171A2	ENSG00000161682	159.997	-1.1884	0.174708	-6.80219	1.03038e-11	9.77313e-11
1290	UBE2Q2L	ENSG00000259511	1.17794	-1.18905	0.285552	-4.16402	3.12694e-05	9.82016e-05
1291	TMEM150C	ENSG00000249242	520.784	-1.18956	0.114361	-10.4018	2.43316e-25	2.09045e-23
1292	ESRRB	ENSG00000119715	16.2018	-1.18996	0.169371	-7.02578	2.12881e-12	2.26756e-11
1293	COL6A5	ENSG00000172752	35.6848	-1.19011	0.290691	-4.09406	4.23886e-05	0.00013019
1294	SLA2	ENSG00000101082	153.148	-1.19013	0.149383	-7.96697	1.62617e-15	2.89239e-14
1295	VAV3	ENSG00000134215	591.83	-1.19073	0.171793	-6.93115	4.17439e-12	4.23713e-11
1296	HBB	ENSG00000244734	1026.75	-1.19143	0.278193	-4.28275	1.84601e-05	6.05014e-05
1297	ANKRD44	ENSG00000065413	795.583	-1.19179	0.114623	-10.3974	2.54775e-25	2.16954e-23
1298	APOBEC4	ENSG00000173627	4.55598	-1.19298	0.28229	-4.22609	2.37788e-05	7.63341e-05
1299	CTTNBP2	ENSG00000077063	311.458	-1.19345	0.158458	-7.53163	5.011e-14	6.98311e-13
1300	NPR1	ENSG00000169418	615.839	-1.1936	0.121342	-9.83664	7.82828e-23	4.47048e-21
1301	SOX3	ENSG00000134595	0.76914	-1.19369	0.476139	-2.50702	0.0121754	0.0229293
1302	CERS4	ENSG00000090661	757.972	-1.19435	0.135631	-8.8059	1.2981e-18	3.90953e-17
1303	ARHGAP9	ENSG00000123329	721.257	-1.19482	0.159169	-7.50657	6.06962e-14	8.34356e-13
1304	TUB	ENSG00000166402	423.96	-1.19535	0.135965	-8.79157	1.47482e-18	4.42792e-17
1305	DOCK3	ENSG00000088538	157.806	-1.19543	0.198455	-6.02369	1.70488e-09	1.12288e-08
1306	DCDC1	ENSG00000170959	40.0787	-1.19624	0.188117	-6.35904	2.03014e-10	1.5394e-09
1307	KLHDC8A	ENSG00000162873	191.993	-1.19672	0.151167	-7.91655	2.44201e-15	4.19611e-14
1308	ADAMDEC1	ENSG00000134028	271.93	-1.19676	0.253607	-4.71896	2.37051e-06	9.1369e-06
1309	LRRC2	ENSG00000163827	85.3287	-1.19691	0.177601	-6.73932	1.59133e-11	1.46322e-10
1310	CTLA4	ENSG00000163599	133.109	-1.19775	0.1949	-6.14547	7.97248e-10	5.52106e-09
1311	EBI3	ENSG00000105246	137.259	-1.19883	0.165093	-7.26157	3.82625e-13	4.67235e-12
1312	LEFTY2	ENSG00000143768	18.1264	-1.19904	0.201732	-5.94374	2.78592e-09	1.77298e-08
1313	EPX	ENSG00000121053	9.05677	-1.19943	0.183938	-6.52083	6.99172e-11	5.77492e-10
1314	CLU	ENSG00000120885	45275.9	-1.20015	0.189616	-6.32938	2.46145e-10	1.84609e-09
1315	HAND1	ENSG00000113196	6.05597	-1.20021	0.462632	-2.59431	0.0094781	0.0182698
1316	CTCFL	ENSG00000124092	1.45449	-1.2003	0.330774	-3.62876	0.000284787	0.000747814
1317	KCNH1	ENSG00000143473	13.7784	-1.201	0.173965	-6.90373	5.06555e-12	5.05111e-11
1318	TXLNB	ENSG00000164440	61.9752	-1.20187	0.164109	-7.32365	2.41317e-13	3.03341e-12
1319	AQP7	ENSG00000165269	225.445	-1.20249	0.171636	-7.00607	2.45111e-12	2.58192e-11
1320	NCF1	ENSG00000158517	198.337	-1.20276	0.186511	-6.44877	1.12759e-10	8.98567e-10
1321	TXK	ENSG00000074966	86.8588	-1.20332	0.154184	-7.80442	5.97778e-15	9.66743e-14
1322	MOB1B	ENSG00000173542	2030.79	-1.20491	0.134615	-8.9508	3.52909e-19	1.18945e-17
1323	IL16	ENSG00000172349	1249.38	-1.20553	0.165748	-7.27328	3.50856e-13	4.29804e-12
1324	TNFRSF17	ENSG00000048462	61.1981	-1.20577	0.271539	-4.44049	8.97543e-06	3.10949e-05
1325	NYAP2	ENSG00000144460	10.7586	-1.20602	0.233862	-5.15698	2.50962e-07	1.14287e-06
1326	FAM78A	ENSG00000126882	541.206	-1.20726	0.135249	-8.92617	4.40998e-19	1.46758e-17
1327	LY6H	ENSG00000176956	94.4735	-1.20731	0.187793	-6.42894	1.28493e-10	1.01015e-09
1328	PRODH2	ENSG00000250799	9.32261	-1.20746	0.347954	-3.47016	0.000520154	0.00130123
1329	CACNA1H	ENSG00000196557	2364.26	-1.20797	0.152357	-7.92854	2.21741e-15	3.86891e-14
1330	TMEM155	ENSG00000164112	6.58922	-1.20877	0.207277	-5.83169	5.48692e-09	3.31785e-08
1331	SRCIN1	ENSG00000277363	607.348	-1.20971	0.180525	-6.70107	2.06902e-11	1.85893e-10
1332	CDH4	ENSG00000179242	117.213	-1.20973	0.228226	-5.30057	1.15443e-07	5.54457e-07
1333	TMEM236	ENSG00000148483	114.604	-1.21002	0.202675	-5.97027	2.36865e-09	1.52304e-08
1334	CYSLTR1	ENSG00000173198	160.421	-1.21109	0.151517	-7.9931	1.31589e-15	2.37118e-14
1335	GRIA4	ENSG00000152578	72.2365	-1.21119	0.217588	-5.56646	2.59962e-08	1.3887e-07
1336	BACH2	ENSG00000112182	347.807	-1.21192	0.150948	-8.02871	9.85019e-16	1.81057e-14
1337	PCDHB5	ENSG00000113209	207.036	-1.21323	0.166771	-7.27483	3.46848e-13	4.25164e-12
1338	AL845331.2	ENSG00000259916	2.45574	-1.21402	0.276605	-4.38899	1.13877e-05	3.86927e-05
1339	KCNG1	ENSG00000026559	136.243	-1.21404	0.215254	-5.64006	1.69987e-08	9.36291e-08
1340	DNAH8	ENSG00000124721	12.4768	-1.21404	0.244981	-4.95566	7.20852e-07	3.03164e-06
1341	RLN1	ENSG00000107018	4.78119	-1.2145	0.189192	-6.41941	1.368e-10	1.06761e-09
1342	TDRP	ENSG00000180190	482.606	-1.21468	0.129106	-9.40837	5.03904e-21	2.19901e-19
1343	MEDAG	ENSG00000102802	1286.09	-1.2147	0.240696	-5.04661	4.49709e-07	1.96162e-06
1344	PAPOLB	ENSG00000218823	0.497656	-1.2163	0.389894	-3.11957	0.00181116	0.00407765
1345	SETBP1	ENSG00000152217	825.688	-1.21685	0.110544	-11.0078	3.50333e-28	4.92128e-26
1346	VCX3A	ENSG00000169059	0.630203	-1.21727	0.471473	-2.58186	0.00982703	0.0188706
1347	POMC	ENSG00000115138	73.5829	-1.21728	0.224511	-5.42191	5.89639e-08	2.97681e-07
1348	SHISAL1	ENSG00000138944	413.432	-1.21805	0.206782	-5.8905	3.8504e-09	2.39421e-08
1349	KIF6	ENSG00000164627	43.2324	-1.21847	0.159097	-7.65866	1.87889e-14	2.80305e-13
1350	TLL1	ENSG00000038295	175.135	-1.21861	0.170896	-7.13071	9.98555e-13	1.12777e-11
1351	PPM1K	ENSG00000163644	1089.06	-1.21959	0.106456	-11.4563	2.18649e-30	4.42936e-28
1352	ZNF728	ENSG00000269067	8.15533	-1.21982	0.20166	-6.04888	1.4586e-09	9.72315e-09
1353	CFAP161	ENSG00000156206	8.90268	-1.22034	0.219922	-5.54896	2.87369e-08	1.52479e-07
1354	CLEC3A	ENSG00000166509	2.24596	-1.22067	0.524009	-2.32948	0.0198339	0.0355006
1355	CFAP70	ENSG00000156042	203.219	-1.22118	0.179756	-6.79356	1.09401e-11	1.03511e-10
1356	TDRD10	ENSG00000163239	44.2566	-1.2216	0.131195	-9.31134	1.26229e-20	5.21305e-19
1357	SYT9	ENSG00000170743	63.7061	-1.22178	0.242055	-5.04754	4.47539e-07	1.95392e-06
1358	AQP12A	ENSG00000184945	19.3761	-1.22219	0.486685	-2.51126	0.0120301	0.022682
1359	CYP1B1	ENSG00000138061	3407.29	-1.22232	0.187274	-6.52693	6.7132e-11	5.56158e-10
1360	FAM183A	ENSG00000186973	20.7809	-1.22259	0.326683	-3.74243	0.00018225	0.000496871
1361	ZIM2	ENSG00000269699	1.99444	-1.22283	0.273962	-4.4635	8.06313e-06	2.8188e-05
1362	STC2	ENSG00000113739	1127.46	-1.22294	0.185321	-6.59904	4.13838e-11	3.56185e-10
1363	P2RY13	ENSG00000181631	183.726	-1.22314	0.176597	-6.92614	4.3249e-12	4.37606e-11
1364	TRIM55	ENSG00000147573	7.88833	-1.22369	0.231269	-5.29118	1.21529e-07	5.81364e-07
1365	AIRE	ENSG00000160224	14.0478	-1.22377	0.214084	-5.71634	1.08841e-08	6.19717e-08
1366	CD6	ENSG00000013725	602.977	-1.22384	0.161894	-7.55952	4.04564e-14	5.72067e-13
1367	RAB26	ENSG00000167964	597.794	-1.22426	0.23981	-5.10513	3.30574e-07	1.47745e-06
1368	SP140	ENSG00000079263	327.974	-1.22431	0.206551	-5.92742	3.07725e-09	1.94744e-08
1369	DOCK10	ENSG00000135905	1032.17	-1.22438	0.135359	-9.04544	1.49066e-19	5.31254e-18
1370	GAP43	ENSG00000172020	268.906	-1.22441	0.209127	-5.85486	4.77398e-09	2.92131e-08
1371	CERKL	ENSG00000188452	544.478	-1.22451	0.118083	-10.3699	3.39925e-25	2.85671e-23
1372	FAM110D	ENSG00000197245	152.493	-1.22453	0.149337	-8.19976	2.4086e-16	4.96823e-15
1373	CPNE4	ENSG00000196353	76.4457	-1.22457	0.248113	-4.93554	7.99282e-07	3.33092e-06
1374	SRRM4	ENSG00000139767	4.25889	-1.22487	0.265251	-4.61779	3.87855e-06	1.43296e-05
1375	DLG4	ENSG00000132535	1257.29	-1.22584	0.134864	-9.08949	9.95021e-20	3.64053e-18
1376	SLC5A4	ENSG00000100191	24.1915	-1.22585	0.178358	-6.87298	6.28726e-12	6.19234e-11
1377	PCDHA8	ENSG00000204962	5.57646	-1.22626	0.28425	-4.31404	1.60301e-05	5.31254e-05
1378	RPS6KA6	ENSG00000072133	265.853	-1.22645	0.190867	-6.42569	1.31275e-10	1.0295e-09
1379	ZP2	ENSG00000103310	1.4244	-1.22653	0.339887	-3.60865	0.000307799	0.00080418
1380	GPR88	ENSG00000181656	20.232	-1.22674	0.213273	-5.75198	8.82048e-09	5.13772e-08
1381	SLC12A3	ENSG00000070915	14.4376	-1.22747	0.211341	-5.80803	6.32128e-09	3.77922e-08
1382	CD1E	ENSG00000158488	127.876	-1.22878	0.214381	-5.73177	9.93891e-09	5.70968e-08
1383	SPX	ENSG00000134548	42.7769	-1.22997	0.360541	-3.41146	0.000646152	0.00158552
1384	TAGAP	ENSG00000164691	473.59	-1.23039	0.171799	-7.16182	7.96148e-13	9.15831e-12
1385	P2RY14	ENSG00000174944	108.118	-1.23078	0.201189	-6.1175	9.50541e-10	6.51466e-09
1386	IL6	ENSG00000136244	271.27	-1.23183	0.277178	-4.44419	8.8223e-06	3.0603e-05
1387	KCNMA1	ENSG00000156113	1415.1	-1.23226	0.190235	-6.47759	9.31985e-11	7.52983e-10
1388	UCP1	ENSG00000109424	1.59934	-1.23365	0.274847	-4.48851	7.17217e-06	2.52568e-05
1389	SIAH3	ENSG00000215475	11.4664	-1.23375	0.261724	-4.71393	2.42989e-06	9.35264e-06
1390	P2RY1	ENSG00000169860	524.717	-1.23405	0.167052	-7.3872	1.49949e-13	1.94984e-12
1391	TEX38	ENSG00000186118	6.25773	-1.23514	0.214233	-5.76539	8.14704e-09	4.77436e-08
1392	ELMO1	ENSG00000155849	1412.04	-1.23557	0.141517	-8.73084	2.52781e-18	7.2935e-17
1393	CRHR1	ENSG00000120088	9.4026	-1.23577	0.262367	-4.71008	2.47615e-06	9.50978e-06
1394	CAVIN2	ENSG00000168497	927.507	-1.23593	0.152222	-8.1192	4.69255e-16	9.14051e-15
1395	UBASH3A	ENSG00000160185	111.335	-1.23605	0.170927	-7.23146	4.77819e-13	5.70094e-12
1396	SELP	ENSG00000174175	670.866	-1.23626	0.18504	-6.68104	2.37257e-11	2.11292e-10
1397	SCIMP	ENSG00000161929	300.523	-1.23695	0.167026	-7.40573	1.30435e-13	1.70416e-12
1398	ATP2A3	ENSG00000074370	9855.43	-1.23706	0.187512	-6.59726	4.18824e-11	3.59994e-10
1399	TMEM130	ENSG00000166448	596.296	-1.23742	0.207194	-5.97229	2.33945e-09	1.50628e-08
1400	MYOT	ENSG00000120729	42.1634	-1.23781	0.194017	-6.3799	1.77201e-10	1.35812e-09
1401	ARRDC5	ENSG00000205784	20.7608	-1.23781	0.17222	-7.18742	6.60277e-13	7.7059e-12
1402	OR13A1	ENSG00000256574	16.1873	-1.23961	0.238952	-5.18772	2.12881e-07	9.78945e-07
1403	SHISAL2A	ENSG00000182183	62.5205	-1.2405	0.186953	-6.63538	3.23672e-11	2.82497e-10
1404	WDR63	ENSG00000162643	28.3969	-1.24067	0.190127	-6.52547	6.77908e-11	5.61133e-10
1405	ATP6V0E2	ENSG00000171130	1796.27	-1.24105	0.148099	-8.37986	5.29918e-17	1.21553e-15
1406	AOAH	ENSG00000136250	506.108	-1.24127	0.163361	-7.59834	2.9995e-14	4.337e-13
1407	SEMA3G	ENSG00000010319	712.941	-1.24193	0.136291	-9.11237	8.05992e-20	2.99446e-18
1408	IL33	ENSG00000137033	906.198	-1.24252	0.18371	-6.76348	1.34712e-11	1.25425e-10
1409	SLC25A53	ENSG00000269743	185.302	-1.24337	0.112052	-11.0964	1.30632e-28	1.96407e-26
1410	ATP8A1	ENSG00000124406	1467.71	-1.24388	0.161998	-7.67838	1.61117e-14	2.42811e-13
1411	GOLGA6L7	ENSG00000261649	1.53255	-1.24434	0.348585	-3.5697	0.00035739	0.000921732
1412	RPS4Y2	ENSG00000280969	0.971754	-1.24559	0.50881	-2.44804	0.0143634	0.0266253
1413	ADAMTSL3	ENSG00000156218	479.917	-1.24578	0.176351	-7.06419	1.61551e-12	1.75751e-11
1414	NUP210L	ENSG00000143552	10.0161	-1.24614	0.235424	-5.29315	1.20226e-07	5.7539e-07
1415	CORO1A	ENSG00000102879	3120.47	-1.24629	0.172257	-7.23508	4.65244e-13	5.56817e-12
1416	USP51	ENSG00000247746	164.912	-1.24634	0.106653	-11.6859	1.50402e-31	3.96504e-29
1417	CNTN6	ENSG00000134115	5.12276	-1.24688	0.251943	-4.94907	7.45689e-07	3.12517e-06
1418	ZMAT1	ENSG00000166432	695.769	-1.24841	0.150729	-8.28248	1.20636e-16	2.60858e-15
1419	SLC25A34	ENSG00000162461	165.84	-1.24886	0.162751	-7.67341	1.67479e-14	2.51219e-13
1420	NEGR1	ENSG00000172260	816.053	-1.24887	0.145173	-8.60267	7.78829e-18	2.03926e-16
1421	TTC23L	ENSG00000205838	23.9926	-1.24962	0.186165	-6.71244	1.91393e-11	1.73103e-10
1422	GRAPL	ENSG00000189152	2.56891	-1.25054	0.216574	-5.77416	7.73359e-09	4.55008e-08
1423	SLC26A11	ENSG00000181045	742.931	-1.2514	0.118796	-10.534	6.01886e-26	5.90984e-24
1424	SLC25A27	ENSG00000153291	307.29	-1.25159	0.15776	-7.93351	2.1304e-15	3.73063e-14
1425	FOXI2	ENSG00000186766	5.15285	-1.2524	0.198069	-6.32302	2.56495e-10	1.92147e-09
1426	RBM11	ENSG00000185272	43.6517	-1.25315	0.172939	-7.24621	4.28604e-13	5.17795e-12
1427	GIMAP8	ENSG00000171115	675.73	-1.25378	0.11837	-10.5921	3.24307e-26	3.37367e-24
1428	DCLK1	ENSG00000133083	584.194	-1.25421	0.177518	-7.06525	1.60329e-12	1.7462e-11
1429	EDNRB	ENSG00000136160	833.853	-1.25431	0.134752	-9.30834	1.29848e-20	5.3396e-19
1430	SRPX	ENSG00000101955	1285.48	-1.25672	0.158243	-7.9417	1.99435e-15	3.50193e-14
1431	PRKAR2B	ENSG00000005249	686.169	-1.25685	0.136972	-9.17591	4.47764e-20	1.73734e-18
1432	SUSD4	ENSG00000143502	959.291	-1.25694	0.193576	-6.49322	8.40185e-11	6.82828e-10
1433	MS4A4E	ENSG00000214787	31.9701	-1.2572	0.161764	-7.77182	7.73669e-15	1.22646e-13
1434	SCN2B	ENSG00000149575	89.7635	-1.25831	0.197623	-6.36722	1.92489e-10	1.46769e-09
1435	CD1C	ENSG00000158481	268.85	-1.25981	0.213285	-5.90668	3.49074e-09	2.18375e-08
1436	BCL11A	ENSG00000119866	286.081	-1.26073	0.181844	-6.93304	4.11884e-12	4.19181e-11
1437	ETV3L	ENSG00000253831	1.14554	-1.26139	0.344117	-3.66559	0.000246771	0.000656376
1438	TTC29	ENSG00000137473	3.46495	-1.26143	0.35754	-3.52807	0.000418598	0.00106743
1439	SASH3	ENSG00000122122	1047.75	-1.2615	0.168639	-7.48049	7.40465e-14	1.00213e-12
1440	NKAIN2	ENSG00000188580	19.7795	-1.26188	0.271614	-4.64587	3.38653e-06	1.26453e-05
1441	PCDH8	ENSG00000136099	14.7549	-1.26211	0.279949	-4.50836	6.53321e-06	2.31934e-05
1442	JPH4	ENSG00000092051	100.028	-1.26307	0.181496	-6.95924	3.42109e-12	3.50767e-11
1443	TMEM121B	ENSG00000183307	73.5254	-1.26352	0.143338	-8.81497	1.19717e-18	3.62827e-17
1444	TAFA1	ENSG00000183662	8.13411	-1.26429	0.230044	-5.49584	3.8885e-08	2.01873e-07
1445	TMEM252	ENSG00000181778	10.3288	-1.2647	0.294782	-4.29028	1.78446e-05	5.86539e-05
1446	TMEM255A	ENSG00000125355	141.318	-1.26491	0.193539	-6.53572	6.33061e-11	5.26047e-10
1447	SAXO2	ENSG00000188659	77.0436	-1.26504	0.207444	-6.09822	1.07258e-09	7.30427e-09
1448	ARC	ENSG00000198576	125.79	-1.26546	0.286215	-4.42136	9.80816e-06	3.37852e-05
1449	CPN1	ENSG00000120054	3.2837	-1.26677	0.34813	-3.63879	0.000273926	0.000721557
1450	CD226	ENSG00000150637	142.169	-1.26762	0.152726	-8.29993	1.04171e-16	2.27298e-15
1451	CHRNB3	ENSG00000147432	8.03701	-1.26811	0.387723	-3.27065	0.00107299	0.00252627
1452	CCR5	ENSG00000160791	403.366	-1.26816	0.16989	-7.46463	8.35345e-14	1.11951e-12
1453	KY	ENSG00000174611	29.1988	-1.26935	0.23395	-5.42575	5.77121e-08	2.91821e-07
1454	GIMAP1	ENSG00000213203	406.389	-1.26988	0.12287	-10.3351	4.88678e-25	3.95152e-23
1455	KCNT2	ENSG00000162687	126.549	-1.27077	0.152608	-8.32705	8.28811e-17	1.84186e-15
1456	GPRASP2	ENSG00000158301	696.828	-1.27083	0.120487	-10.5474	5.21988e-26	5.25951e-24
1457	CCDC144NL	ENSG00000205212	2.45506	-1.27151	0.357593	-3.55575	0.000376899	0.000969449
1458	VWDE	ENSG00000146530	196.425	-1.27157	0.258109	-4.92648	8.37256e-07	3.47938e-06
1459	CER1	ENSG00000147869	1.13671	-1.27223	0.331349	-3.83953	0.000123269	0.000347133
1460	FGL1	ENSG00000104760	650.638	-1.27306	0.376934	-3.3774	0.000731752	0.001779
1461	CACNA2D3	ENSG00000157445	122.99	-1.27319	0.189578	-6.7159	1.86911e-11	1.69594e-10
1462	ESRRG	ENSG00000196482	204.859	-1.2771	0.197205	-6.47603	9.41697e-11	7.59873e-10
1463	QDPR	ENSG00000151552	1971.5	-1.28085	0.144771	-8.84739	8.95889e-19	2.80348e-17
1464	RASAL3	ENSG00000105122	684.198	-1.28132	0.156026	-8.21226	2.1706e-16	4.51601e-15
1465	ARG2	ENSG00000081181	202.962	-1.28152	0.171686	-7.4643	8.37467e-14	1.12158e-12
1466	MADCAM1	ENSG00000099866	215.839	-1.28161	0.234413	-5.46734	4.56838e-08	2.34137e-07
1467	OTUD7A	ENSG00000169918	118.497	-1.28263	0.105015	-12.2137	2.62616e-34	1.26351e-31
1468	PRPH	ENSG00000135406	123.116	-1.28396	0.239694	-5.35668	8.47672e-08	4.15523e-07
1469	FXYD7	ENSG00000221946	19.5993	-1.28427	0.231664	-5.54365	2.96223e-08	1.56831e-07
1470	SERPINI1	ENSG00000163536	353.825	-1.28441	0.157584	-8.15062	3.62072e-16	7.26037e-15
1471	ATP6V1G2	ENSG00000213760	58.4561	-1.28453	0.131085	-9.79918	1.135e-22	6.34973e-21
1472	CECR2	ENSG00000099954	55.7873	-1.28461	0.187418	-6.85425	7.16859e-12	6.99947e-11
1473	TEX11	ENSG00000120498	105.778	-1.285	0.281029	-4.57249	4.81964e-06	1.75206e-05
1474	ASB16	ENSG00000161664	89.8196	-1.28533	0.15411	-8.34034	7.40752e-17	1.65572e-15
1475	DPPA4	ENSG00000121570	6.01501	-1.2861	0.232996	-5.51986	3.39268e-08	1.77983e-07
1476	PDCD1	ENSG00000188389	124.739	-1.28614	0.193811	-6.63607	3.22153e-11	2.81299e-10
1477	ARHGEF26	ENSG00000114790	459.331	-1.2872	0.159635	-8.06338	7.42107e-16	1.38659e-14
1478	ECRG4	ENSG00000119147	128.842	-1.28757	0.204835	-6.2859	3.25955e-10	2.40345e-09
1479	A1CF	ENSG00000148584	526.986	-1.28775	0.240127	-5.3628	8.1942e-08	4.03318e-07
1480	ACACB	ENSG00000076555	1979.62	-1.28834	0.117793	-10.9373	7.64582e-28	1.01794e-25
1481	CCDC141	ENSG00000163492	86.0105	-1.28838	0.222734	-5.78437	7.27838e-09	4.30861e-08
1482	ZNF781	ENSG00000196381	57.5167	-1.28851	0.123248	-10.4546	1.39532e-25	1.25481e-23
1483	KCNJ5	ENSG00000120457	564.188	-1.28853	0.269509	-4.78105	1.74379e-06	6.86282e-06
1484	FLRT2	ENSG00000185070	2381.2	-1.28856	0.192587	-6.69082	2.21922e-11	1.98554e-10
1485	ARNT2	ENSG00000172379	1118.71	-1.2902	0.146446	-8.81003	1.25112e-18	3.77987e-17
1486	AL121758.1	ENSG00000270299	1.62209	-1.29193	0.279757	-4.61803	3.87395e-06	1.43208e-05
1487	ALLC	ENSG00000151360	5.79701	-1.29247	0.21663	-5.96627	2.42731e-09	1.55712e-08
1488	MAP1LC3C	ENSG00000197769	24.4305	-1.29252	0.197026	-6.56016	5.37511e-11	4.53106e-10
1489	RXFP3	ENSG00000182631	4.55042	-1.29386	0.2938	-4.40389	1.06329e-05	3.63076e-05
1490	LAMB4	ENSG00000091128	19.6327	-1.29391	0.143366	-9.02528	1.79238e-19	6.29458e-18
1491	MCF2L2	ENSG00000053524	102.488	-1.29393	0.145541	-8.89051	6.08302e-19	1.96422e-17
1492	PSD	ENSG00000059915	1203.85	-1.29465	0.170741	-7.58252	3.38906e-14	4.86735e-13
1493	PTGDS	ENSG00000107317	4823.56	-1.29486	0.207096	-6.25245	4.04056e-10	2.93436e-09
1494	IL12B	ENSG00000113302	10.9755	-1.2957	0.215404	-6.01521	1.79658e-09	1.17723e-08
1495	NLRC3	ENSG00000167984	341.888	-1.29589	0.135246	-9.5817	9.54576e-22	4.66265e-20
1496	PCDHA6	ENSG00000081842	24.8955	-1.29711	0.187733	-6.90935	4.86881e-12	4.87768e-11
1497	GPR12	ENSG00000132975	4.38517	-1.2973	0.291181	-4.4553	8.37749e-06	2.92074e-05
1498	GIMAP6	ENSG00000133561	908.16	-1.29795	0.131684	-9.85658	6.41971e-23	3.69902e-21
1499	SLC16A11	ENSG00000174326	123.516	-1.29921	0.220688	-5.88706	3.93117e-09	2.44128e-08
1500	ELAVL3	ENSG00000196361	13.4729	-1.29927	0.227695	-5.70619	1.15532e-08	6.54525e-08
1501	VSTM2B	ENSG00000187135	0.997703	-1.29945	0.393191	-3.30489	0.000950153	0.00225638
1502	ZNF727	ENSG00000214652	17.6733	-1.30012	0.169447	-7.67273	1.6837e-14	2.52359e-13
1503	TYR	ENSG00000077498	1.34846	-1.30155	0.367857	-3.53821	0.00040285	0.00103
1504	RAPGEF4	ENSG00000091428	423.14	-1.30319	0.134267	-9.70595	2.84407e-22	1.51199e-20
1505	KNDC1	ENSG00000171798	327.185	-1.30333	0.234612	-5.55526	2.77191e-08	1.47404e-07
1506	HPCAL4	ENSG00000116983	37.1992	-1.30335	0.246046	-5.29717	1.1761e-07	5.63738e-07
1507	CADM2	ENSG00000175161	45.2973	-1.30392	0.252054	-5.17318	2.30139e-07	1.05253e-06
1508	KCTD16	ENSG00000183775	115.255	-1.3049	0.18543	-7.03716	1.962e-12	2.10472e-11
1509	ARHGAP15	ENSG00000075884	454.318	-1.30526	0.149274	-8.74403	2.24942e-18	6.55435e-17
1510	ADA2	ENSG00000093072	2996.29	-1.30547	0.14431	-9.04627	1.4793e-19	5.28184e-18
1511	ZNF835	ENSG00000127903	82.4699	-1.30559	0.131635	-9.9183	3.46616e-23	2.1043e-21
1512	HPCA	ENSG00000121905	85.6506	-1.30571	0.172935	-7.55033	4.34156e-14	6.11664e-13
1513	CTXND1	ENSG00000259417	132.683	-1.30601	0.238918	-5.46633	4.59436e-08	2.35406e-07
1514	NDRG4	ENSG00000103034	906.307	-1.30732	0.193456	-6.7577	1.40195e-11	1.30215e-10
1515	ABCB1	ENSG00000085563	1097.47	-1.30833	0.203878	-6.41722	1.38789e-10	1.08225e-09
1516	PEBP4	ENSG00000134020	26.7526	-1.30834	0.217345	-6.01964	1.74801e-09	1.14971e-08
1517	TMEM74	ENSG00000164841	10.1645	-1.31008	0.226001	-5.79679	6.75956e-09	4.02126e-08
1518	ACSM5	ENSG00000183549	47.1762	-1.31033	0.154169	-8.49929	1.90753e-17	4.70044e-16
1519	KBTBD8	ENSG00000163376	140.636	-1.31039	0.145205	-9.02444	1.80623e-19	6.33169e-18
1520	GIPR	ENSG00000010310	1120.49	-1.31044	0.226834	-5.77711	7.59945e-09	4.478e-08
1521	CCDC184	ENSG00000177875	251.781	-1.31081	0.193018	-6.79114	1.11254e-11	1.05058e-10
1522	C14orf132	ENSG00000227051	1220.83	-1.31155	0.155268	-8.44701	2.98868e-17	7.177e-16
1523	EBF2	ENSG00000221818	251.106	-1.31342	0.187414	-7.0081	2.41583e-12	2.54615e-11
1524	DNTT	ENSG00000107447	0.681617	-1.31376	0.373184	-3.52041	0.000430885	0.00109528
1525	PNLIPRP1	ENSG00000187021	8790.91	-1.31428	0.565627	-2.32359	0.0201475	0.0359883
1526	BFSP2	ENSG00000170819	8.50146	-1.31476	0.250962	-5.23887	1.61562e-07	7.60395e-07
1527	TBX21	ENSG00000073861	56.4003	-1.31497	0.167488	-7.85115	4.12254e-15	6.83362e-14
1528	PCDH9	ENSG00000184226	250.622	-1.315	0.161338	-8.15058	3.6217e-16	7.26037e-15
1529	SLC10A6	ENSG00000145283	25.1589	-1.3155	0.176671	-7.44607	9.61611e-14	1.27805e-12
1530	OLFM3	ENSG00000118733	3.53089	-1.31569	0.345456	-3.80854	0.000139788	0.000389267
1531	CLEC4M	ENSG00000104938	1.94061	-1.31603	0.443986	-2.96413	0.00303543	0.00651537
1532	GCH1	ENSG00000131979	1193.51	-1.31667	0.153189	-8.5951	8.31916e-18	2.16647e-16
1533	RGS11	ENSG00000076344	469.547	-1.31682	0.187293	-7.03081	2.05339e-12	2.19419e-11
1534	TMC2	ENSG00000149488	11.992	-1.31744	0.169668	-7.7648	8.17751e-15	1.29209e-13
1535	CFAP299	ENSG00000197826	2.93226	-1.31851	0.290998	-4.53099	5.87075e-06	2.102e-05
1536	RASA4B	ENSG00000170667	7.89977	-1.31904	0.224802	-5.86757	4.42241e-09	2.7235e-08
1537	CCR2	ENSG00000121807	219.96	-1.31906	0.188838	-6.98514	2.84567e-12	2.96668e-11
1538	TUSC3	ENSG00000104723	3234.02	-1.32034	0.166945	-7.90887	2.59744e-15	4.43941e-14
1539	CD3D	ENSG00000167286	359.229	-1.32076	0.195155	-6.76774	1.30805e-11	1.22261e-10
1540	CYFIP2	ENSG00000055163	1828.19	-1.321	0.123082	-10.7327	7.15148e-27	8.00176e-25
1541	ASB11	ENSG00000165192	1.38743	-1.32105	0.284314	-4.64643	3.37726e-06	1.2618e-05
1542	RSPO1	ENSG00000169218	62.5809	-1.32133	0.244834	-5.39684	6.78265e-08	3.38517e-07
1543	RASGEF1C	ENSG00000146090	15.8701	-1.32149	0.219949	-6.00815	1.87652e-09	1.22419e-08
1544	VTN	ENSG00000109072	676.614	-1.3219	0.249264	-5.30319	1.13798e-07	5.46965e-07
1545	EPB41L3	ENSG00000082397	1748.37	-1.32282	0.129382	-10.2242	1.54479e-24	1.16131e-22
1546	NLRP7	ENSG00000167634	10.1878	-1.3233	0.299869	-4.41294	1.01977e-05	3.49938e-05
1547	BCHE	ENSG00000114200	137.084	-1.32331	0.170933	-7.74171	9.80889e-15	1.53224e-13
1548	UCMA	ENSG00000165623	0.666062	-1.32359	0.434994	-3.04277	0.00234413	0.00514459
1549	GAGE10	ENSG00000215274	1.12192	-1.32468	0.341998	-3.87337	0.000107342	0.000306134
1550	ARFGEF3	ENSG00000112379	3452.34	-1.3249	0.191689	-6.91174	4.78729e-12	4.80409e-11
1551	BHLHE22	ENSG00000180828	158.428	-1.32688	0.16268	-8.15642	3.45092e-16	6.94283e-15
1552	SLC10A2	ENSG00000125255	8.67597	-1.32768	0.542865	-2.44569	0.0144573	0.0267788
1553	MC4R	ENSG00000166603	3.01802	-1.32904	0.300951	-4.41613	1.00482e-05	3.45442e-05
1554	LGSN	ENSG00000146166	6.01705	-1.33075	0.239828	-5.54879	2.87649e-08	1.52586e-07
1555	CLEC4F	ENSG00000152672	40.4801	-1.33195	0.210379	-6.33118	2.43299e-10	1.82688e-09
1556	HLA-DOB	ENSG00000241106	269.364	-1.33197	0.213445	-6.24035	4.36593e-10	3.1574e-09
1557	DMGDH	ENSG00000132837	70.1554	-1.33262	0.131613	-10.1253	4.2673e-24	3.00821e-22
1558	C2orf73	ENSG00000177994	11.9156	-1.33491	0.204879	-6.5156	7.23981e-11	5.94919e-10
1559	LIFR	ENSG00000113594	1092.76	-1.33522	0.133023	-10.0375	1.04238e-23	6.94136e-22
1560	BEST3	ENSG00000127325	27.6079	-1.33563	0.265403	-5.03244	4.84275e-07	2.09907e-06
1561	RASA4	ENSG00000105808	58.2361	-1.33605	0.152564	-8.75726	2.00058e-18	5.89604e-17
1562	FXYD2	ENSG00000137731	1799.13	-1.33624	0.272323	-4.90683	9.25623e-07	3.81121e-06
1563	HRH3	ENSG00000101180	1.91998	-1.3386	0.323542	-4.13733	3.51371e-05	0.000109455
1564	ITGAL	ENSG00000005844	1085.97	-1.33877	0.177585	-7.53876	4.74458e-14	6.64552e-13
1565	GPR150	ENSG00000178015	36.5416	-1.3389	0.189206	-7.07639	1.47958e-12	1.6234e-11
1566	AKAP6	ENSG00000151320	250.536	-1.34041	0.193743	-6.91853	4.56355e-12	4.59579e-11
1567	ZC3H12D	ENSG00000178199	150.044	-1.34043	0.173227	-7.73804	1.0096e-14	1.57453e-13
1568	GPR33	ENSG00000214943	1.03012	-1.34068	0.331709	-4.04172	5.30605e-05	0.000159873
1569	CR1	ENSG00000203710	256.252	-1.34118	0.234018	-5.73108	9.9795e-09	5.73129e-08
1570	DPY19L2	ENSG00000177990	171.002	-1.34153	0.183274	-7.31983	2.48284e-13	3.11082e-12
1571	P2RX5-TAX1BP3	ENSG00000257950	34.2456	-1.34209	0.127139	-10.5561	4.76014e-26	4.82152e-24
1572	PIRT	ENSG00000233670	23.5872	-1.34223	0.300779	-4.46253	8.09981e-06	2.83008e-05
1573	PRG4	ENSG00000116690	430.065	-1.34236	0.191808	-6.99849	2.58736e-12	2.71652e-11
1574	CEP126	ENSG00000110318	644.694	-1.34431	0.149249	-9.00712	2.11545e-19	7.30913e-18
1575	CD2	ENSG00000116824	657.703	-1.34475	0.174575	-7.70302	1.32883e-14	2.02802e-13
1576	GPM6B	ENSG00000046653	358.977	-1.34564	0.15619	-8.61543	6.96807e-18	1.85222e-16
1577	PEG3	ENSG00000198300	403.211	-1.34677	0.176747	-7.61977	2.54121e-14	3.71622e-13
1578	ATP8A2	ENSG00000132932	176.805	-1.34686	0.174238	-7.72997	1.07571e-14	1.66548e-13
1579	ADCYAP1R1	ENSG00000078549	102.899	-1.34698	0.228803	-5.88708	3.93073e-09	2.44128e-08
1580	C11orf21	ENSG00000110665	81.4268	-1.34752	0.188794	-7.13749	9.50492e-13	1.07665e-11
1581	LINC02881	ENSG00000277288	2.84645	-1.34765	0.239567	-5.62536	1.85125e-08	1.01272e-07
1582	RGS7	ENSG00000182901	91.1904	-1.34905	0.217321	-6.20764	5.3786e-10	3.82808e-09
1583	RBFOX3	ENSG00000167281	32.2681	-1.34936	0.224198	-6.01862	1.75909e-09	1.15621e-08
1584	ABCA9	ENSG00000154258	377.157	-1.35085	0.151905	-8.89271	5.9635e-19	1.93537e-17
1585	CD69	ENSG00000110848	461.238	-1.35109	0.205472	-6.57552	4.8485e-11	4.11962e-10
1586	HMX1	ENSG00000215612	1.43364	-1.35115	0.45336	-2.98031	0.00287956	0.00620851
1587	VIPR2	ENSG00000106018	79.7495	-1.3525	0.246183	-5.49389	3.93186e-08	2.03794e-07
1588	SYN1	ENSG00000008056	396.452	-1.35339	0.190209	-7.1153	1.1167e-12	1.25166e-11
1589	CD8A	ENSG00000153563	572.818	-1.35346	0.177973	-7.60486	2.85221e-14	4.13335e-13
1590	NDST4	ENSG00000138653	1.86187	-1.35383	0.396391	-3.41538	0.000636932	0.00156429
1591	CETP	ENSG00000087237	100.859	-1.35416	0.16289	-8.31334	9.30489e-17	2.05123e-15
1592	RCAN2	ENSG00000172348	1187.48	-1.35418	0.124893	-10.8427	2.16007e-27	2.6478e-25
1593	BEX4	ENSG00000102409	1508.48	-1.35543	0.136011	-9.96555	2.1568e-23	1.3609e-21
1594	SLC5A7	ENSG00000115665	21.8388	-1.35577	0.329465	-4.11507	3.87058e-05	0.000119661
1595	C14orf178	ENSG00000197734	1.35997	-1.35758	0.260154	-5.21837	1.80506e-07	8.41736e-07
1596	KLHL6	ENSG00000172578	770.16	-1.35818	0.174636	-7.77723	7.41302e-15	1.17904e-13
1597	PNLDC1	ENSG00000146453	33.0531	-1.35841	0.251838	-5.39399	6.89109e-08	3.43751e-07
1598	DTHD1	ENSG00000197057	33.2721	-1.35845	0.227528	-5.97046	2.36587e-09	1.52177e-08
1599	SLC8A1	ENSG00000183023	792.478	-1.35887	0.152237	-8.92604	4.41532e-19	1.46758e-17
1600	YIPF7	ENSG00000177752	2.74813	-1.35918	0.245432	-5.53792	3.06082e-08	1.61562e-07
1601	IGFN1	ENSG00000163395	145.078	-1.35941	0.251646	-5.40206	6.58788e-08	3.29737e-07
1602	BCL2	ENSG00000171791	720.287	-1.35981	0.124669	-10.9074	1.06249e-27	1.37233e-25
1603	DCT	ENSG00000080166	10.6976	-1.36078	0.180031	-7.55859	4.07469e-14	5.74908e-13
1604	ANGPTL1	ENSG00000116194	451.193	-1.36182	0.21027	-6.47652	9.38594e-11	7.57686e-10
1605	CELF2	ENSG00000048740	1472.53	-1.36212	0.139174	-9.78718	1.27809e-22	7.10891e-21
1606	CLECL1	ENSG00000184293	39.3322	-1.36271	0.202151	-6.74105	1.57244e-11	1.44861e-10
1607	ANGPTL7	ENSG00000171819	131.597	-1.36434	0.33878	-4.02721	5.64421e-05	0.000169432
1608	PHOX2B	ENSG00000109132	7.54755	-1.36536	0.361674	-3.77511	0.000159938	0.000440155
1609	VIT	ENSG00000205221	61.1691	-1.36598	0.258696	-5.28026	1.29e-07	6.13596e-07
1610	SLC45A2	ENSG00000164175	9.89261	-1.36636	0.212009	-6.44479	1.15761e-10	9.20209e-10
1611	CLCNKA	ENSG00000186510	43.8573	-1.36711	0.247635	-5.52065	3.3774e-08	1.77251e-07
1612	FNDC9	ENSG00000172568	3.30496	-1.3675	0.247181	-5.53237	3.15939e-08	1.66491e-07
1613	CXCR6	ENSG00000172215	233.718	-1.36753	0.171387	-7.97917	1.47319e-15	2.63002e-14
1614	GRAP2	ENSG00000100351	193.707	-1.36804	0.133228	-10.2685	9.77458e-25	7.61586e-23
1615	ARG1	ENSG00000118520	11.803	-1.36871	0.191276	-7.15569	8.32553e-13	9.53152e-12
1616	SEPTIN5	ENSG00000184702	1042.1	-1.36915	0.135647	-10.0935	5.90551e-24	4.08819e-22
1617	ASPA	ENSG00000108381	137.539	-1.37009	0.158124	-8.66468	4.52783e-18	1.23952e-16
1618	PHACTR1	ENSG00000112137	411.833	-1.37011	0.133553	-10.2589	1.07883e-24	8.30485e-23
1619	CRMP1	ENSG00000072832	1310.69	-1.37188	0.148749	-9.22276	2.89541e-20	1.15128e-18
1620	PPP2R2B	ENSG00000156475	274.024	-1.37247	0.17182	-7.98782	1.37341e-15	2.461e-14
1621	PGR	ENSG00000082175	354.028	-1.3728	0.174331	-7.87468	3.41626e-15	5.75708e-14
1622	MLXIPL	ENSG00000009950	1480.58	-1.37283	0.234111	-5.86402	4.51791e-09	2.77432e-08
1623	TBL1Y	ENSG00000092377	6.55461	-1.37449	0.47776	-2.87695	0.00401543	0.0083942
1624	ANGPTL3	ENSG00000132855	18.3686	-1.37474	0.231718	-5.9328	2.97804e-09	1.88714e-08
1625	LRFN2	ENSG00000156564	23.114	-1.37526	0.283521	-4.85065	1.23057e-06	4.97108e-06
1626	KCNS2	ENSG00000156486	32.4746	-1.37574	0.205996	-6.6785	2.41396e-11	2.14839e-10
1627	ICAM3	ENSG00000076662	130.041	-1.37643	0.202652	-6.79207	1.10539e-11	1.04434e-10
1628	ASCL4	ENSG00000187855	1.54261	-1.37733	0.284793	-4.83623	1.32326e-06	5.30765e-06
1629	MRO	ENSG00000134042	61.0999	-1.37753	0.16009	-8.60472	7.65016e-18	2.0113e-16
1630	KLRG1	ENSG00000139187	73.2145	-1.37848	0.130254	-10.583	3.57491e-26	3.65953e-24
1631	SLIT3	ENSG00000184347	2650.37	-1.37858	0.180674	-7.63022	2.34345e-14	3.44799e-13
1632	POU2AF1	ENSG00000110777	750.61	-1.3794	0.255757	-5.39341	6.91321e-08	3.44765e-07
1633	C16orf89	ENSG00000153446	320.521	-1.37941	0.224724	-6.13826	8.34322e-10	5.76122e-09
1634	PEG10	ENSG00000242265	2151.71	-1.37964	0.234711	-5.87804	4.15149e-09	2.56898e-08
1635	PSMA8	ENSG00000154611	2.61963	-1.38028	0.330302	-4.17884	2.93005e-05	9.2486e-05
1636	MYH1	ENSG00000109061	10.9142	-1.38067	0.25877	-5.33549	9.5286e-08	4.62492e-07
1637	ZNF667	ENSG00000198046	195.972	-1.38186	0.125512	-11.0098	3.42868e-28	4.85183e-26
1638	KCNN3	ENSG00000143603	321.155	-1.38192	0.136455	-10.1273	4.18081e-24	2.96899e-22
1639	HEATR9	ENSG00000270379	5.94944	-1.38238	0.199102	-6.94311	3.83554e-12	3.92007e-11
1640	C21orf62	ENSG00000205929	116.66	-1.38296	0.271226	-5.09891	3.41614e-07	1.52396e-06
1641	MYH6	ENSG00000197616	5.70871	-1.38395	0.3572	-3.87443	0.000106876	0.000304897
1642	AC119396.1	ENSG00000263264	56.1246	-1.38523	0.209904	-6.59935	4.12977e-11	3.55603e-10
1643	C21orf58	ENSG00000160298	427.875	-1.38602	0.176491	-7.85317	4.05647e-15	6.7357e-14
1644	GPR42	ENSG00000126251	1.57295	-1.3873	0.335869	-4.13048	3.62007e-05	0.000112423
1645	OLIG1	ENSG00000184221	10.269	-1.39056	0.267253	-5.20315	1.9594e-07	9.08421e-07
1646	ALK	ENSG00000171094	21.9103	-1.39151	0.183596	-7.57922	3.47632e-14	4.9741e-13
1647	EDN3	ENSG00000124205	863.125	-1.39167	0.253046	-5.49968	3.80483e-08	1.97902e-07
1648	VAT1L	ENSG00000171724	288.437	-1.393	0.161315	-8.63532	5.85619e-18	1.57846e-16
1649	JCHAIN	ENSG00000132465	10703.8	-1.39311	0.279288	-4.98809	6.09781e-07	2.5917e-06
1650	PARP15	ENSG00000173200	285.643	-1.39346	0.206542	-6.74663	1.51316e-11	1.39668e-10
1651	APBB1	ENSG00000166313	2059.4	-1.39398	0.132312	-10.5356	5.92161e-26	5.8743e-24
1652	AC026464.1	ENSG00000259900	0.897544	-1.39417	0.392996	-3.54755	0.000388833	0.000997214
1653	SERPINA7	ENSG00000123561	6.39061	-1.39517	0.387128	-3.60391	0.000313464	0.000816832
1654	TKTL1	ENSG00000007350	7.25257	-1.3952	0.211466	-6.59773	4.17494e-11	3.59011e-10
1655	LTA	ENSG00000226979	41.4843	-1.39539	0.211407	-6.6005	4.09772e-11	3.5316e-10
1656	KCTD4	ENSG00000180332	4.61561	-1.3957	0.315724	-4.42063	9.84142e-06	3.38877e-05
1657	RHOXF1	ENSG00000101883	9.46142	-1.3961	0.251371	-5.55393	2.79312e-08	1.48368e-07
1658	ITIH1	ENSG00000055957	45.7644	-1.39621	0.278517	-5.01303	5.35797e-07	2.30187e-06
1659	TPO	ENSG00000115705	47.6877	-1.39673	0.253142	-5.51758	3.43701e-08	1.79987e-07
1660	ESR1	ENSG00000091831	161.364	-1.39674	0.14123	-9.88982	4.6087e-23	2.73748e-21
1661	NLRP1	ENSG00000091592	3181.36	-1.39723	0.145944	-9.57375	1.03099e-21	5.01045e-20
1662	FBXO15	ENSG00000141665	43.8664	-1.39726	0.188556	-7.41031	1.26007e-13	1.65304e-12
1663	USP27X	ENSG00000273820	350.479	-1.39769	0.148503	-9.41187	4.87407e-21	2.13671e-19
1664	KLRC4-KLRK1	ENSG00000255819	6.28914	-1.39843	0.205181	-6.8156	9.38743e-12	8.98364e-11
1665	CD200	ENSG00000091972	942.443	-1.39892	0.143449	-9.75203	1.80823e-22	9.85387e-21
1666	CD247	ENSG00000198821	345.951	-1.39935	0.16926	-8.26743	1.36873e-16	2.94315e-15
1667	KCNJ16	ENSG00000153822	1036.73	-1.3996	0.308759	-4.53299	5.81536e-06	2.08372e-05
1668	CD1B	ENSG00000158485	20.9666	-1.39986	0.253938	-5.51261	3.53544e-08	1.8474e-07
1669	SYT10	ENSG00000110975	4.76914	-1.40025	0.326186	-4.29279	1.76442e-05	5.8035e-05
1670	EEF1A2	ENSG00000101210	3509.47	-1.40174	0.272906	-5.13633	2.80152e-07	1.26621e-06
1671	WSCD1	ENSG00000179314	353.685	-1.40317	0.146214	-9.59674	8.25149e-22	4.06138e-20
1672	SMIM28	ENSG00000262543	1.08387	-1.40339	0.53103	-2.64276	0.00822328	0.0160683
1673	TEX43	ENSG00000196900	0.612398	-1.40448	0.502792	-2.79335	0.00521644	0.0106456
1674	ACAP1	ENSG00000072818	863.477	-1.40477	0.157887	-8.89735	5.71982e-19	1.85943e-17
1675	RAB9B	ENSG00000123570	129.638	-1.40537	0.143235	-9.81164	1.00325e-22	5.62902e-21
1676	TNNT3	ENSG00000130595	53.7963	-1.40597	0.265761	-5.29037	1.22071e-07	5.8381e-07
1677	SYCN	ENSG00000179751	6268.74	-1.4062	0.602829	-2.33267	0.0196654	0.0352352
1678	PDE3B	ENSG00000152270	767.787	-1.40816	0.167817	-8.39106	4.81778e-17	1.11574e-15
1679	SLC13A1	ENSG00000081800	1.92904	-1.40855	0.334566	-4.21008	2.55283e-05	8.15288e-05
1680	CCKAR	ENSG00000163394	4.85702	-1.40915	0.371864	-3.78942	0.000151001	0.000416932
1681	DPT	ENSG00000143196	1651.11	-1.41077	0.216382	-6.51984	7.03826e-11	5.80588e-10
1682	NAP1L3	ENSG00000186310	338.755	-1.41184	0.14293	-9.87783	5.19435e-23	3.03846e-21
1683	C13orf42	ENSG00000226792	0.590116	-1.41232	0.377135	-3.74485	0.000180499	0.000492373
1684	SRSF12	ENSG00000154548	93.6037	-1.41266	0.135119	-10.4549	1.39108e-25	1.25481e-23
1685	SLAMF6	ENSG00000162739	408.316	-1.41277	0.193295	-7.30889	2.69353e-13	3.35081e-12
1686	RGS4	ENSG00000117152	1141.36	-1.41321	0.202328	-6.98473	2.85407e-12	2.97383e-11
1687	POTEI	ENSG00000196834	2.91746	-1.4135	0.304453	-4.64275	3.43807e-06	1.28303e-05
1688	DCC	ENSG00000187323	21.6468	-1.4144	0.215353	-6.56783	5.10537e-11	4.31501e-10
1689	PRRT3	ENSG00000163704	322.057	-1.41539	0.156659	-9.03485	1.64234e-19	5.78879e-18
1690	NTRK2	ENSG00000148053	1539.75	-1.41631	0.195719	-7.23644	4.60614e-13	5.51963e-12
1691	AGT	ENSG00000135744	2702.21	-1.41704	0.210036	-6.74664	1.51308e-11	1.39668e-10
1692	WNT9B	ENSG00000158955	10.1172	-1.41756	0.19605	-7.23061	4.80825e-13	5.73326e-12
1693	DUSP15	ENSG00000149599	89.3821	-1.41891	0.171656	-8.266	1.38523e-16	2.97531e-15
1694	OSR1	ENSG00000143867	276.455	-1.41908	0.226013	-6.27873	3.41352e-10	2.51025e-09
1695	TCF23	ENSG00000163792	34.8342	-1.41957	0.266031	-5.3361	9.49666e-08	4.61057e-07
1696	EML6	ENSG00000214595	146.112	-1.41967	0.147726	-9.61013	7.24589e-22	3.58476e-20
1697	GAPT	ENSG00000175857	167.611	-1.42045	0.197642	-7.18701	6.62262e-13	7.72438e-12
1698	CCKBR	ENSG00000110148	52.2495	-1.4206	0.294507	-4.82367	1.40942e-06	5.6286e-06
1699	FEZF2	ENSG00000153266	0.338742	-1.42062	0.624522	-2.27472	0.0229225	0.0404162
1700	CD5	ENSG00000110448	437.514	-1.42119	0.17844	-7.9645	1.65895e-15	2.94525e-14
1701	MAGEL2	ENSG00000254585	120.028	-1.42259	0.180424	-7.88473	3.15228e-15	5.34028e-14
1702	C10orf105	ENSG00000214688	6.17322	-1.42304	0.195734	-7.27029	3.58715e-13	4.38873e-12
1703	CD96	ENSG00000153283	388.757	-1.42369	0.175155	-8.12815	4.35906e-16	8.51677e-15
1704	ST6GALNAC5	ENSG00000117069	469.657	-1.42414	0.208072	-6.84446	7.67656e-12	7.46893e-11
1705	IL13RA2	ENSG00000123496	51.2384	-1.42442	0.23668	-6.01836	1.76195e-09	1.1575e-08
1706	NUGGC	ENSG00000189233	66.3867	-1.42444	0.217424	-6.55144	5.6986e-11	4.77447e-10
1707	FGF12	ENSG00000114279	136.854	-1.42551	0.183778	-7.75667	8.71861e-15	1.36859e-13
1708	PCDH11X	ENSG00000102290	2.35651	-1.42611	0.319847	-4.45873	8.24481e-06	2.87761e-05
1709	DTNA	ENSG00000134769	467.444	-1.4262	0.164021	-8.69525	3.4607e-18	9.737e-17
1710	CLUL1	ENSG00000079101	45.2199	-1.42663	0.187165	-7.62233	2.49136e-14	3.65444e-13
1711	BRSK2	ENSG00000174672	281.6	-1.4275	0.263273	-5.42211	5.88995e-08	2.97434e-07
1712	C16orf96	ENSG00000205832	9.64235	-1.42782	0.160837	-8.8774	6.8441e-19	2.18795e-17
1713	GABRG1	ENSG00000163285	3.93281	-1.42836	0.286281	-4.98937	6.05761e-07	2.57576e-06
1714	GZMM	ENSG00000197540	87.7434	-1.42836	0.189357	-7.54321	4.58554e-14	6.44622e-13
1715	SAGE1	ENSG00000181433	4.15767	-1.42901	0.328221	-4.3538	1.33795e-05	4.49212e-05
1716	AGTR1	ENSG00000144891	150.545	-1.43008	0.18142	-7.88266	3.20477e-15	5.41966e-14
1717	CORO2B	ENSG00000103647	314.408	-1.43017	0.127809	-11.1899	4.56942e-29	7.64683e-27
1718	ADGRG2	ENSG00000173698	453.116	-1.4304	0.251341	-5.69109	1.2623e-08	7.09489e-08
1719	PRRT4	ENSG00000224940	22.2757	-1.43042	0.255413	-5.60039	2.13866e-08	1.16035e-07
1720	BMPER	ENSG00000164619	51.8274	-1.43073	0.222113	-6.44144	1.18343e-10	9.38396e-10
1721	ACMSD	ENSG00000153086	99.824	-1.43232	0.300919	-4.75982	1.93763e-06	7.57151e-06
1722	HIGD1C	ENSG00000214511	0.775454	-1.43267	0.351977	-4.07035	4.69416e-05	0.000142829
1723	LIX1	ENSG00000145721	8.4297	-1.4327	0.242083	-5.9182	3.25476e-09	2.04899e-08
1724	GABRR3	ENSG00000183185	0.467467	-1.43481	0.488354	-2.93806	0.00330278	0.00703431
1725	FAM184A	ENSG00000111879	119.592	-1.435	0.137834	-10.411	2.20813e-25	1.93161e-23
1726	KLHL32	ENSG00000186231	53.2551	-1.43544	0.239422	-5.99546	2.02912e-09	1.31705e-08
1727	CLVS2	ENSG00000146352	15.0429	-1.43567	0.289531	-4.95861	7.09992e-07	2.98858e-06
1728	PCLO	ENSG00000186472	740.426	-1.43602	0.210164	-6.83286	8.32388e-12	8.02168e-11
1729	NUPR2	ENSG00000185290	44.2263	-1.43616	0.275498	-5.21294	1.85868e-07	8.65063e-07
1730	RHOH	ENSG00000168421	455.17	-1.43641	0.192895	-7.44663	9.57559e-14	1.27355e-12
1731	ICOS	ENSG00000163600	79.0246	-1.43646	0.209162	-6.86769	6.52509e-12	6.41673e-11
1732	SLC26A4	ENSG00000091137	43.2954	-1.43654	0.16671	-8.61699	6.87362e-18	1.83217e-16
1733	SEC14L5	ENSG00000103184	51.6358	-1.43705	0.189579	-7.58018	3.45064e-14	4.94485e-13
1734	CPEB1	ENSG00000214575	129.159	-1.43848	0.140705	-10.2234	1.55783e-24	1.16656e-22
1735	PTGFR	ENSG00000122420	167.964	-1.43923	0.181659	-7.92271	2.32393e-15	4.02195e-14
1736	MYO16	ENSG00000041515	56.238	-1.43959	0.188992	-7.61719	2.59262e-14	3.78279e-13
1737	KRT27	ENSG00000171446	4.54968	-1.44138	0.255017	-5.65211	1.58493e-08	8.7644e-08
1738	AC138969.1	ENSG00000183889	28.5254	-1.442	0.171016	-8.43197	3.39884e-17	8.06544e-16
1739	GNG7	ENSG00000176533	735.385	-1.4426	0.148373	-9.72277	2.41135e-22	1.29266e-20
1740	STAT4	ENSG00000138378	283.47	-1.44275	0.123966	-11.6383	2.633e-31	6.4142e-29
1741	IGSF1	ENSG00000147255	197.231	-1.44371	0.229808	-6.28224	3.3373e-10	2.4589e-09
1742	SHISA9	ENSG00000237515	34.7238	-1.44403	0.258569	-5.58472	2.34081e-08	1.25976e-07
1743	PLP1	ENSG00000123560	291.662	-1.44485	0.259269	-5.57279	2.50688e-08	1.34312e-07
1744	FFAR3	ENSG00000185897	9.26069	-1.44516	0.212705	-6.79421	1.08905e-11	1.03093e-10
1745	COL14A1	ENSG00000187955	7275.22	-1.44673	0.181086	-7.98918	1.35835e-15	2.43856e-14
1746	ASIC2	ENSG00000108684	14.1114	-1.44714	0.237169	-6.10173	1.04929e-09	7.15831e-09
1747	TUBB1	ENSG00000101162	17.838	-1.44715	0.1684	-8.59349	8.43636e-18	2.18864e-16
1748	TMED6	ENSG00000157315	185.9	-1.44834	0.228361	-6.34232	2.26326e-10	1.70877e-09
1749	ADCY8	ENSG00000155897	3.04852	-1.44994	0.3409	-4.25327	2.10668e-05	6.83004e-05
1750	ASB5	ENSG00000164122	3.6658	-1.45104	0.35706	-4.06385	4.82708e-05	0.000146618
1751	CXCL12	ENSG00000107562	3837.96	-1.45183	0.184004	-7.89017	3.01785e-15	5.13061e-14
1752	PRIMA1	ENSG00000175785	166.606	-1.45221	0.25429	-5.71085	1.12413e-08	6.38545e-08
1753	OR2K2	ENSG00000171133	0.473481	-1.4526	0.506669	-2.86696	0.00414433	0.00864582
1754	CLEC10A	ENSG00000132514	327.331	-1.45266	0.204092	-7.11768	1.09762e-12	1.23171e-11
1755	RTL9	ENSG00000243978	6.60995	-1.45513	0.20474	-7.1072	1.18418e-12	1.32343e-11
1756	LONRF2	ENSG00000170500	870.391	-1.45555	0.167764	-8.67617	4.09306e-18	1.13503e-16
1757	LAX1	ENSG00000122188	121.504	-1.4556	0.213612	-6.81422	9.47735e-12	9.06069e-11
1758	SGCZ	ENSG00000185053	3.29703	-1.45595	0.328233	-4.43571	9.17684e-06	3.17413e-05
1759	SIX3	ENSG00000138083	65.4022	-1.45713	0.343988	-4.23599	2.27551e-05	7.33047e-05
1760	DIPK1B	ENSG00000165716	336.6	-1.45992	0.151173	-9.65724	4.58045e-22	2.35069e-20
1761	NBEA	ENSG00000172915	944.955	-1.46049	0.161152	-9.06277	1.27178e-19	4.58342e-18
1762	PTPRN2	ENSG00000155093	5576.25	-1.46126	0.214679	-6.80674	9.98344e-12	9.49735e-11
1763	C9orf135	ENSG00000204711	18.0448	-1.46165	0.271921	-5.37528	7.64651e-08	3.78004e-07
1764	WDR87	ENSG00000171804	1.93753	-1.46215	0.330429	-4.42501	9.64357e-06	3.3248e-05
1765	MYBPC2	ENSG00000086967	36.1081	-1.46243	0.227909	-6.41672	1.39244e-10	1.08536e-09
1766	COL26A1	ENSG00000160963	56.7035	-1.46254	0.205147	-7.12922	1.00937e-12	1.13865e-11
1767	SIRPG	ENSG00000089012	121.541	-1.46287	0.198954	-7.35278	1.94122e-13	2.47572e-12
1768	EZHIP	ENSG00000187690	2.73958	-1.46345	0.314393	-4.65483	3.24253e-06	1.215e-05
1769	SATL1	ENSG00000184788	0.489976	-1.46366	0.523537	-2.79572	0.00517843	0.0105773
1770	C16orf92	ENSG00000167194	0.687558	-1.46538	0.435591	-3.36413	0.00076785	0.00185528
1771	PCDHA3	ENSG00000255408	44.7333	-1.46551	0.170349	-8.60296	7.76875e-18	2.03692e-16
1772	CACNB2	ENSG00000165995	266.193	-1.46597	0.187828	-7.80486	5.95674e-15	9.64151e-14
1773	GIMAP7	ENSG00000179144	563.257	-1.4665	0.147755	-9.92524	3.23309e-23	1.98788e-21
1774	LGALS12	ENSG00000133317	39.4259	-1.46732	0.253849	-5.78031	7.45639e-09	4.40178e-08
1775	HTR1F	ENSG00000179097	17.2825	-1.46808	0.205387	-7.14787	8.81349e-13	1.00305e-11
1776	TSPAN33	ENSG00000158457	893.36	-1.46819	0.143935	-10.2003	1.97562e-24	1.44566e-22
1777	PEMT	ENSG00000133027	1298.14	-1.46985	0.184685	-7.9587	1.73854e-15	3.07804e-14
1778	CACNA1G	ENSG00000006283	56.9577	-1.47044	0.218195	-6.73914	1.59323e-11	1.46426e-10
1779	CCDC151	ENSG00000198003	60.6007	-1.47119	0.203071	-7.24471	4.33353e-13	5.22876e-12
1780	SEPTIN1	ENSG00000180096	588.282	-1.47216	0.16671	-8.83067	1.04054e-18	3.18872e-17
1781	FAM107A	ENSG00000168309	703.91	-1.47235	0.166561	-8.83969	9.59815e-19	2.9745e-17
1782	GALR1	ENSG00000166573	15.8625	-1.47248	0.28963	-5.08401	3.69544e-07	1.63793e-06
1783	NT5C1A	ENSG00000116981	2.96794	-1.47262	0.310544	-4.74208	2.11539e-06	8.2194e-06
1784	NOVA2	ENSG00000104967	310.76	-1.47498	0.130134	-11.3343	8.87633e-30	1.6585e-27
1785	GLIPR1L2	ENSG00000180481	50.4468	-1.47506	0.181307	-8.13571	4.09545e-16	8.05076e-15
1786	NLGN1	ENSG00000169760	99.2366	-1.47615	0.205521	-7.18248	6.84575e-13	7.96532e-12
1787	ACVR1C	ENSG00000123612	143.947	-1.47633	0.181516	-8.13332	4.17705e-16	8.18608e-15
1788	CACNG7	ENSG00000105605	6.89725	-1.4776	0.327766	-4.5081	6.54112e-06	2.32172e-05
1789	C14orf39	ENSG00000179008	2.90506	-1.47881	0.344293	-4.29521	1.74524e-05	5.74435e-05
1790	CSRNP3	ENSG00000178662	341.1	-1.47918	0.160861	-9.1954	3.73613e-20	1.46142e-18
1791	AMTN	ENSG00000187689	39.023	-1.47943	0.385258	-3.8401	0.000122985	0.000346537
1792	CLNK	ENSG00000109684	41.3733	-1.47951	0.180372	-8.20251	2.35413e-16	4.86108e-15
1793	TIGIT	ENSG00000181847	289.639	-1.48007	0.209539	-7.06346	1.62409e-12	1.76585e-11
1794	KLRB1	ENSG00000111796	228.073	-1.4816	0.169999	-8.71537	2.89802e-18	8.28712e-17
1795	IDO2	ENSG00000188676	12.5448	-1.48392	0.207612	-7.14755	8.83435e-13	1.00483e-11
1796	RESP18	ENSG00000182698	0.37992	-1.48545	0.590126	-2.51717	0.0118303	0.0223451
1797	C5orf49	ENSG00000215217	101.428	-1.4856	0.239515	-6.20254	5.55576e-10	3.94686e-09
1798	ASB4	ENSG00000005981	47.3152	-1.48586	0.259169	-5.73314	9.8586e-09	5.67032e-08
1799	TMCC2	ENSG00000133069	224.888	-1.48745	0.137719	-10.8006	3.41833e-27	4.0978e-25
1800	CCDC158	ENSG00000163749	50.6465	-1.48788	0.170224	-8.74073	2.31601e-18	6.72271e-17
1801	NPFFR2	ENSG00000056291	7.4818	-1.48811	0.267896	-5.55481	2.77908e-08	1.47704e-07
1802	OR2T10	ENSG00000184022	0.715652	-1.48826	0.501225	-2.96924	0.00298534	0.00641932
1803	SNPH	ENSG00000101298	533.62	-1.48828	0.147895	-10.0631	8.04164e-24	5.41124e-22
1804	CCR6	ENSG00000112486	17.4502	-1.48844	0.21026	-7.07907	1.45125e-12	1.59505e-11
1805	OR3A2	ENSG00000221882	1.11176	-1.48897	0.304439	-4.89086	1.00396e-06	4.11177e-06
1806	CLDN19	ENSG00000164007	2.15305	-1.4892	0.338576	-4.39842	1.09042e-05	3.71351e-05
1807	C1QTNF4	ENSG00000172247	31.0375	-1.48954	0.207064	-7.19363	6.30931e-13	7.37684e-12
1808	SLC15A5	ENSG00000188991	0.665668	-1.49135	0.435257	-3.42637	0.000611713	0.00150948
1809	ICA1L	ENSG00000163596	322.057	-1.49262	0.134487	-11.0987	1.27334e-28	1.92956e-26
1810	FOXP2	ENSG00000128573	303.211	-1.49322	0.171656	-8.69893	3.35017e-18	9.44723e-17
1811	KLHL41	ENSG00000239474	48.6987	-1.49384	0.221088	-6.75677	1.41106e-11	1.30993e-10
1812	TENT5C	ENSG00000183508	1971.29	-1.4954	0.156738	-9.54077	1.41781e-21	6.77067e-20
1813	CMA1	ENSG00000092009	23.6096	-1.49702	0.323611	-4.62598	3.72825e-06	1.38194e-05
1814	FAM218A	ENSG00000250486	31.9354	-1.49716	0.161379	-9.27725	1.73902e-20	7.07741e-19
1815	GPR158	ENSG00000151025	99.1126	-1.49925	0.238471	-6.28692	3.23816e-10	2.38951e-09
1816	SLC6A16	ENSG00000063127	95.902	-1.50068	0.171623	-8.74406	2.24886e-18	6.55435e-17
1817	ACKR1	ENSG00000213088	1710.73	-1.50133	0.240622	-6.23936	4.39375e-10	3.17171e-09
1818	FOSB	ENSG00000125740	4588.72	-1.50422	0.255386	-5.88997	3.86273e-09	2.40033e-08
1819	EDARADD	ENSG00000186197	181.352	-1.50447	0.201811	-7.45483	8.99858e-14	1.19929e-12
1820	HEPACAM2	ENSG00000188175	345.677	-1.506	0.262498	-5.73716	9.62755e-09	5.55735e-08
1821	XKR3	ENSG00000172967	0.960413	-1.50673	0.366382	-4.11245	3.91477e-05	0.000120892
1822	SALL2	ENSG00000165821	573.481	-1.50774	0.139713	-10.7917	3.76615e-27	4.47405e-25
1823	RSPH4A	ENSG00000111834	42.2185	-1.50783	0.196412	-7.67689	1.62991e-14	2.4506e-13
1824	ABCC9	ENSG00000069431	954.678	-1.50884	0.157168	-9.60014	7.98327e-22	3.93944e-20
1825	SLC7A8	ENSG00000092068	3828.05	-1.50965	0.163331	-9.24293	2.39842e-20	9.61615e-19
1826	TDRD9	ENSG00000156414	121.337	-1.51013	0.213937	-7.05875	1.68005e-12	1.82053e-11
1827	IL26	ENSG00000111536	1.74205	-1.51127	0.327082	-4.62046	3.82885e-06	1.41704e-05
1828	EFCAB8	ENSG00000215529	10.5803	-1.51134	0.214081	-7.05967	1.66897e-12	1.81056e-11
1829	MAGEE2	ENSG00000186675	9.62567	-1.51171	0.204895	-7.37796	1.60731e-13	2.07881e-12
1830	SYT6	ENSG00000134207	37.9338	-1.51213	0.292135	-5.17615	2.26511e-07	1.03791e-06
1831	IRF4	ENSG00000137265	265.351	-1.51231	0.224086	-6.74882	1.49052e-11	1.37975e-10
1832	PHYHIPL	ENSG00000165443	173.609	-1.51251	0.210233	-7.19443	6.27203e-13	7.3377e-12
1833	DHRS2	ENSG00000100867	411.726	-1.51333	0.24173	-6.26044	3.83889e-10	2.79635e-09
1834	PTPRC	ENSG00000081237	2938.2	-1.51346	0.194418	-7.78455	6.99626e-15	1.11737e-13
1835	MPZ	ENSG00000158887	142.303	-1.51442	0.174968	-8.65545	4.90976e-18	1.33647e-16
1836	KIF19	ENSG00000196169	100.123	-1.51451	0.21173	-7.15303	8.48809e-13	9.68881e-12
1837	CEL	ENSG00000170835	43337.3	-1.51524	0.502371	-3.01618	0.00255981	0.00557659
1838	A1BG	ENSG00000121410	19.5773	-1.51537	0.171543	-8.8338	1.01182e-18	3.11062e-17
1839	MMP26	ENSG00000167346	1.36246	-1.51539	0.501165	-3.02373	0.0024968	0.00545229
1840	NRG2	ENSG00000158458	69.281	-1.51583	0.183487	-8.26127	1.44135e-16	3.07525e-15
1841	SLAMF1	ENSG00000117090	184.105	-1.51585	0.187124	-8.10077	5.46103e-16	1.04575e-14
1842	CAND2	ENSG00000144712	259.78	-1.51719	0.151833	-9.99248	1.64424e-23	1.05478e-21
1843	NAP1L5	ENSG00000177432	377.538	-1.51867	0.135913	-11.1738	5.47678e-29	8.8572e-27
1844	IKZF3	ENSG00000161405	900.749	-1.51906	0.200177	-7.58861	3.23366e-14	4.64763e-13
1845	CHRNA2	ENSG00000120903	4.70398	-1.51916	0.376366	-4.0364	5.42773e-05	0.000163316
1846	CCL14	ENSG00000276409	83.1849	-1.51932	0.215861	-7.03841	1.94451e-12	2.08829e-11
1847	KCNG3	ENSG00000171126	31.5432	-1.52106	0.218467	-6.96243	3.3445e-12	3.44014e-11
1848	CAMK2N2	ENSG00000163888	122.141	-1.52206	0.244916	-6.21461	5.14512e-10	3.67549e-09
1849	ZNF540	ENSG00000171817	182.228	-1.526	0.13327	-11.4505	2.33907e-30	4.68911e-28
1850	TMEM132C	ENSG00000181234	198.413	-1.52626	0.210811	-7.23994	4.48875e-13	5.39912e-12
1851	OR3A1	ENSG00000180090	0.480856	-1.5272	0.408681	-3.73691	0.000186298	0.0005069
1852	MAGEE1	ENSG00000198934	240.978	-1.52738	0.145011	-10.5329	6.09335e-26	5.95261e-24
1853	GPR31	ENSG00000120436	2.57928	-1.5281	0.27279	-5.60174	2.12206e-08	1.15169e-07
1854	GRIK2	ENSG00000164418	108.656	-1.52838	0.194537	-7.85653	3.94928e-15	6.57473e-14
1855	GH1	ENSG00000259384	1.34613	-1.52985	0.313499	-4.87993	1.06121e-06	4.33613e-06
1856	KLRK1	ENSG00000213809	22.7984	-1.53039	0.187051	-8.18167	2.79928e-16	5.71892e-15
1857	TSHB	ENSG00000134200	2.48584	-1.53262	0.298001	-5.143	2.70384e-07	1.22465e-06
1858	NPHS1	ENSG00000161270	174.606	-1.53295	0.301695	-5.08112	3.75223e-07	1.66157e-06
1859	FXYD6	ENSG00000137726	2014.33	-1.53311	0.148059	-10.3547	3.98292e-25	3.31824e-23
1860	RET	ENSG00000165731	182.87	-1.53341	0.206988	-7.4082	1.28022e-13	1.67605e-12
1861	SLC38A8	ENSG00000166558	8.19309	-1.53361	0.311987	-4.91561	8.85073e-07	3.65834e-06
1862	LMX1B	ENSG00000136944	86.3096	-1.53511	0.2688	-5.71096	1.12339e-08	6.38502e-08
1863	SV2A	ENSG00000159164	754.375	-1.53656	0.166871	-9.20811	3.31929e-20	1.30901e-18
1864	TBC1D10C	ENSG00000175463	574.406	-1.53795	0.188854	-8.14359	3.83714e-16	7.64075e-15
1865	ABAT	ENSG00000183044	2003.99	-1.53809	0.178954	-8.59485	8.33766e-18	2.16835e-16
1866	CLSTN2	ENSG00000158258	900.417	-1.53905	0.179865	-8.5567	1.1614e-17	2.96434e-16
1867	GABRB1	ENSG00000163288	4.97375	-1.53908	0.275513	-5.58623	2.32055e-08	1.2492e-07
1868	CD37	ENSG00000104894	1972.45	-1.53957	0.190839	-8.06738	7.18213e-16	1.34586e-14
1869	DCAF12L2	ENSG00000198354	5.05233	-1.54118	0.281342	-5.47795	4.30284e-08	2.21235e-07
1870	MAL	ENSG00000172005	87.8966	-1.54202	0.229988	-6.70479	2.01692e-11	1.81721e-10
1871	STAR	ENSG00000147465	16.6246	-1.54362	0.190912	-8.08551	6.19043e-16	1.17374e-14
1872	INSYN1	ENSG00000205363	204.267	-1.5441	0.161971	-9.53316	1.5257e-21	7.19661e-20
1873	KRTAP5-5	ENSG00000185940	7.87256	-1.54454	0.35413	-4.36152	1.29164e-05	4.34802e-05
1874	MAP4K1	ENSG00000104814	513.428	-1.54532	0.181105	-8.53275	1.42905e-17	3.59976e-16
1875	SLC35F1	ENSG00000196376	70.1637	-1.54541	0.177829	-8.69043	3.61071e-18	1.01147e-16
1876	TAT	ENSG00000198650	46.2573	-1.54582	0.238933	-6.46966	9.82219e-11	7.88932e-10
1877	GRIK3	ENSG00000163873	175.182	-1.54612	0.201388	-7.67732	1.62457e-14	2.44447e-13
1878	RFPL4A	ENSG00000223638	0.861117	-1.54809	0.337041	-4.59317	4.36571e-06	1.60157e-05
1879	IL7R	ENSG00000168685	2097.77	-1.54895	0.201063	-7.70381	1.32065e-14	2.01713e-13
1880	KLRC4	ENSG00000183542	3.33014	-1.54938	0.242387	-6.39216	1.63562e-10	1.26163e-09
1881	H1-7	ENSG00000187166	2.117	-1.54961	0.256206	-6.04831	1.46369e-09	9.75035e-09
1882	DGKB	ENSG00000136267	49.1135	-1.54991	0.214001	-7.24252	4.40427e-13	5.30083e-12
1883	KEL	ENSG00000197993	40.2727	-1.55061	0.206338	-7.51489	5.69584e-14	7.89175e-13
1884	FLT3	ENSG00000122025	167.682	-1.55161	0.231372	-6.70616	1.99813e-11	1.80197e-10
1885	FAM71F1	ENSG00000135248	3.99427	-1.5525	0.306006	-5.07342	3.90724e-07	1.72307e-06
1886	TMPRSS6	ENSG00000187045	211.796	-1.5533	0.215322	-7.21383	5.4401e-13	6.44276e-12
1887	SAMD3	ENSG00000164483	92.3335	-1.55337	0.147333	-10.5433	5.45584e-26	5.46862e-24
1888	KCNIP1	ENSG00000182132	93.8643	-1.55409	0.196303	-7.91678	2.43749e-15	4.19209e-14
1889	ZNF536	ENSG00000198597	29.2662	-1.55579	0.242009	-6.42866	1.2873e-10	1.0116e-09
1890	CD3E	ENSG00000198851	954.967	-1.55773	0.185879	-8.38036	5.27668e-17	1.21181e-15
1891	TSHR	ENSG00000165409	16.0329	-1.55804	0.234455	-6.64537	3.02447e-11	2.6508e-10
1892	PPP1R16B	ENSG00000101445	793.273	-1.55848	0.150606	-10.348	4.27239e-25	3.52884e-23
1893	H2AL1RP	ENSG00000229674	1.52509	-1.55943	0.520661	-2.9951	0.00274353	0.00593449
1894	BARHL1	ENSG00000125492	2.26194	-1.5602	0.364338	-4.2823	1.84974e-05	6.06029e-05
1895	TF	ENSG00000091513	196.333	-1.56087	0.267588	-5.83311	5.44028e-09	3.2924e-08
1896	LPL	ENSG00000175445	1137.87	-1.56104	0.197159	-7.9177	2.41946e-15	4.16853e-14
1897	IGF1	ENSG00000017427	222.194	-1.56164	0.272569	-5.72936	1.00808e-08	5.78371e-08
1898	P2RY12	ENSG00000169313	55.4083	-1.5626	0.191776	-8.14801	3.69949e-16	7.4009e-15
1899	RCSD1	ENSG00000198771	1044.29	-1.56279	0.163471	-9.56006	1.1769e-21	5.67654e-20
1900	SPINK2	ENSG00000128040	12.6853	-1.56295	0.226477	-6.90117	5.15749e-12	5.13746e-11
1901	AADACL4	ENSG00000204518	0.626483	-1.56484	0.459512	-3.40544	0.000660575	0.00161843
1902	FCRL5	ENSG00000143297	254.412	-1.56627	0.280115	-5.59154	2.25064e-08	1.21463e-07
1903	TTYH1	ENSG00000167614	469.276	-1.56706	0.26809	-5.84529	5.05701e-09	3.07981e-08
1904	VSX2	ENSG00000119614	1.22415	-1.56813	0.349228	-4.49028	7.11301e-06	2.50576e-05
1905	KIAA1324	ENSG00000116299	7553.64	-1.56869	0.282694	-5.54906	2.87214e-08	1.52439e-07
1906	TIMD4	ENSG00000145850	45.4514	-1.56962	0.275683	-5.69357	1.24411e-08	7.00494e-08
1907	PCARE	ENSG00000179270	5.73277	-1.57018	0.285543	-5.49892	3.82122e-08	1.98648e-07
1908	TEKT2	ENSG00000092850	100.062	-1.57086	0.240281	-6.53759	6.25167e-11	5.20387e-10
1909	NCBP2L	ENSG00000170935	1.91026	-1.57186	0.350503	-4.48459	7.3053e-06	2.57068e-05
1910	USP2	ENSG00000036672	342.304	-1.57375	0.177119	-8.88531	6.37441e-19	2.05487e-17
1911	CNKSR2	ENSG00000149970	165.062	-1.57701	0.16293	-9.67908	3.7002e-22	1.94034e-20
1912	JAKMIP2	ENSG00000176049	282.006	-1.57712	0.184995	-8.52517	1.52585e-17	3.82357e-16
1913	SLCO5A1	ENSG00000137571	149.744	-1.57751	0.16444	-9.59321	8.53827e-22	4.18115e-20
1914	MAMLD1	ENSG00000013619	602.811	-1.57775	0.161717	-9.75625	1.73456e-22	9.48339e-21
1915	PMP2	ENSG00000147588	48.9848	-1.57814	0.31982	-4.93445	8.03751e-07	3.34882e-06
1916	TRAF3IP3	ENSG00000009790	437.77	-1.58198	0.178954	-8.84013	9.56055e-19	2.96762e-17
1917	CARMIL2	ENSG00000159753	319.194	-1.58201	0.190815	-8.29079	1.12498e-16	2.44636e-15
1918	NPY2R	ENSG00000185149	2.05396	-1.58208	0.417675	-3.78784	0.000151963	0.000419347
1919	SMIM18	ENSG00000253457	7.21841	-1.5823	0.237634	-6.65857	2.7651e-11	2.43767e-10
1920	KRT75	ENSG00000170454	7.83631	-1.58387	0.366223	-4.32488	1.52617e-05	5.08064e-05
1921	TENM1	ENSG00000009694	71.4332	-1.58496	0.255177	-6.21121	5.25772e-10	3.74481e-09
1922	ELOVL4	ENSG00000118402	150.745	-1.58547	0.158991	-9.97207	2.01981e-23	1.28288e-21
1923	TRDN	ENSG00000186439	4.82075	-1.58578	0.378928	-4.18491	2.85279e-05	9.02102e-05
1924	CD27	ENSG00000139193	270.194	-1.58695	0.205771	-7.71219	1.23672e-14	1.89345e-13
1925	PI16	ENSG00000164530	490.201	-1.58767	0.327814	-4.84319	1.27774e-06	5.14328e-06
1926	CRB2	ENSG00000148204	16.3433	-1.58819	0.226133	-7.02324	2.16777e-12	2.30618e-11
1927	FGF17	ENSG00000158815	30.2348	-1.58858	0.239619	-6.6296	3.36588e-11	2.92973e-10
1928	UBE2QL1	ENSG00000215218	311.165	-1.59163	0.204702	-7.77532	7.52541e-15	1.1945e-13
1929	MAP2	ENSG00000078018	1234.58	-1.59295	0.164809	-9.66543	4.22842e-22	2.2113e-20
1930	GMNC	ENSG00000205835	6.24821	-1.59357	0.313418	-5.08451	3.68583e-07	1.63442e-06
1931	CELA2B	ENSG00000215704	5023.04	-1.59378	0.510647	-3.1211	0.00180176	0.00405744
1932	GPLD1	ENSG00000112293	49.4542	-1.59412	0.144499	-11.0321	2.67592e-28	3.87203e-26
1933	BTNL2	ENSG00000204290	1.50881	-1.59433	0.363946	-4.38068	1.18311e-05	4.01075e-05
1934	LRRC24	ENSG00000254402	1.1098	-1.59703	0.496931	-3.21379	0.00130998	0.00303485
1935	NPTX2	ENSG00000106236	1086.88	-1.59703	0.208247	-7.66891	1.7347e-14	2.59397e-13
1936	PROK1	ENSG00000143125	16.8121	-1.59758	0.315463	-5.06424	4.10039e-07	1.80164e-06
1937	SPIB	ENSG00000269404	629.525	-1.59762	0.271146	-5.89212	3.81278e-09	2.37312e-08
1938	SCML2	ENSG00000102098	51.9175	-1.5977	0.139989	-11.413	3.59955e-30	6.9973e-28
1939	KIRREL2	ENSG00000126259	480.196	-1.59871	0.293531	-5.44647	5.13793e-08	2.61586e-07
1940	CD28	ENSG00000178562	196.796	-1.59925	0.196492	-8.13899	3.98602e-16	7.88126e-15
1941	RUNDC3B	ENSG00000105784	100.041	-1.59939	0.153189	-10.4406	1.61779e-25	1.43476e-23
1942	CNTFR	ENSG00000122756	90.3918	-1.59951	0.291804	-5.48145	4.21855e-08	2.17365e-07
1943	P2RY8	ENSG00000182162	520.914	-1.5998	0.159178	-10.0503	9.15669e-24	6.14009e-22
1944	XCR1	ENSG00000173578	87.0734	-1.60018	0.242608	-6.59573	4.23169e-11	3.63404e-10
1945	TRPC7	ENSG00000069018	8.36854	-1.60106	0.325445	-4.9196	8.67198e-07	3.59217e-06
1946	MYO3A	ENSG00000095777	198.3	-1.60109	0.220632	-7.25684	3.96247e-13	4.81729e-12
1947	IL17A	ENSG00000112115	0.705908	-1.60119	0.624953	-2.56209	0.0104043	0.0198799
1948	GRM7	ENSG00000196277	20.5871	-1.6033	0.233204	-6.87511	6.19401e-12	6.10988e-11
1949	KCNK17	ENSG00000124780	152.579	-1.60446	0.209975	-7.64121	2.15191e-14	3.18565e-13
1950	ACER1	ENSG00000167769	3.17455	-1.60636	0.243661	-6.59258	4.32253e-11	3.70709e-10
1951	CD36	ENSG00000135218	1446.62	-1.60795	0.195127	-8.2405	1.7149e-16	3.62274e-15
1952	DLG2	ENSG00000150672	209.559	-1.60796	0.15396	-10.444	1.56166e-25	1.39139e-23
1953	MAFB	ENSG00000204103	4199.7	-1.60936	0.170163	-9.45775	3.14626e-21	1.41142e-19
1954	TIFAB	ENSG00000255833	25.9287	-1.60938	0.225304	-7.14317	9.12002e-13	1.03671e-11
1955	EOMES	ENSG00000163508	89.8225	-1.61042	0.203099	-7.92923	2.20504e-15	3.85781e-14
1956	SFTPA1	ENSG00000122852	29.9994	-1.61109	0.320432	-5.02786	4.95981e-07	2.14594e-06
1957	ZFR2	ENSG00000105278	28.321	-1.61134	0.235064	-6.85489	7.13673e-12	6.97544e-11
1958	NEURL1	ENSG00000107954	1233.39	-1.61155	0.267816	-6.0174	1.77239e-09	1.16296e-08
1959	WDFY4	ENSG00000128815	889.969	-1.61157	0.190339	-8.46682	2.52184e-17	6.13564e-16
1960	TESPA1	ENSG00000135426	192.457	-1.61245	0.187243	-8.61149	7.21153e-18	1.9064e-16
1961	ST8SIA5	ENSG00000101638	18.5229	-1.6129	0.185946	-8.67404	4.17068e-18	1.15489e-16
1962	CD3G	ENSG00000160654	189.834	-1.61566	0.186214	-8.67634	4.08703e-18	1.13499e-16
1963	HEPACAM	ENSG00000165478	6.10369	-1.6168	0.340645	-4.74629	2.07183e-06	8.05665e-06
1964	FLG	ENSG00000143631	34.6989	-1.61824	0.214026	-7.56095	4.0015e-14	5.67076e-13
1965	NEFL	ENSG00000277586	146.084	-1.61851	0.245659	-6.58846	4.44422e-11	3.80467e-10
1966	GPR162	ENSG00000250510	341.985	-1.62079	0.160069	-10.1256	4.25413e-24	3.00821e-22
1967	CHL1	ENSG00000134121	421.061	-1.62172	0.202997	-7.98888	1.3617e-15	2.44231e-14
1968	FREM1	ENSG00000164946	456.104	-1.62257	0.186213	-8.71349	2.94655e-18	8.40093e-17
1969	CELA2A	ENSG00000142615	20787.1	-1.62394	0.573375	-2.83224	0.00462231	0.00954671
1970	CTNND2	ENSG00000169862	500.032	-1.62492	0.246899	-6.58134	4.66231e-11	3.97723e-10
1971	TSPAN11	ENSG00000110900	827.293	-1.62496	0.193612	-8.39288	4.74372e-17	1.10124e-15
1972	FABP4	ENSG00000170323	910.948	-1.62513	0.325693	-4.98976	6.04554e-07	2.57119e-06
1973	GALNT13	ENSG00000144278	123.31	-1.62624	0.201797	-8.05879	7.70523e-16	1.43411e-14
1974	HAP1	ENSG00000173805	98.7203	-1.62684	0.217284	-7.48714	7.03892e-14	9.55318e-13
1975	TMEM244	ENSG00000203756	2.07172	-1.62693	0.316679	-5.13747	2.78462e-07	1.25916e-06
1976	MC3R	ENSG00000124089	0.470504	-1.62827	0.602691	-2.70167	0.00689924	0.0136882
1977	LMNTD1	ENSG00000152936	4.70041	-1.62868	0.384922	-4.23121	2.3244e-05	7.4742e-05
1978	TP53TG3D	ENSG00000205456	3.44675	-1.63009	0.290114	-5.6188	1.92293e-08	1.04895e-07
1979	SYT3	ENSG00000213023	48.3183	-1.63024	0.200694	-8.12303	4.54688e-16	8.86573e-15
1980	TRPM6	ENSG00000119121	49.5072	-1.63248	0.190491	-8.56985	1.03621e-17	2.65892e-16
1981	GHR	ENSG00000112964	313.449	-1.63321	0.157403	-10.376	3.18869e-25	2.6915e-23
1982	SLFN14	ENSG00000236320	4.68773	-1.63324	0.266916	-6.11892	9.42099e-10	6.4614e-09
1983	RLN3	ENSG00000171136	0.633797	-1.63346	0.414782	-3.93813	8.21202e-05	0.000239274
1984	DIRAS2	ENSG00000165023	123.37	-1.63464	0.234133	-6.98168	2.91665e-12	3.02919e-11
1985	AQP4	ENSG00000171885	45.865	-1.63542	0.253686	-6.44664	1.14355e-10	9.10154e-10
1986	PNMA6F	ENSG00000225110	0.956266	-1.63742	0.348032	-4.7048	2.54115e-06	9.73029e-06
1987	RTP5	ENSG00000188011	10.6679	-1.63749	0.302031	-5.42159	5.90707e-08	2.98008e-07
1988	KSR2	ENSG00000171435	220.822	-1.64048	0.186601	-8.79139	1.47724e-18	4.42827e-17
1989	ASXL3	ENSG00000141431	176.348	-1.64335	0.175093	-9.3856	6.25612e-21	2.68149e-19
1990	LINGO2	ENSG00000174482	35.206	-1.64354	0.274013	-5.99805	1.99702e-09	1.29753e-08
1991	UPB1	ENSG00000100024	26.9392	-1.644	0.189161	-8.69098	3.59317e-18	1.00803e-16
1992	ZBTB16	ENSG00000109906	466.15	-1.64514	0.206942	-7.94978	1.86848e-15	3.29294e-14
1993	SERPINF2	ENSG00000167711	549.12	-1.64667	0.180812	-9.10709	8.4618e-20	3.12567e-18
1994	MUSK	ENSG00000030304	19.6714	-1.6475	0.249009	-6.61624	3.68439e-11	3.19396e-10
1995	SIT1	ENSG00000137078	150.391	-1.64782	0.214481	-7.6828	1.55654e-14	2.35587e-13
1996	ART4	ENSG00000111339	237.672	-1.64816	0.175396	-9.39678	5.62582e-21	2.43633e-19
1997	CTNNA2	ENSG00000066032	86.2038	-1.64843	0.242132	-6.80798	9.89788e-12	9.43928e-11
1998	GLP1R	ENSG00000112164	128.55	-1.64845	0.252077	-6.53948	6.17351e-11	5.14325e-10
1999	SCAMP5	ENSG00000198794	1987.56	-1.65005	0.172799	-9.54897	1.30993e-21	6.27106e-20
[truncated: 699 more rows]

## Sheet: table 5
ONTOLOGY	ID	Description	GeneRatio	BgRatio	pvalue	p.adjust	qvalue	geneID	Count
BP	GO:0042391	regulation of membrane potential	134/2317	434/18670	7.55902e-25	4.42581e-21	3.55831e-21	NTSR1/CCK/CLCN1/CCN6/KCNN4/SLC1A6/WNT7A/GPR35/KCNK1/TSPO/TRPM4/MYH14/RGS7BP/SHANK1/NTSR2/BVES/CACNA2D1/FGF13/GABRA5/GABRG3/FHL1/CACNA1D/PTN/FXYD1/TMEM108/GLRA2/SCN4B/CTNNA3/RIMS4/KCND3/ATP1A4/KCNJ8/KCNK12/KCNH1/CACNA1H/DLG4/GPR88/KCNMA1/SLC25A27/SCN2B/CHRNB3/KCNT2/KCNJ5/AKAP6/SLC8A1/BCL2/RGS4/NTRK2/FGF12/GABRG1/GABRR3/ASIC2/CACNB2/CACNA1G/NLGN1/CLDN19/CHRNA2/GRIK2/ABAT/GABRB1/INSYN1/GRIK3/NPY2R/T…	134
BP	GO:0050804	modulation of chemical synaptic transmission	133/2317	436/18670	4.00328e-24	9.90065e-21	7.96004e-21	NTF4/DKK1/NTSR1/NMU/KISS1/ITPKA/SNCG/GIP/WNT7A/ADORA2B/CALB2/SLC7A11/PLAT/CDC20/PTGS2/NR2E1/HTR2A/CCL2/PRKCG/BRSK1/SHANK1/SYT11/S100B/CACNA1D/CX3CR1/PTN/DRD3/CD38/TMEM108/NPY5R/DRD5/MAP1B/RIMS4/SORCS3/SYT9/RAB26/DLG4/P2RY1/CRHR1/PRKAR2B/JPH4/ARC/CHRNB3/CCR2/BCHE/SYN1/SEPTIN5/LRFN2/RGS4/DCC/NTRK2/AGT/SHISA9/ADCY8/CACNB2/FAM107A/NLGN1/CACNG7/CEL/GRIK2/ABAT/CLSTN2/STAR/GRIK3/DGKB/NPY2R/NPTX2/GRM7/NE…	133
BP	GO:0099177	regulation of trans-synaptic signaling	133/2317	437/18670	5.07292e-24	9.90065e-21	7.96004e-21	NTF4/DKK1/NTSR1/NMU/KISS1/ITPKA/SNCG/GIP/WNT7A/ADORA2B/CALB2/SLC7A11/PLAT/CDC20/PTGS2/NR2E1/HTR2A/CCL2/PRKCG/BRSK1/SHANK1/SYT11/S100B/CACNA1D/CX3CR1/PTN/DRD3/CD38/TMEM108/NPY5R/DRD5/MAP1B/RIMS4/SORCS3/SYT9/RAB26/DLG4/P2RY1/CRHR1/PRKAR2B/JPH4/ARC/CHRNB3/CCR2/BCHE/SYN1/SEPTIN5/LRFN2/RGS4/DCC/NTRK2/AGT/SHISA9/ADCY8/CACNB2/FAM107A/NLGN1/CACNG7/CEL/GRIK2/ABAT/CLSTN2/STAR/GRIK3/DGKB/NPY2R/NPTX2/GRM7/NE…	133
BP	GO:0035637	multicellular organismal signaling	80/2317	204/18670	1.73846e-22	2.54467e-19	2.0459e-19	CLCN1/FXYD3/FXYD4/GPR35/KCNK1/CNTNAP2/ITGA2/TRPM4/MYH14/NOS1/RYR3/CACNA2D1/OTOA/TNNI3K/MAG/CACNA1D/NPPC/FXYD1/DRD5/SCN4B/CTNNA3/S1PR1/KCND3/CHRM5/ATP1A4/NPR1/CACNA1H/GPR88/ATP2A3/SCN2B/CACNA2D3/FXYD7/KCNJ5/FXYD2/SLC8A1/NTRK2/AGT/FGF12/CACNB2/CACNA1G/CACNG7/CLDN19/ABCC9/GRIK2/FXYD6/KCNIP1/TRDN/ATP1A2/GHSR/ATP2B3/KCNK3/NRCAM/ANK2/SCN4A/KCNA2/KCNH2/CARTPT/CACNG2/SCN7A/NFASC/HCN4/CACNA1I/KCNJ11/SCN3A…	80
BP	GO:0023061	signal release	130/2317	462/18670	3.51121e-20	4.11163e-17	3.30572e-17	FGF23/NMU/FAM3D/KISS1/SLC2A1/SNCG/SYT8/GIP/WNT7A/ADORA2B/FOXD1/PPFIA4/IL1RN/FGG/STX19/HCAR2/ADM/TRPM4/HTR2A/TSPOAP1/GPR27/PRKCG/BRSK1/MYRIP/ADCY5/SYT11/CACNA1D/SLC18A3/SLC2A2/GHRH/CD38/CLTRN/RPH3AL/ENHO/RIMS4/BTK/TIAM1/POMC/SYT9/IL6/P2RY1/CRHR1/CHRNB3/RAPGEF4/GIPR/MC4R/HRH3/SYN1/SLC5A7/SEPTIN5/EDN3/CCKAR/AGT/BRSK2/AGTR1/PCLO/FFAR3/ADCY8/PTPRN2/CACNB2/GALR1/NLGN1/ACVR1C/SNPH/SYT6/SV2A/ABAT/GPLD1/G…	130
BP	GO:0034765	regulation of ion transmembrane transport	130/2317	483/18670	2.10954e-18	2.05856e-15	1.65506e-15	CLIC3/NTSR1/KCNA7/NPSR1/CLCN1/FXYD3/FXYD4/CEMIP/CATSPER1/GPR35/PCSK9/TMEM38A/CCL2/NOS1/SHANK1/CACNA2D1/KCNQ5/AMIGO1/DHRS7C/FHL1/CACNA1D/PDZK1/PM20D1/FXYD1/DRD3/SCN4B/KCND3/KCNJ8/KCNK12/KCNH1/CACNA1H/GRIA4/KCNG1/DLG4/KCNMA1/CRHR1/CORO1A/SCN2B/JPH4/ARC/CACNA2D3/FXYD7/KCNJ5/HPCA/ABCB1/TMC2/CCR2/FXYD2/AKAP6/PIRT/SLC8A1/CLCNKA/KCNS2/EDN3/KCNJ16/RGS4/AGT/OSR1/FGF12/SHISA9/ASIC2/CACNB2/CACNA1G/NLGN1/CAC…	130
BP	GO:0051480	regulation of cytosolic calcium ion concentration	104/2317	357/18670	1.55972e-17	1.3046e-14	1.04888e-14	NTSR1/NMU/NPSR1/KISS1/GPR20/CEMIP/CALB2/GPR35/CD55/ERO1A/GNA15/ADM/CNGB1/TRPM4/TMEM38A/HTR2A/TSPOAP1/NOS1/RYR3/GPR65/PTGER3/CACNA2D1/ADCY5/DHRS7C/CACNA1D/CX3CR1/MCOLN2/FAM155B/CD38/S1PR1/CMKLR1/CD52/CXCR4/CYSLTR1/DLG4/P2RY1/CRHR1/CORO1A/EDNRB/JPH4/CCR5/GIPR/CCR2/AKAP6/GPR33/ADCYAP1R1/SLC8A1/BCL2/CXCR6/ESR1/AGT/CCKBR/AGTR1/PTGFR/ADCY8/CACNB2/GALR1/CCR6/PTPRC/NPY2R/TRDN/P2RY8/XCR1/TRPC7/CD36/HAP1/G…	104
BP	GO:0070268	cornification	50/2317	112/18670	2.39255e-17	1.75104e-14	1.40782e-14	CASP14/RPTN/KRT6A/KRT16/SPRR1B/SPRR2D/KRT14/KRT20/KRT13/KLK12/SPRR1A/DSG3/KRT5/SPRR2E/SPRR3/LIPK/LCE3D/KRT4/KLK5/KRT6C/SPINK5/KRT9/KRT17/TGM5/KRT78/IVL/PKP1/KRT7/KRT19/KRT12/PKP3/SPRR2F/KRT33B/CDSN/SPINK6/KRT15/SPRR2A/EVPL/LIPM/PI3/PRSS8/SPINK9/KRT27/KRT75/FLG/CELA2A/KRT33A/KRT40/KRT73/KRT72	50
BP	GO:0006874	cellular calcium ion homeostasis	121/2317	458/18670	1.5438e-16	1.00433e-13	8.0747e-14	NTSR1/NMU/NPSR1/KISS1/GPR20/CEMIP/CALB2/GPR35/CD55/ERO1A/TNNI3/GNA15/ADM/CNGB1/ATP2C2/TRPM4/TMEM38A/HTR2A/TSPOAP1/NOS1/RYR3/GPR65/PTGER3/CACNA2D1/ADCY5/DHRS7C/CACNA1D/CX3CR1/MCOLN2/DRD3/FAM155B/CD38/DRD5/S1PR1/CMKLR1/CD52/CXCR4/CYSLTR1/STC2/DLG4/P2RY1/CRHR1/ATP2A3/CORO1A/SLC25A27/EDNRB/JPH4/CCR5/GPR12/GIPR/CCR2/AKAP6/GPR33/ADCYAP1R1/SLC8A1/BCL2/CXCR6/EDN3/ESR1/AGT/CCKBR/AGTR1/PTGFR/ADCY8/CXCL12/C…	121
BP	GO:0055074	calcium ion homeostasis	123/2317	471/18670	2.25952e-16	1.20478e-13	9.68629e-14	NTSR1/NMU/NPSR1/KISS1/GPR20/S100A14/CEMIP/CALB2/GPR35/CD55/ERO1A/TNNI3/GNA15/ADM/CNGB1/ATP2C2/TRPM4/TMEM38A/HTR2A/TSPOAP1/NOS1/RYR3/GPR65/PTGER3/CACNA2D1/ADCY5/DHRS7C/CACNA1D/CX3CR1/MCOLN2/DRD3/FAM155B/CD38/DRD5/S1PR1/CMKLR1/CD52/CXCR4/CYSLTR1/STC2/DLG4/P2RY1/CRHR1/ATP2A3/CORO1A/SLC25A27/EDNRB/JPH4/CCR5/GPR12/GIPR/CCR2/AKAP6/GPR33/ADCYAP1R1/SLC8A1/BCL2/CXCR6/EDN3/ESR1/AGT/CCKBR/AGTR1/PTGFR/ADCY8/…	123
BP	GO:0006813	potassium ion transport	78/2317	240/18670	2.26346e-16	1.20478e-13	9.68629e-14	KCNA7/KCNN4/SLC9A4/SLC9A2/FXYD3/FXYD4/SLC9A3/KCNK1/TMEM38A/HTR2A/NOS1/KCNQ5/AMIGO1/FHL1/CACNA1D/FXYD1/KCND3/ATP1A4/KCNJ8/SLC9A9/KCNK12/KCNH1/KCNG1/SLC12A3/KCNMA1/KCNT2/KCNJ5/FXYD2/AKAP6/KCNS2/KCNN3/EDN3/KCNJ16/RGS4/ABCC9/KCNG3/KEL/KCNIP1/P2RY12/KCNK17/ATP1A2/KCNK3/KCNJ10/KCNH5/KCNA3/ANK2/HCN2/KCNA2/KCNH2/KCNH3/WNK3/KCNH7/HCN4/KCNA4/ADCYAP1/KCNJ11/SLC24A5/ATP1B2/MTNR1B/KCNQ2/KCNB2/KCNJ3/ATP1A3/SLC…	78
BP	GO:0009914	hormone transport	94/2317	322/18670	4.91066e-16	2.39599e-13	1.92636e-13	FGF23/NMU/FAM3D/KISS1/SLC2A1/SLCO4A1/GIP/FOXD1/IL1RN/FGG/HCAR2/ADM/TRPM4/GPR27/SLCO1C1/MYRIP/ADCY5/CACNA1D/SLC2A2/GHRH/CD38/CLTRN/RPH3AL/ENHO/BTK/TIAM1/POMC/SYT9/IL6/P2RY1/CRHR1/RAPGEF4/GIPR/MC4R/EDN3/SERPINA7/CCKAR/AGT/BRSK2/AGTR1/PCLO/FFAR3/ADCY8/PTPRN2/GALR1/ACVR1C/ABAT/GPLD1/GLP1R/MAFA/CNR1/GHSR/GCG/CARTPT/SFRP1/FGB/NKX6-1/ISL1/BAIAP3/EPHA5/INS/ADCYAP1/KCNJ11/SYT7/MTNR1B/CPE/KCNC2/CRHBP/SNAP2…	94
BP	GO:0071804	cellular potassium ion transport	72/2317	217/18670	9.46715e-16	3.9593e-13	3.18324e-13	KCNA7/KCNN4/SLC9A4/SLC9A2/FXYD4/SLC9A3/KCNK1/TMEM38A/KCNQ5/AMIGO1/FHL1/CACNA1D/KCND3/ATP1A4/KCNJ8/SLC9A9/KCNK12/KCNH1/KCNG1/SLC12A3/KCNMA1/KCNT2/KCNJ5/FXYD2/AKAP6/KCNS2/KCNN3/EDN3/KCNJ16/RGS4/ABCC9/KCNG3/KEL/KCNIP1/P2RY12/KCNK17/ATP1A2/KCNK3/KCNJ10/KCNH5/KCNA3/ANK2/HCN2/KCNA2/KCNH2/KCNH3/WNK3/KCNH7/HCN4/KCNA4/KCNJ11/SLC24A5/ATP1B2/MTNR1B/KCNQ2/KCNB2/KCNJ3/ATP1A3/SLC12A1/KCNC2/KCNA1/SNAP25/KCNJ6/S…	72
BP	GO:0071805	potassium ion transmembrane transport	72/2317	217/18670	9.46715e-16	3.9593e-13	3.18324e-13	KCNA7/KCNN4/SLC9A4/SLC9A2/FXYD4/SLC9A3/KCNK1/TMEM38A/KCNQ5/AMIGO1/FHL1/CACNA1D/KCND3/ATP1A4/KCNJ8/SLC9A9/KCNK12/KCNH1/KCNG1/SLC12A3/KCNMA1/KCNT2/KCNJ5/FXYD2/AKAP6/KCNS2/KCNN3/EDN3/KCNJ16/RGS4/ABCC9/KCNG3/KEL/KCNIP1/P2RY12/KCNK17/ATP1A2/KCNK3/KCNJ10/KCNH5/KCNA3/ANK2/HCN2/KCNA2/KCNH2/KCNH3/WNK3/KCNH7/HCN4/KCNA4/KCNJ11/SLC24A5/ATP1B2/MTNR1B/KCNQ2/KCNB2/KCNJ3/ATP1A3/SLC12A1/KCNC2/KCNA1/SNAP25/KCNJ6/S…	72
BP	GO:0007204	positive regulation of cytosolic calcium ion concentration	92/2317	319/18670	2.31121e-15	9.02141e-13	7.25313e-13	NTSR1/NMU/NPSR1/KISS1/GPR20/CEMIP/GPR35/CD55/ERO1A/GNA15/ADM/TRPM4/TMEM38A/HTR2A/NOS1/RYR3/GPR65/PTGER3/CACNA2D1/ADCY5/DHRS7C/CACNA1D/CX3CR1/MCOLN2/FAM155B/CD38/S1PR1/CMKLR1/CD52/CXCR4/CYSLTR1/DLG4/P2RY1/CRHR1/CORO1A/EDNRB/JPH4/CCR5/GIPR/CCR2/AKAP6/GPR33/ADCYAP1R1/SLC8A1/BCL2/CXCR6/ESR1/AGT/CCKBR/AGTR1/PTGFR/ADCY8/CACNB2/GALR1/CCR6/PTPRC/NPY2R/TRDN/P2RY8/XCR1/CD36/HAP1/GLP1R/ATP1A2/CNR1/IL13/GPR1…	92
BP	GO:0046879	hormone secretion	90/2317	312/18670	4.60007e-15	1.68334e-12	1.35339e-12	FGF23/NMU/FAM3D/KISS1/SLC2A1/GIP/FOXD1/IL1RN/FGG/HCAR2/ADM/TRPM4/GPR27/MYRIP/ADCY5/CACNA1D/SLC2A2/GHRH/CD38/CLTRN/RPH3AL/ENHO/BTK/TIAM1/POMC/SYT9/IL6/P2RY1/CRHR1/RAPGEF4/GIPR/MC4R/EDN3/CCKAR/AGT/BRSK2/AGTR1/PCLO/FFAR3/ADCY8/PTPRN2/GALR1/ACVR1C/ABAT/GPLD1/GLP1R/MAFA/CNR1/GHSR/GCG/CARTPT/SFRP1/FGB/NKX6-1/ISL1/BAIAP3/EPHA5/INS/ADCYAP1/KCNJ11/SYT7/MTNR1B/CPE/KCNC2/CRHBP/SNAP25/SLC30A8/FFAR1/CACNA2D2/…	90
BP	GO:0019226	transmission of nerve impulse	36/2317	72/18670	8.65766e-15	2.93671e-12	2.36109e-12	CLCN1/GPR35/CNTNAP2/ITGA2/MYH14/OTOA/MAG/DRD5/S1PR1/CHRM5/CACNA1H/GPR88/NTRK2/AGT/FGF12/CACNA1G/CACNG7/CLDN19/GRIK2/GHSR/NRCAM/SCN4A/KCNA2/CARTPT/CACNG2/SCN7A/NFASC/CACNA1I/SCN3A/MTNR1B/CACNG5/TNR/KCNA1/GLRA1/SPTBN4/KCNMB2	36
BP	GO:0072503	cellular divalent inorganic cation homeostasis	123/2317	493/18670	9.02831e-15	2.93671e-12	2.36109e-12	NTSR1/NMU/NPSR1/KISS1/GPR20/SLC39A4/CEMIP/CALB2/GPR35/CD55/ERO1A/TNNI3/GNA15/ADM/CNGB1/ATP2C2/TRPM4/TMEM38A/HTR2A/TSPOAP1/NOS1/RYR3/GPR65/PTGER3/CACNA2D1/ADCY5/DHRS7C/CACNA1D/CX3CR1/MCOLN2/DRD3/FAM155B/CD38/DRD5/S1PR1/CMKLR1/CD52/CXCR4/CYSLTR1/STC2/DLG4/P2RY1/CRHR1/ATP2A3/CORO1A/SLC25A27/EDNRB/JPH4/CCR5/GPR12/GIPR/CCR2/AKAP6/GPR33/ADCYAP1R1/SLC8A1/BCL2/CXCR6/EDN3/ESR1/AGT/CCKBR/AGTR1/PTGFR/ADCY8/…	123
BP	GO:0019932	second-messenger-mediated signaling	113/2317	439/18670	1.14198e-14	3.43411e-12	2.76099e-12	CALML3/CALML5/GIP/ADORA2B/GPR78/PF4/TNNI3/ADM/TCP11/TRPM4/ADGRF1/TMEM38A/NOS1/GPR65/PTGER3/GPR26/CCL4/ADCY5/ADCY2/NFATC2/NCALD/PDE2A/NPPC/CX3CR1/DRD3/TMEM100/GHRH/PLEK/DRD5/BTK/CMKLR1/CXCR4/SLA2/NPR1/CRHR1/SELP/EDNRB/PRKAR2B/JPH4/CCR5/RAPGEF4/HPCA/GIPR/CCR2/MC4R/AKAP6/ADCYAP1R1/RCAN2/SLC8A1/CXCR6/EDN3/PDE3B/AGT/AGTR1/ADGRG2/PCLO/PTGFR/ADCY8/GALR1/CCR6/PTPRC/CD3E/TSHR/IGF1/P2RY12/NPY2R/TRDN/XCR1/C…	113
BP	GO:0050890	cognition	86/2317	296/18670	1.18595e-14	3.43411e-12	2.76099e-12	NTF4/DKK1/NTSR1/CCK/TMPRSS11E/KLK8/GIP/ITGA3/SLC7A11/PTGS2/TH/CNTNAP2/FOSL1/LDLR/ADGRF1/GRPR/HTR2A/PRKCG/BRSK1/SHANK1/AFF2/FGF13/GABRA5/NRXN3/S100B/CX3CR1/PTN/DRD3/BRINP1/TMOD2/DRD5/SORCS3/DLG4/GPR88/CRHR1/ATP8A1/PRKAR2B/JPH4/ARC/NDRG4/TUSC3/BCHE/HRH3/NTRK2/AGT/ADCY8/FAM107A/FOXP2/NPTX2/TIFAB/CHL1/MUSK/GLP1R/JAKMIP1/RELN/ATP1A2/CNR1/GHSR/NLGN4X/PAK5/RTL4/CNTN2/NEUROD2/GRIA1/MAPT/INS/JPH3/NPAS4/CA…	86
BP	GO:0007611	learning or memory	78/2317	256/18670	1.2317e-14	3.43411e-12	2.76099e-12	NTF4/DKK1/NTSR1/CCK/KLK8/GIP/ITGA3/SLC7A11/PTGS2/TH/CNTNAP2/FOSL1/LDLR/ADGRF1/GRPR/HTR2A/PRKCG/BRSK1/SHANK1/AFF2/FGF13/GABRA5/NRXN3/S100B/CX3CR1/PTN/DRD3/BRINP1/TMOD2/DRD5/SORCS3/DLG4/GPR88/CRHR1/ATP8A1/PRKAR2B/JPH4/ARC/NDRG4/BCHE/NTRK2/AGT/ADCY8/FOXP2/NPTX2/TIFAB/MUSK/GLP1R/RELN/ATP1A2/CNR1/GHSR/NLGN4X/PAK5/CNTN2/NEUROD2/GRIA1/MAPT/JPH3/NPAS4/CALB1/RASGRF1/MAPK8IP2/C1QL1/NRXN1/TNR/ADGRB3/CRHBP/S…	78
BP	GO:0048167	regulation of synaptic plasticity	63/2317	187/18670	2.64288e-14	7.03367e-12	5.65501e-12	ITPKA/GIP/CALB2/CDC20/PTGS2/NR2E1/BRSK1/SHANK1/S100B/CX3CR1/PTN/CD38/DRD5/MAP1B/RIMS4/SORCS3/DLG4/CRHR1/JPH4/ARC/NTRK2/AGT/SHISA9/ADCY8/FAM107A/NLGN1/GRIK2/STAR/NEURL1/RELN/KCNJ10/CNTN2/NEUROD2/LRRTM2/GRIA1/MAPT/INS/FGF14/JPH3/SHISA8/NPAS4/CALB1/SYT7/RASGRF1/MPP2/CBLN1/CYP46A1/TNR/SLC8A3/SNAP25/CRH/SLC4A10/SCGN/ADCY1/RIMS2/KCNB1/CAMK2B/UNC13A/SLC8A2/SYP/SHISA7/SYT4/CPLX2	63
BP	GO:0030072	peptide hormone secretion	76/2317	250/18670	3.07556e-14	7.82931e-12	6.2947e-12	NMU/FAM3D/KISS1/SLC2A1/GIP/IL1RN/FGG/TRPM4/GPR27/MYRIP/ADCY5/CACNA1D/SLC2A2/GHRH/CD38/CLTRN/RPH3AL/ENHO/TIAM1/SYT9/IL6/CRHR1/RAPGEF4/GIPR/MC4R/EDN3/BRSK2/PCLO/FFAR3/ADCY8/PTPRN2/ACVR1C/ABAT/GPLD1/GLP1R/MAFA/CNR1/GHSR/GCG/CARTPT/SFRP1/FGB/NKX6-1/ISL1/BAIAP3/EPHA5/INS/ADCYAP1/KCNJ11/SYT7/MTNR1B/CPE/KCNC2/CRHBP/SNAP25/SLC30A8/FFAR1/CACNA2D2/CRH/VGF/NEUROD1/UCN3/BLK/G6PC2/GCK/LEP/RIMS2/KCNB1/CHGA/RFX…	76
BP	GO:0050808	synapse organization	106/2317	408/18670	4.00916e-14	9.78068e-12	7.86358e-12	DKK1/ITPKA/IGSF9/KLK8/SNCG/ABHD17C/WNT7A/ITGA3/SLC7A11/WNT7B/CDC20/NGEF/AMIGO2/EPHA7/ADGRF1/IL1RAPL1/MAGI2/SHANK1/AMIGO1/CX3CR1/PTN/IL10RA/LRFN5/WASF3/PCDHB4/TMEM108/MAP1B/ADD2/CDH8/TIAM1/CTTNBP2/SRCIN1/PCDHB5/DOCK10/GAP43/DLG4/MYOT/PCDH8/ARC/FLRT2/SYN1/LRFN2/NTRK2/PCLO/ASIC2/CACNB2/NLGN1/CEL/CLSTN2/DGKB/CNKSR2/LRRC24/DLG2/NEURL1/NEFL/CTNND2/LINGO2/MUSK/CTNNA2/SDK1/RELN/GHSR/NLGN4X/CNTN2/NRCAM/GP…	106
BP	GO:0015837	amine transport	43/2317	102/18670	4.90283e-14	1.14824e-11	9.23177e-12	NTSR1/CCK/RHCG/SNCG/SYT8/TH/HTR2A/SYT11/DRD3/NPY5R/SYT9/P2RY1/CRHR1/HRH3/ARG1/SYT10/RGS4/AGT/OSR1/FFAR3/CXCL12/SYT6/SV2A/ABAT/P2RY12/NPY2R/GRM7/SYT3/ATP1A2/CNR1/GHSR/DDC/KCNA2/CARTPT/SYT7/CRH/SYT5/LEP/AGTR2/KCNB1/CHRNB2/CHGA/SYT4	43
BP	GO:0030534	adult behavior	52/2317	144/18670	2.10141e-13	4.7322e-11	3.80465e-11	NTF4/NTSR1/SNCG/GIP/HOXD10/SLC7A11/DMBX1/CSTB/CNTNAP2/PREX2/HTR2A/SHANK1/LGI4/NRXN3/DRD3/SLC1A2/NR4A3/RNF180/CRHR1/SEPTIN5/ALK/FGF12/CXCL12/ABAT/CHL1/SDK1/ATP1A2/GHSR/NLGN4X/OPRM1/KCNJ10/CNTN2/GBX1/UCHL1/CARTPT/TMOD1/EFNB3/KLHL1/OPRD1/BRS3/NRXN1/PAX5/CRHBP/SLITRK1/GABRG2/GLRA1/LEP/SPTBN4/CHRNB2/UNC79/SEZ6L/SEZ6	52
BP	GO:0060047	heart contraction	80/2317	280/18670	2.68651e-13	5.82575e-11	4.68385e-11	TNNT1/NMU/FXYD3/FXYD4/IRX5/TNNI2/TNNI3/KCNK1/PPP1R13L/TH/ADM/TRPM4/TMEM38A/NOS1/RYR3/BVES/CACNA2D1/TNNI3K/CACNA1D/NPPC/FXYD1/SCN4B/CTNNA3/KCND3/ATP1A4/KCNJ8/CXCR4/NPR1/CACNA1H/SPX/ATP2A3/SCN2B/CACNA2D3/FXYD7/KCNJ5/GCH1/FXYD2/SLC8A1/CELF2/MYH6/EDN3/TNNT3/RGS4/AGT/FGF12/SGCZ/CACNB2/CACNA1G/CACNG7/ABCC9/FXYD6/KCNIP1/TRDN/MC3R/GLP1R/ATP1A2/ATP2B3/KCNK3/IL2/ANK2/KCNH2/CACNG2/GNAO1/HCN4/KCNJ11/ATP1B2/A…	80
BP	GO:1903522	regulation of blood circulation	83/2317	297/18670	3.62045e-13	7.57062e-11	6.08671e-11	NMU/FXYD3/FXYD4/IRX5/TNNI3/FGG/KCNK1/PTGS2/TH/ADM/TRPM4/TMEM38A/HTR2A/NOS1/RYR3/BVES/CACNA2D1/FGF13/TNNI3K/CACNA1D/NPPC/FXYD1/CD38/SCN4B/CTNNA3/KCND3/ATP1A4/NPR1/CACNA1H/SPX/ATP2A3/SCN2B/CACNA2D3/FXYD7/KCNJ5/GCH1/FXYD2/SLC8A1/CELF2/MYH6/EDN3/RGS4/AGT/AGTR1/ASIC2/CACNB2/CACNA1G/CACNG7/ABCC9/FXYD6/KCNIP1/TRDN/MC3R/GLP1R/ATP1A2/ATP2B3/KCNK3/IL2/ANK2/KCNH2/CACNG2/FGB/GNAO1/HCN4/KCNJ11/ATP1B2/ATP2B2/K…	83
BP	GO:0051952	regulation of amine transport	40/2317	95/18670	3.90542e-13	7.88492e-11	6.3394e-11	NTSR1/CCK/SNCG/SYT8/HTR2A/SYT11/DRD3/NPY5R/SYT9/P2RY1/CRHR1/HRH3/ARG1/SYT10/RGS4/AGT/OSR1/FFAR3/CXCL12/SYT6/SV2A/ABAT/P2RY12/NPY2R/GRM7/SYT3/ATP1A2/CNR1/GHSR/KCNA2/CARTPT/SYT7/CRH/SYT5/LEP/AGTR2/KCNB1/CHRNB2/CHGA/SYT4	40
BP	GO:0046883	regulation of hormone secretion	76/2317	266/18670	1.05871e-12	2.06624e-10	1.66124e-10	FGF23/NMU/FAM3D/KISS1/SLC2A1/GIP/FGG/HCAR2/TRPM4/GPR27/MYRIP/ADCY5/CACNA1D/SLC2A2/GHRH/CD38/CLTRN/RPH3AL/ENHO/TIAM1/POMC/SYT9/P2RY1/CRHR1/RAPGEF4/GIPR/EDN3/CCKAR/AGT/BRSK2/AGTR1/FFAR3/ADCY8/GALR1/ACVR1C/ABAT/GPLD1/GLP1R/CNR1/GHSR/GCG/CARTPT/SFRP1/FGB/NKX6-1/ISL1/BAIAP3/EPHA5/INS/ADCYAP1/KCNJ11/SYT7/MTNR1B/KCNC2/CRHBP/SNAP25/SLC30A8/FFAR1/CACNA2D2/CRH/NEUROD1/UCN3/BLK/G6PC2/SCG5/GCK/LEP/ADIPOQ/AGT…	76
BP	GO:0008016	regulation of heart contraction	73/2317	251/18670	1.13906e-12	2.15135e-10	1.72966e-10	NMU/FXYD3/FXYD4/IRX5/TNNI3/KCNK1/TH/ADM/TRPM4/TMEM38A/NOS1/RYR3/BVES/CACNA2D1/FGF13/TNNI3K/CACNA1D/NPPC/FXYD1/SCN4B/CTNNA3/KCND3/ATP1A4/NPR1/CACNA1H/SPX/ATP2A3/SCN2B/CACNA2D3/FXYD7/KCNJ5/GCH1/FXYD2/SLC8A1/CELF2/MYH6/EDN3/RGS4/AGT/CACNB2/CACNA1G/CACNG7/ABCC9/FXYD6/KCNIP1/TRDN/MC3R/GLP1R/ATP1A2/ATP2B3/KCNK3/IL2/ANK2/KCNH2/CACNG2/GNAO1/HCN4/KCNJ11/ATP1B2/ATP2B2/KCNJ3/CACNG5/ATP1A3/SCN3B/FOXN4/SLC8A3…	73
BP	GO:0030073	insulin secretion	64/2317	207/18670	1.41343e-12	2.58614e-10	2.07923e-10	FAM3D/SLC2A1/GIP/IL1RN/TRPM4/GPR27/MYRIP/ADCY5/CACNA1D/SLC2A2/CD38/CLTRN/RPH3AL/ENHO/TIAM1/SYT9/RAPGEF4/GIPR/MC4R/BRSK2/PCLO/ADCY8/PTPRN2/ACVR1C/ABAT/GPLD1/GLP1R/MAFA/CNR1/GHSR/GCG/CARTPT/SFRP1/NKX6-1/ISL1/BAIAP3/EPHA5/ADCYAP1/KCNJ11/SYT7/MTNR1B/KCNC2/SNAP25/SLC30A8/FFAR1/CACNA2D2/CRH/VGF/NEUROD1/UCN3/BLK/G6PC2/GCK/LEP/RIMS2/KCNB1/CHGA/RFX6/STXBP5L/CACNA1A/ABCC8/KCNA5/PTPRN/GPR119	64
BP	GO:0001508	action potential	48/2317	133/18670	1.79663e-12	3.18765e-10	2.56284e-10	NTSR1/CLCN1/GPR35/TRPM4/MYH14/CACNA2D1/FGF13/CACNA1D/SCN4B/CTNNA3/KCND3/KCNJ8/CACNA1H/GPR88/SCN2B/KCNJ5/AKAP6/SLC8A1/NTRK2/FGF12/CACNB2/CACNA1G/CLDN19/GRIK2/CD36/ATP1A2/CNR1/NRCAM/ANK2/SCN4A/HCN2/KCNA2/KCNH2/SCN7A/HCN4/CACNA1I/SCN3A/MTNR1B/KCNJ3/SCN3B/KCNA1/CNR2/GLRA1/KCNMB2/GJD2/KCNB1/CHRNB2/KCNA5	48
BP	GO:0006836	neurotransmitter transport	76/2317	269/18670	1.96623e-12	3.37798e-10	2.71587e-10	NTSR1/SNCG/SYT8/SLC1A6/WNT7A/ADORA2B/SLC6A14/SLC7A11/CSF2/PPFIA4/SLC38A5/STX19/SLC6A8/TH/HTR2A/TSPOAP1/NOS1/PRKCG/BRSK1/SYT11/CACNA1D/SLC18A3/DRD3/SLC1A2/RIMS4/BTK/HBB/SYT9/P2RY1/CHRNB3/HRH3/GPM6B/SYN1/SLC5A7/SEPTIN5/RGS4/PCLO/PTPRN2/CACNB2/NLGN1/SNPH/SLC6A16/SV2A/ABAT/ATP1A2/CNR1/SLC32A1/KCNJ10/SV2B/DDC/SLC17A6/CADPS/PRKCB/BAIAP3/ADCYAP1/TRIM9/SYT7/SLC6A13/GRIK5/NRXN1/SLC6A17/SNAP25/CRH/GRM4/SYT…	76
BP	GO:0003015	heart process	80/2317	290/18670	2.01929e-12	3.37798e-10	2.71587e-10	TNNT1/NMU/FXYD3/FXYD4/IRX5/TNNI2/TNNI3/KCNK1/PPP1R13L/TH/ADM/TRPM4/TMEM38A/NOS1/RYR3/BVES/CACNA2D1/TNNI3K/CACNA1D/NPPC/FXYD1/SCN4B/CTNNA3/KCND3/ATP1A4/KCNJ8/CXCR4/NPR1/CACNA1H/SPX/ATP2A3/SCN2B/CACNA2D3/FXYD7/KCNJ5/GCH1/FXYD2/SLC8A1/CELF2/MYH6/EDN3/TNNT3/RGS4/AGT/FGF12/SGCZ/CACNB2/CACNA1G/CACNG7/ABCC9/FXYD6/KCNIP1/TRDN/MC3R/GLP1R/ATP1A2/ATP2B3/KCNK3/IL2/ANK2/KCNH2/CACNG2/GNAO1/HCN4/KCNJ11/ATP1B2/A…	80
BP	GO:0050806	positive regulation of synaptic transmission	55/2317	168/18670	4.22006e-12	6.86345e-10	5.51816e-10	NTSR1/NMU/KISS1/GIP/WNT7A/CALB2/PTGS2/NR2E1/CCL2/SHANK1/S100B/CACNA1D/CX3CR1/PTN/RIMS4/SYT9/DLG4/CRHR1/ARC/CCR2/RGS4/NTRK2/ADCY8/CACNB2/FAM107A/NLGN1/CACNG7/GRIK2/ABAT/CLSTN2/HAP1/RELN/CNR1/LGI1/CACNG2/LRRTM2/BAIAP3/INS/ADCYAP1/CALB1/MPP2/CACNG5/CYP46A1/NRXN1/TNR/SLC8A3/SNAP25/CRH/SCGN/ADCY1/RIMS2/CHRNB2/UNC13A/SLC8A2/SHISA7	55
BP	GO:0050433	regulation of catecholamine secretion	30/2317	62/18670	4.38624e-12	6.94093e-10	5.58045e-10	SNCG/SYT8/HTR2A/SYT11/DRD3/SYT9/P2RY1/CRHR1/HRH3/SYT10/AGT/FFAR3/CXCL12/SYT6/ABAT/P2RY12/NPY2R/SYT3/CNR1/GHSR/KCNA2/CARTPT/SYT7/CRH/SYT5/AGTR2/KCNB1/CHRNB2/CHGA/SYT4	30
BP	GO:0007626	locomotory behavior	61/2317	198/18670	5.58345e-12	8.60292e-10	6.91667e-10	SLURP1/NTF4/NKX2-1/NTSR1/SNCG/GIP/HOXD10/ESPN/DMBX1/CSTB/TH/PREX2/LGI4/ADCY5/TAL1/DRD3/DLG4/GPR88/CRHR1/NEGR1/ALK/FEZF2/FGF12/ADCY8/CXCL12/ABAT/USP2/NPY2R/CHL1/MC3R/ATP1A2/GHSR/OPRM1/PAK5/KCNJ10/CNTN2/PENK/GBX1/MCOLN3/UCHL1/TMOD1/GNAO1/CALB1/EFNB3/KLHL1/C1QL1/OPRD1/NOVA1/GRM1/TNR/SNAP25/CRH/SLC4A10/GLRA1/SPTBN4/CHRNB2/CACNA1B/ASTN1/SEZ6L/SEZ6/DSCAM	61
BP	GO:0090276	regulation of peptide hormone secretion	63/2317	208/18670	5.76441e-12	8.65401e-10	6.95775e-10	NMU/FAM3D/KISS1/SLC2A1/GIP/FGG/TRPM4/GPR27/MYRIP/ADCY5/CACNA1D/SLC2A2/GHRH/CD38/CLTRN/RPH3AL/ENHO/TIAM1/SYT9/RAPGEF4/GIPR/BRSK2/FFAR3/ADCY8/ACVR1C/ABAT/GPLD1/GLP1R/CNR1/GHSR/GCG/CARTPT/SFRP1/FGB/NKX6-1/ISL1/BAIAP3/EPHA5/INS/ADCYAP1/KCNJ11/SYT7/MTNR1B/KCNC2/CRHBP/SNAP25/SLC30A8/FFAR1/CACNA2D2/CRH/NEUROD1/UCN3/BLK/G6PC2/GCK/LEP/KCNB1/CHGA/RFX6/STXBP5L/CACNA1A/ABCC8/KCNA5	63
BP	GO:0061337	cardiac conduction	50/2317	146/18670	6.02674e-12	8.82164e-10	7.09252e-10	FXYD3/FXYD4/KCNK1/TRPM4/NOS1/RYR3/CACNA2D1/TNNI3K/CACNA1D/NPPC/FXYD1/SCN4B/CTNNA3/KCND3/ATP1A4/NPR1/ATP2A3/SCN2B/CACNA2D3/FXYD7/KCNJ5/FXYD2/SLC8A1/AGT/CACNB2/CACNA1G/CACNG7/ABCC9/FXYD6/KCNIP1/TRDN/ATP1A2/ATP2B3/KCNK3/ANK2/KCNH2/CACNG2/HCN4/KCNJ11/ATP1B2/ATP2B2/KCNJ3/CACNG5/ATP1A3/SCN3B/SLC8A3/CACNA2D2/SPTBN4/SLC8A2/KCNA5	50
BP	GO:0050432	catecholamine secretion	30/2317	64/18670	1.22531e-11	1.72388e-09	1.38599e-09	SNCG/SYT8/HTR2A/SYT11/DRD3/SYT9/P2RY1/CRHR1/HRH3/SYT10/AGT/FFAR3/CXCL12/SYT6/ABAT/P2RY12/NPY2R/SYT3/CNR1/GHSR/KCNA2/CARTPT/SYT7/CRH/SYT5/AGTR2/KCNB1/CHRNB2/CHGA/SYT4	30
BP	GO:0001505	regulation of neurotransmitter levels	90/2317	354/18670	1.2366e-11	1.72388e-09	1.38599e-09	NTSR1/SNCG/SYT8/SLC1A6/WNT7A/ADORA2B/SLC7A11/PPFIA4/NQO1/STX19/PTGS2/TSPO/TH/AGXT/MMP8/HTR2A/TSPOAP1/NOS1/PRKCG/BRSK1/GLDC/SYT11/CACNA1D/CX3CR1/SLC18A3/DRD3/PAH/SLC1A2/RIMS4/RNF180/HBB/CLU/SYT9/CYP1B1/P2RY1/CHRNB3/ARG2/GCH1/BCHE/DMGDH/HRH3/GPM6B/SYN1/SLC5A7/SEPTIN5/KLRC4-KLRK1/RGS4/AGT/PCLO/PRIMA1/PTPRN2/CACNB2/NLGN1/SNPH/KLRK1/SV2A/ABAT/CD36/UPB1/ATP1A2/CNR1/SLC32A1/KCNJ10/DDC/CADPS/PRKCB/SLC7A2…	90
BP	GO:0007612	learning	49/2317	145/18670	1.69778e-11	2.31174e-09	1.85862e-09	DKK1/NTSR1/CCK/SLC7A11/PTGS2/TH/CNTNAP2/FOSL1/BRSK1/SHANK1/FGF13/GABRA5/NRXN3/PTN/DRD3/DRD5/SORCS3/DLG4/GPR88/CRHR1/ATP8A1/PRKAR2B/JPH4/ARC/NDRG4/BCHE/NTRK2/AGT/FOXP2/NPTX2/RELN/ATP1A2/NLGN4X/PAK5/CNTN2/NEUROD2/JPH3/NPAS4/MAPK8IP2/C1QL1/NRXN1/TNR/ADGRB3/SLC8A3/SNAP25/CRH/SLC12A5/CHRNB2/SLC8A2	49
BP	GO:0008544	epidermis development	109/2317	464/18670	1.80865e-11	2.40674e-09	1.935e-09	CASP14/RPTN/KRT6A/KRT16/SPRR1B/SPRR2D/KRT14/KRT20/NTF4/KRT13/KLK12/EREG/SPRR1A/COL17A1/DSG3/DKK1/LCE3E/SERPINB13/KRT5/SPRR2E/SPRR3/LIPK/KLK7/LCE3D/KRT4/CRABP2/KLK5/KRT6C/LCE1E/CALML5/SPINK5/SFN/SCEL/KRT9/KRTAP4-1/KRT17/SOX21/CTSV/TGM5/KRT78/ATOH1/FA2H/IVL/PKP1/CDH3/KRT7/EPHA2/KRT19/LAMB3/OVOL1/KRT12/TP63/LAMC2/PKP3/GJB5/ZNF750/SPRR2F/CST6/KRT33B/LAMA3/CDSN/FOXQ1/SULT2B1/SPINK6/KRT15/SPRR2A/BMP4/W…	109
BP	GO:0015844	monoamine transport	36/2317	90/18670	3.47736e-11	4.52443e-09	3.6376e-09	SNCG/SYT8/MAPK15/HTR2A/NOS1/SYT11/DRD3/CHRM5/SYT9/P2RY1/CRHR1/HRH3/GPM6B/SYT10/AGT/FFAR3/CXCL12/SYT6/ABAT/P2RY12/NPY2R/SYT3/CNR1/GHSR/KCNA2/CARTPT/SYT7/SLC29A4/CRH/SYT5/AGTR2/SLC6A4/KCNB1/CHRNB2/CHGA/SYT4	36
BP	GO:0022898	regulation of transmembrane transporter activity	73/2317	268/18670	3.5675e-11	4.54081e-09	3.65077e-09	NTSR1/FXYD3/FXYD4/GPR35/PCSK9/CCL2/NOS1/SHANK1/CACNA2D1/AMIGO1/FHL1/CACNA1D/PDZK1/PM20D1/FXYD1/DRD3/SCN4B/GRIA4/KCNG1/DLG4/CRHR1/SCN2B/JPH4/ARC/FXYD7/HPCA/ABCB1/CCR2/FXYD2/AKAP6/PIRT/BCL2/KCNS2/OSR1/FGF12/SHISA9/CACNB2/NLGN1/CACNG7/FXYD6/TRDN/DLG2/NEFL/HAP1/RELN/ATP1A2/OPRM1/ANK2/CACNG2/GRIA1/WNK3/RGS9/INS/FGF14/JPH3/SHISA8/KCNJ11/RASGRF1/ATP1B2/MAPK8IP2/MTNR1B/CACNG5/MRLN/SCN3B/KCNC2/CRHBP/KCNA1…	73
BP	GO:0042110	T cell activation	108/2317	464/18670	4.04978e-11	5.04499e-09	4.05613e-09	IL20RB/LGALS9B/SPINK5/IFNE/IHH/PLA2G2F/BMP4/LGALS9C/IFNA1/SHH/LFNG/CD55/SCGB1A1/EFNB1/TNFSF9/CEACAM1/ADAM8/LGALS3/CCL2/CLEC4D/TMEM131L/PRKCQ/LEPR/CD1D/WAS/LCP1/NFATC2/IL6R/CLEC4E/PREX1/CD8B/FUT7/NCKAP1L/CD7/DOCK2/SLA2/CTLA4/EBI3/AIRE/CD6/IL6/CORO1A/CD1C/SASH3/FGL1/RASAL3/ARG2/PDCD1/IL12B/NLRC3/TBX21/CCR2/CD3D/ITGAL/CR1/CD2/CD8A/BCL2/CLECL1/GRAP2/ARG1/KLRC4-KLRK1/SLAMF6/CD5/RHOH/ICOS/LAX1/SIRPG/TI…	108
BP	GO:0002791	regulation of peptide secretion	114/2317	500/18670	4.5662e-11	5.56981e-09	4.47808e-09	KRT20/NMU/CARD18/IL1R2/FAM3D/LGALS9B/PAEP/IL36RN/KISS1/SLC2A1/KCNN4/APOA2/GIP/LGALS9C/NLRP2/FGG/TRIM16/ANKRD1/HCAR2/FERMT1/ADAM8/TRPM4/MMP8/GPR27/MYRIP/ADCY5/SYT11/CLEC4E/CD200R1/CACNA1D/DRD3/SLC2A2/GHRH/CADM1/CD38/CLTRN/CRTAM/RPH3AL/ENHO/TIAM1/SRCIN1/SYT9/IL6/IL33/ARG2/RAPGEF4/GIPR/NLRP7/CD2/APBB1/NLRP1/CD200/BRSK2/FFAR3/ADCY8/ACVR1C/C1QTNF4/IL26/ABAT/LPL/IGF1/NPY2R/GPLD1/IL17A/GLP1R/SCAMP5/CNR1…	114
BP	GO:0060078	regulation of postsynaptic membrane potential	47/2317	140/18670	5.66662e-11	6.77103e-09	5.44385e-09	NTSR1/WNT7A/RGS7BP/SHANK1/GABRA5/GABRG3/TMEM108/GLRA2/DLG4/CHRNB3/RGS4/GABRG1/NLGN1/CHRNA2/GRIK2/ABAT/GABRB1/INSYN1/GRIK3/NPY2R/P2RX6/RELN/NLGN4X/OPRM1/P2RX2/GRIA1/GABRB3/FGF14/NPAS4/ADCYAP1/GABRA1/MAPK8IP2/MPP2/CBLN1/GRIK5/P2RX5/NRXN1/GRM1/KCNA1/GLRA3/GRIA3/GABRG2/GLRA1/CELF4/RIMS2/CHRNB2/SEZ6	47
BP	GO:1904062	regulation of cation transmembrane transport	86/2317	342/18670	6.5179e-11	7.63246e-09	6.13643e-09	NTSR1/NPSR1/FXYD3/FXYD4/CEMIP/GPR35/PCSK9/TMEM38A/CCL2/NOS1/SHANK1/CACNA2D1/AMIGO1/DHRS7C/FHL1/CACNA1D/PDZK1/PM20D1/FXYD1/DRD3/SCN4B/GRIA4/KCNG1/DLG4/CRHR1/CORO1A/SCN2B/JPH4/ARC/FXYD7/HPCA/TMC2/CCR2/FXYD2/AKAP6/PIRT/SLC8A1/KCNS2/EDN3/RGS4/AGT/OSR1/FGF12/SHISA9/CACNB2/NLGN1/CACNG7/FXYD6/KEL/KCNIP1/TRDN/DLG2/NEFL/HAP1/RELN/ATP1A2/IL13/OPRM1/ANK2/KCNH2/CACNG2/GRIA1/WNK3/RGS9/FGF14/JPH3/SHISA8/KCNJ11…	86
BP	GO:1900449	regulation of glutamate receptor signaling pathway	29/2317	64/18670	7.57711e-11	8.69881e-09	6.99377e-09	CCL2/SHANK1/GRIA4/DLG4/ARC/CCR2/SHISA9/NLGN1/CACNG7/DLG2/NEFL/RELN/OPRM1/CACNG2/GRIA1/RGS9/SHISA8/RASGRF1/MAPK8IP2/CACNG5/CRHBP/GRIA3/NECAB2/CRH/FRRS1L/CNIH2/UNC13A/GRIA2/SHISA7	29
BP	GO:0032409	regulation of transporter activity	75/2317	283/18670	7.9459e-11	8.94678e-09	7.19313e-09	NTSR1/APOA2/PPARG/FXYD3/FXYD4/GPR35/PCSK9/CCL2/NOS1/SHANK1/CACNA2D1/AMIGO1/FHL1/CACNA1D/PDZK1/PM20D1/FXYD1/DRD3/SCN4B/GRIA4/KCNG1/DLG4/CRHR1/SCN2B/JPH4/ARC/FXYD7/HPCA/ABCB1/CCR2/FXYD2/AKAP6/PIRT/BCL2/KCNS2/OSR1/FGF12/SHISA9/CACNB2/NLGN1/CACNG7/FXYD6/TRDN/DLG2/NEFL/HAP1/RELN/ATP1A2/OPRM1/ANK2/CACNG2/GRIA1/WNK3/RGS9/INS/FGF14/JPH3/SHISA8/KCNJ11/RASGRF1/ATP1B2/MAPK8IP2/MTNR1B/CACNG5/MRLN/SCN3B/KCNC2…	75
BP	GO:0098742	cell-cell adhesion via plasma-membrane adhesion molecules	73/2317	273/18670	9.07508e-11	1.00254e-08	8.06033e-09	DSG3/CEACAM5/GATA5/LGALS7B/IGSF9/CLDN18/CDH3/NECTIN4/CD177/IL1RN/CLDN4/CDHR4/CEACAM1/AMIGO2/MPZL2/CEACAM6/PCDH1/IL1RAPL1/AMIGO1/TRO/PCDHGA3/MAG/LRFN5/PCDHB4/CADM1/CDH8/TENM2/MMP24/CDH4/PCDHB5/CD6/PCDHA8/SELP/MYOT/CNTN6/PCDH8/PCDHA6/PCDH9/ITGAL/PCDH11X/PCDHA3/NLGN1/CLDN19/MPZ/RET/CLSTN2/TENM1/CRB2/CADM3/CDH19/SDK1/CDH12/PCDHA5/CNTN2/CRB1/SELL/PCDHA2/DSCAML1/LRRC4/CDH18/SLITRK2/CDH22/PCDHB1/PCDH10/…	73
BP	GO:0050796	regulation of insulin secretion	54/2317	176/18670	1.07923e-10	1.17017e-08	9.40806e-09	FAM3D/SLC2A1/GIP/TRPM4/GPR27/MYRIP/ADCY5/CACNA1D/SLC2A2/CD38/CLTRN/RPH3AL/ENHO/TIAM1/SYT9/RAPGEF4/GIPR/BRSK2/ADCY8/ACVR1C/ABAT/GPLD1/GLP1R/CNR1/GHSR/GCG/CARTPT/SFRP1/NKX6-1/ISL1/BAIAP3/EPHA5/KCNJ11/SYT7/MTNR1B/KCNC2/SNAP25/SLC30A8/FFAR1/CACNA2D2/CRH/NEUROD1/UCN3/BLK/G6PC2/GCK/LEP/KCNB1/CHGA/RFX6/STXBP5L/CACNA1A/ABCC8/KCNA5	54
BP	GO:0050708	regulation of protein secretion	108/2317	472/18670	1.19234e-10	1.2693e-08	1.02051e-08	KRT20/NMU/CARD18/IL1R2/FAM3D/LGALS9B/PAEP/IL36RN/SLC2A1/KCNN4/APOA2/GIP/LGALS9C/NLRP2/FGG/TRIM16/ANKRD1/HCAR2/FERMT1/ADAM8/TRPM4/MMP8/GPR27/MYRIP/ADCY5/SYT11/CLEC4E/CD200R1/CACNA1D/DRD3/SLC2A2/CADM1/CD38/CLTRN/CRTAM/RPH3AL/ENHO/TIAM1/SRCIN1/SYT9/IL6/IL33/ARG2/RAPGEF4/GIPR/NLRP7/CD2/APBB1/NLRP1/CD200/BRSK2/ADCY8/ACVR1C/C1QTNF4/IL26/ABAT/LPL/IGF1/GPLD1/IL17A/GLP1R/SCAMP5/CNR1/GHSR/CD40LG/IL13/OPRM1…	108
BP	GO:0051937	catecholamine transport	32/2317	77/18670	1.30218e-10	1.36147e-08	1.09461e-08	SNCG/SYT8/MAPK15/HTR2A/SYT11/DRD3/CHRM5/SYT9/P2RY1/CRHR1/HRH3/SYT10/AGT/FFAR3/CXCL12/SYT6/ABAT/P2RY12/NPY2R/SYT3/CNR1/GHSR/KCNA2/CARTPT/SYT7/CRH/SYT5/AGTR2/KCNB1/CHRNB2/CHGA/SYT4	32
BP	GO:0006814	sodium ion transport	62/2317	218/18670	1.56791e-10	1.59946e-08	1.28595e-08	SLC13A5/SCNN1A/SLC9A4/SLC9A2/FXYD3/FXYD4/SLC9A3/NKAIN4/SLC5A5/SLC4A11/PCSK9/SLC6A8/KCNK1/PRSS8/TRPM4/NOS1/SLC5A10/FGF13/SLC17A1/SLC4A4/FXYD1/DRD3/NKAIN1/CNTN1/SCN4B/ATP1A4/SLC9A9/SLC5A4/SLC12A3/SCN2B/NKAIN2/FXYD7/SLC10A6/SLC10A2/FXYD2/SLC5A7/SLC8A1/SLC13A1/OSR1/FGF12/ASIC2/FXYD6/SLC38A8/ATP1A2/SLC17A6/SCN4A/HCN2/SCN7A/WNK3/HCN4/SLC4A8/SLC24A5/SCN3A/ATP1B2/ATP1A3/SCN3B/SLC12A1/SLC8A3/SLC4A10/SPTBN…	62
BP	GO:0032412	regulation of ion transmembrane transporter activity	70/2317	260/18670	1.58444e-10	1.59946e-08	1.28595e-08	NTSR1/FXYD3/FXYD4/GPR35/PCSK9/CCL2/NOS1/SHANK1/CACNA2D1/AMIGO1/FHL1/CACNA1D/PDZK1/FXYD1/DRD3/SCN4B/GRIA4/KCNG1/DLG4/CRHR1/SCN2B/JPH4/ARC/FXYD7/HPCA/ABCB1/CCR2/FXYD2/AKAP6/PIRT/KCNS2/OSR1/FGF12/SHISA9/CACNB2/NLGN1/CACNG7/FXYD6/TRDN/DLG2/NEFL/HAP1/RELN/ATP1A2/OPRM1/ANK2/CACNG2/GRIA1/WNK3/RGS9/FGF14/JPH3/SHISA8/KCNJ11/RASGRF1/ATP1B2/MAPK8IP2/MTNR1B/CACNG5/MRLN/SCN3B/KCNC2/CRHBP/KCNA1/GRIA3/CRH/CNIH2…	70
BP	GO:0017158	regulation of calcium ion-dependent exocytosis	40/2317	112/18670	1.80012e-10	1.78639e-08	1.43624e-08	SYT8/WNT7A/ADORA2B/HTR2A/PRKCG/SYT11/CACNA1D/CLTRN/RPH3AL/RIMS4/CACNA1H/SYT9/P2RY1/CHRNB3/SYN1/SEPTIN5/SYT10/CACNB2/CACNA1G/NLGN1/SYT6/SYT3/SCAMP5/CNR1/PRKCB/BAIAP3/CACNA1I/TRIM9/SYT7/GRIK5/SYT5/ADCY1/RIMS2/KCNB1/CHRNB2/CDK5R2/STXBP5L/SYP/SYT4/CPLX2	40
BP	GO:0007187	G protein-coupled receptor signaling pathway, coupled to cyclic nucleotide second messenger	69/2317	256/18670	2.02789e-10	1.97888e-08	1.59101e-08	PSAPL1/ADORA2B/GPR78/PF4/GNA15/ADM/ADGRF1/HTR4/HTR2A/CCL2/NOS1/GPR65/PTGER3/GPR26/ADCY5/ADCY2/PDE2A/CACNA1D/DRD3/GHRH/DRD5/S1PR1/CHRM5/GLP2R/P2RY1/CRHR1/MC4R/HRH3/AGT/ADGRG2/PTGFR/FFAR3/ADCY8/HTR1F/GALR1/GRIK3/TSHR/P2RY12/NPY2R/XCR1/GRM7/MC3R/GLP1R/CNR1/OPRM1/PTGDR2/GCG/GNG2/GNAZ/HTR1E/ADGRG5/MRAP/SSTR4/GNAO1/ADCYAP1/GPHA2/MTNR1B/OPRD1/ADGRB3/CNR2/GRM4/IAPP/UCN3/ADCY1/AGTR2/SSTR2/CHGA/APLP1/SSTR3	69
BP	GO:0007215	glutamate receptor signaling pathway	37/2317	100/18670	2.68846e-10	2.58048e-08	2.07469e-08	CCL2/SHANK1/TIAM1/GRIA4/DLG4/ARC/CCR2/SHISA9/NLGN1/CACNG7/GRIK2/GRIK3/GRM7/DLG2/NEFL/RELN/OPRM1/CACNG2/GRIA1/RGS9/SHISA8/RASGRF1/MAPK8IP2/CACNG5/GRIK5/GRM1/CRHBP/GRIA3/NECAB2/CRH/GRM4/FRRS1L/CNIH2/KCNB1/UNC13A/GRIA2/SHISA7	37
BP	GO:0031644	regulation of neurological system process	45/2317	137/18670	3.25669e-10	3.07547e-08	2.47265e-08	NTSR1/NMU/CCK/KLK8/ZNF488/WNT7A/GPR35/ITGA2/CST7/HGF/SHANK1/MAG/S100B/WASF3/TMEM100/TMEM108/DLG4/SPX/EDNRB/RGS4/AGT/FGF12/SHISA9/NLGN1/ABAT/NPY2R/NPTX2/RELN/GHSR/NLGN4X/OPRM1/CARTPT/MTNR1B/OPRD1/CBLN1/CACNG5/TAFA4/NRXN1/GRM1/TNR/GLRA1/CNIH2/CELF4/RIMS2/SHISA7	45
BP	GO:0051047	positive regulation of secretion	99/2317	428/18670	3.80974e-10	3.54064e-08	2.84664e-08	NTSR1/NMU/LGALS9B/PAEP/CCK/KISS1/KCNN4/GIP/ADORA2B/CD177/PLA2G10/P2RY2/LGALS9C/NLRP2/FGG/TRIM16/ANKRD1/HCAR2/FERMT1/ADAM8/TRPM4/RAB27B/MMP8/SDC1/GPR27/MYRIP/CLEC4E/CACNA1D/DRD3/GHRH/CADM1/CD38/CLTRN/CRTAM/RPH3AL/NPR1/CACNA1H/SYT9/IL6/P2RY1/CRHR1/IL33/EDNRB/GIPR/NLRP7/CD2/EDN3/APBB1/NLRP1/SYT10/AGT/ADCY8/CXCL12/CACNB2/CACNA1G/GALR1/NLGN1/C1QTNF4/IL26/ABAT/LPL/IGF1/NPY2R/GPLD1/IL17A/SCAMP5/CNR1/IL1…	99
BP	GO:0010959	regulation of metal ion transport	93/2317	394/18670	4.24894e-10	3.88711e-08	3.1252e-08	NTSR1/NPSR1/FXYD3/SEMG1/FXYD4/NKAIN4/CEMIP/GPR35/PCSK9/PTGS2/TSPO/PRSS8/CRACR2B/ATP2C2/LGALS3/TMEM38A/HTR2A/CCL2/NOS1/CACNA2D1/CCL4/AMIGO1/DHRS7C/FHL1/CACNA1D/FXYD1/DRD3/NKAIN1/CNTN1/SCN4B/CXCR4/IL16/KCNG1/STC2/CRHR1/CORO1A/SCN2B/NKAIN2/JPH4/FXYD7/HPCA/TMC2/FXYD2/AKAP6/ADCYAP1R1/SLC8A1/BCL2/KCNS2/EDN3/RGS4/AGT/OSR1/FGF12/CXCL12/CACNB2/FXYD6/KEL/KCNIP1/TF/P2RY12/TRDN/HAP1/ATP1A2/IL13/GCG/ANK2/KCNH…	93
BP	GO:0017156	calcium ion regulated exocytosis	48/2317	154/18670	6.39714e-10	5.76235e-08	4.63287e-08	SYT8/WNT7A/ADORA2B/STX19/HTR2A/PRKCG/SYT11/CACNA1D/CLTRN/RPH3AL/RIMS4/CACNA1H/SYT9/P2RY1/CHRNB3/RAPGEF4/SYN1/SEPTIN5/SYT10/PCLO/CACNB2/CACNA1G/NLGN1/SNPH/SYT6/SV2A/SYT3/SCAMP5/CNR1/CADPS/PRKCB/BAIAP3/CACNA1I/TRIM9/SYT7/GRIK5/SNAP25/SYT5/ADCY1/RIMS2/KCNB1/CHRNB2/UNC13A/CDK5R2/STXBP5L/SYP/SYT4/CPLX2	48
BP	GO:0007409	axonogenesis	105/2317	468/18670	7.04258e-10	6.24763e-08	5.02304e-08	FEZF1/NKX2-1/NKX2-8/CRABP2/CCK/ATOH1/EFNA3/IGSF9/EPHA2/WNT7A/LGR6/EFNA2/PLA2G10/S100A6/SHH/GRB7/FOXD1/SEMA4B/EFNB1/NR2E1/SEMA3B/EPHA7/EVL/BRSK1/PRKCQ/FGF13/AMIGO1/MAG/SEMA6D/NRXN3/S100B/POU3F2/BOC/CHODL/ITGA4/SLIT2/NGFR/GFRA2/OLFM1/NR4A3/MAP1B/TIAM1/CXCR4/CDH4/GAP43/MYOT/SEMA3G/CNTN6/DCLK1/FLRT2/CYFIP2/ATP8A2/BCL2/PHOX2B/CRMP1/SLIT3/APBB1/CCKAR/DCC/NTRK2/FEZF2/BRSK2/CXCL12/RET/KEL/MAP2/NEFL/CHL1/…	105
BP	GO:1903532	positive regulation of secretion by cell	93/2317	399/18670	8.5462e-10	7.46836e-08	6.00449e-08	NTSR1/NMU/LGALS9B/PAEP/CCK/KISS1/KCNN4/GIP/ADORA2B/CD177/LGALS9C/NLRP2/FGG/TRIM16/ANKRD1/HCAR2/FERMT1/ADAM8/TRPM4/RAB27B/MMP8/SDC1/GPR27/MYRIP/CLEC4E/CACNA1D/GHRH/CADM1/CD38/CLTRN/CRTAM/RPH3AL/CACNA1H/SYT9/IL6/P2RY1/CRHR1/IL33/GIPR/NLRP7/CD2/EDN3/APBB1/NLRP1/SYT10/AGT/ADCY8/CXCL12/CACNB2/CACNA1G/GALR1/NLGN1/C1QTNF4/IL26/ABAT/LPL/IGF1/NPY2R/GPLD1/IL17A/SCAMP5/CNR1/IL13/CLEC9A/IL2/GCG/CADPS/CCL19/C…	93
BP	GO:0021700	developmental maturation	72/2317	284/18670	1.58079e-09	1.36111e-07	1.09432e-07	EREG/PAEP/SPINK5/TBX6/PPARG/CDH3/IHH/SEMG1/IRX5/MSX2/FGG/HOXB13/CDC20/CATSPERD/RFLNA/CNTNAP2/FERMT1/TCP11/ROPN1L/REC8/SHANK1/LGI4/TRIM58/TAL1/POU2F2/NPPC/CX3CR1/ZDHHC15/MAP1B/S1PR1/BTK/SRRM4/DLG4/EDNRB/BCL11A/BFSP2/BCL2/PGR/SIX3/CCR6/GH1/RET/IGF1/NEURL1/NEFL/SLFN14/RELN/IL21/CCL21/CNTN2/NRCAM/CCL19/NEUROD2/NFASC/NKX6-1/BAIAP3/DAZL/C1QL1/ASCL1/NRXN1/FEV/ADGRB3/LEP/SPTBN4/CAMK2B/UNC13A/CDK5R2/SEZ6L…	72
BP	GO:0006816	calcium ion transport	98/2317	434/18670	1.82567e-09	1.54918e-07	1.24552e-07	NTSR1/NPSR1/CLCA1/KCNN4/SEMG1/CEMIP/CATSPER1/GPR35/ERO1A/PTGS2/TSPO/CRACR2B/ATP2C2/LGALS3/TRPM4/TMEM38A/HTR2A/IL1RAPL1/CCL2/NOS1/RYR3/CACNA2D1/CCL4/DHRS7C/PDE2A/CACNA1D/MCOLN2/MICU3/FAM155B/CXCR4/IL16/CACNA1H/CYSLTR1/STC2/CRHR1/ATP2A3/CORO1A/JPH4/CCR5/CACNA2D3/HPCA/TMC2/AKAP6/ADCYAP1R1/SLC8A1/BCL2/RGS4/AGT/CXCL12/CACNB2/CACNA1G/CACNG7/PTPRC/P2RY12/TRDN/TRPC7/HAP1/TRPM6/ATP1A2/IL13/OPRM1/ATP2B3/CC…	98
BP	GO:0099504	synaptic vesicle cycle	55/2317	194/18670	1.89937e-09	1.58869e-07	1.27729e-07	SYT8/WNT7A/ADORA2B/STX19/TH/RAB27B/HTR2A/MAGI2/PRKCG/BRSK1/SYT11/CACNA1D/RIMS4/SYT9/P2RY1/CHRNB3/RAPGEF4/SYN1/SEPTIN5/BRSK2/PCLO/CACNB2/NLGN1/SNPH/CEL/SV2A/CNR1/SLC32A1/NLGN4X/DDC/SLC17A6/CADPS/PRKCB/AMPH/DNAJC6/PACSIN1/FGF14/TRIM9/SNCB/SYT7/GRIK5/NRXN1/SNAP25/BSN/SH3GL2/SYT5/SNAP91/ADCY1/RIMS2/CHRNB2/UNC13A/STXBP5L/SYP/SYT4/CPLX2	55
BP	GO:0019935	cyclic-nucleotide-mediated signaling	59/2317	215/18670	1.95387e-09	1.61125e-07	1.29543e-07	GIP/ADORA2B/GPR78/PF4/ADM/TCP11/ADGRF1/NOS1/GPR65/PTGER3/GPR26/ADCY5/ADCY2/PDE2A/NPPC/DRD3/GHRH/DRD5/NPR1/CRHR1/EDNRB/PRKAR2B/RAPGEF4/GIPR/MC4R/AKAP6/ADCYAP1R1/PDE3B/ADGRG2/PCLO/PTGFR/ADCY8/GALR1/TSHR/NPY2R/CD36/MC3R/GLP1R/OPRM1/GCG/GNG2/ADGRG5/PEX5L/EPHA5/MRAP/SSTR4/ADCYAP1/GPHA2/MTNR1B/KCNC2/ADGRB3/CRH/IAPP/UCN3/ADCY1/RIMS2/CHGA/APLP1/RUNDC3A	59
BP	GO:0007188	adenylate cyclase-modulating G protein-coupled receptor signaling pathway	60/2317	221/18670	2.24082e-09	1.82222e-07	1.46505e-07	PSAPL1/ADORA2B/GPR78/PF4/GNA15/ADM/ADGRF1/NOS1/GPR65/PTGER3/GPR26/ADCY5/ADCY2/PDE2A/CACNA1D/DRD3/GHRH/DRD5/S1PR1/CHRM5/GLP2R/P2RY1/CRHR1/MC4R/HRH3/ADGRG2/PTGFR/FFAR3/ADCY8/HTR1F/GALR1/GRIK3/TSHR/P2RY12/NPY2R/GRM7/MC3R/GLP1R/CNR1/OPRM1/PTGDR2/GCG/GNG2/GNAZ/HTR1E/ADGRG5/MRAP/SSTR4/GNAO1/ADCYAP1/GPHA2/OPRD1/ADGRB3/GRM4/IAPP/UCN3/ADCY1/SSTR2/CHGA/APLP1	60
BP	GO:0099643	signal release from synapse	50/2317	170/18670	2.62941e-09	2.10893e-07	1.69556e-07	SNCG/SYT8/WNT7A/ADORA2B/PPFIA4/STX19/HTR2A/TSPOAP1/PRKCG/BRSK1/SYT11/CACNA1D/SLC18A3/RIMS4/SYT9/P2RY1/CHRNB3/HRH3/SYN1/SLC5A7/SEPTIN5/PCLO/PTPRN2/CACNB2/NLGN1/SNPH/SYT6/SV2A/CNR1/SLC32A1/CADPS/PRKCB/BAIAP3/TRIM9/SYT7/GRIK5/NRXN1/SNAP25/GRM4/SYT5/ADCY1/GAD2/RIMS2/CHRNB2/UNC13A/CACNA1B/STXBP5L/SYP/SYT4/CPLX2	50
BP	GO:0017157	regulation of exocytosis	59/2317	217/18670	2.86409e-09	2.26611e-07	1.82193e-07	SYT8/WNT7A/ADORA2B/CD177/FGG/CEACAM1/RAB27B/SDC1/HTR2A/IL1RAPL1/PRKCG/SYT11/CACNA1D/CLTRN/RPH3AL/RIMS4/CACNA1H/SYT9/RAB26/P2RY1/CRHR1/CHRNB3/RAPGEF4/CCR2/SYN1/SEPTIN5/SYT10/IL13RA2/PCLO/CACNB2/CACNA1G/SEPTIN1/NLGN1/SYT6/HAP1/SYT3/SCAMP5/CNR1/IL13/CADPS/PRKCB/FGB/BAIAP3/CACNA1I/TRIM9/SYT7/GRIK5/RAB3C/LGI3/SYT5/ADCY1/RIMS2/KCNB1/CHRNB2/CDK5R2/STXBP5L/SYP/SYT4/CPLX2	59
BP	GO:0007218	neuropeptide signaling pathway	36/2317	104/18670	3.83281e-09	2.99215e-07	2.40566e-07	NTSR1/NMU/NPSR1/RXFP4/GRPR/NTSR2/NPY5R/GLRA2/SORCS3/CYSLTR1/POMC/CRHR1/RXFP3/GALR1/NPFFR2/NPY2R/TENM1/OPRM1/PTGDR2/PENK/PPY/KISS1R/CARTPT/PROKR2/SORCS1/SSTR4/ADCYAP1/OPRD1/CPE/GLRA3/SCG5/GLRA1/PRLHR/SSTR2/SSTR3/PCSK1N	36
BP	GO:0007200	phospholipase C-activating G protein-coupled receptor signaling pathway	35/2317	100/18670	4.50665e-09	3.4719e-07	2.79138e-07	KISS1/GPR20/GPR35/P2RY2/GNA15/GRPR/HTR2A/GPR27/GPR65/NTSR2/PTGER3/CX3CR1/DRD5/S1PR1/CMKLR1/P2RY1/CRHR1/EDNRB/GPR33/ESR1/CCKAR/AGT/CCKBR/AGTR1/P2RY12/P2RY8/MC3R/OPRM1/GPR18/GPR174/P2RY10/TACR1/OPRD1/GRM1/CHGA	35
BP	GO:0099601	regulation of neurotransmitter receptor activity	29/2317	74/18670	4.85808e-09	3.69404e-07	2.96997e-07	SLURP1/PSCA/CCL2/SHANK1/GRIA4/DLG4/ARC/CCR2/SHISA9/NLGN1/CACNG7/NPTX2/DLG2/NEFL/RELN/OPRM1/CACNG2/GRIA1/RGS9/SHISA8/RASGRF1/MAPK8IP2/CACNG5/CRHBP/GRIA3/CRH/CNIH2/GRIA2/SHISA7	29
BP	GO:0043588	skin development	94/2317	419/18670	5.52682e-09	4.14866e-07	3.33549e-07	CASP14/RPTN/KRT6A/KRT16/SPRR1B/SPRR2D/KRT14/KRT20/KRT13/KLK12/EREG/SPRR1A/DSG3/DKK1/LCE3E/SERPINB13/KRT5/SPRR2E/SPRR3/LIPK/LCE3D/KRT4/KLK5/KRT6C/LCE1E/SPINK5/SFN/SCEL/KRT9/KRTAP4-1/KRT17/SOX21/CTSV/TGM5/KRT78/FA2H/GJB3/IVL/PKP1/CDH3/KRT7/EPHA2/KRT19/OVOL1/MET/KRT12/TP63/PKP3/ITGB4/SPRR2F/KRT33B/ITGA3/CDSN/FOXQ1/SPINK6/KRT15/SPRR2A/WNT10A/SHH/EVPL/FLNB/MSX2/LIPM/CLDN4/DKK4/TRIM16/GRHL1/PI3/PRSS8/I…	94
BP	GO:0098739	import across plasma membrane	37/2317	110/18670	5.7425e-09	4.256e-07	3.42178e-07	NTSR1/SLC9A4/SLC9A2/SLC39A4/SLC1A6/SLC9A3/SLC7A11/TRPM4/CACNA2D1/FAM155B/SLC1A2/ATP1A4/KCNJ8/SLC9A9/SLC12A3/KCNJ5/FXYD2/SLC8A1/KCNJ16/RGS4/AGT/ABCC9/ATP1A2/KCNJ10/HCN2/CNGA3/KCNH2/SLC7A2/HCN4/KCNJ11/ATP1B2/KCNJ3/ATP1A3/SLC12A1/SLC8A3/KCNJ6/SLC12A5	37
BP	GO:0007269	neurotransmitter secretion	49/2317	169/18670	6.3694e-09	4.66161e-07	3.74789e-07	SNCG/SYT8/WNT7A/ADORA2B/PPFIA4/STX19/HTR2A/TSPOAP1/PRKCG/BRSK1/SYT11/CACNA1D/SLC18A3/RIMS4/SYT9/P2RY1/CHRNB3/HRH3/SYN1/SLC5A7/SEPTIN5/PCLO/PTPRN2/CACNB2/NLGN1/SNPH/SV2A/CNR1/SLC32A1/CADPS/PRKCB/BAIAP3/TRIM9/SYT7/GRIK5/NRXN1/SNAP25/GRM4/SYT5/ADCY1/GAD2/RIMS2/CHRNB2/UNC13A/CACNA1B/STXBP5L/SYP/SYT4/CPLX2	49
BP	GO:0046651	lymphocyte proliferation	68/2317	272/18670	8.24816e-09	5.96209e-07	4.79347e-07	IL20RB/LGALS9B/IFNE/IHH/PLA2G2F/BMP4/LGALS9C/IFNA1/SHH/CD55/SCGB1A1/EFNB1/TNFSF9/LGALS3/TMEM131L/MPL/PRKCQ/CD1D/NFATC2/IL6R/NCKAP1L/CD180/CD38/BTK/DOCK2/VAV3/CTLA4/EBI3/CD6/IL6/CORO1A/SASH3/RASAL3/ARG2/IL12B/CCR2/BCL2/CLECL1/ARG1/GAPT/PTPRC/IKZF3/IL7R/FLT3/CD3E/IGF1/CD28/ZAP70/CD40LG/MAPK8IP1/IL13/IL21/TNFSF8/IL2/CCL19/PLA2G2D/LMO1/CD79A/CD22/CR2/FCRL3/TNFRSF13B/TNFRSF13C/CD19/WNT4/MS4A1/LEP/CHRN…	68
BP	GO:0009913	epidermal cell differentiation	83/2317	358/18670	8.91531e-09	6.36575e-07	5.11801e-07	CASP14/RPTN/KRT6A/KRT16/SPRR1B/SPRR2D/KRT14/KRT20/KRT13/KLK12/EREG/SPRR1A/DSG3/LCE3E/SERPINB13/KRT5/SPRR2E/SPRR3/LIPK/LCE3D/KRT4/KLK5/KRT6C/LCE1E/SPINK5/SFN/SCEL/KRT9/KRTAP4-1/KRT17/CTSV/TGM5/KRT78/ATOH1/FA2H/IVL/PKP1/CDH3/KRT7/EPHA2/KRT19/OVOL1/KRT12/TP63/PKP3/SPRR2F/KRT33B/CDSN/SULT2B1/SPINK6/KRT15/SPRR2A/BMP4/EVPL/FLNB/MSX2/LIPM/TRIM16/GRHL1/PI3/PRSS8/ESRP1/KRTAP5-1/CERS3/USH2A/SFRP4/HRNR/IL20…	83
BP	GO:0051953	negative regulation of amine transport	16/2317	27/18670	1.01801e-08	7.18129e-07	5.7737e-07	NPY5R/P2RY1/CRHR1/HRH3/RGS4/OSR1/ABAT/P2RY12/GRM7/CNR1/GHSR/CRH/LEP/AGTR2/CHGA/SYT4	16
BP	GO:0031424	keratinization	59/2317	224/18670	1.03602e-08	7.2213e-07	5.80586e-07	CASP14/RPTN/KRT6A/KRT16/SPRR1B/SPRR2D/KRT14/KRT20/KRT13/KLK12/SPRR1A/DSG3/LCE3E/KRT5/SPRR2E/SPRR3/LIPK/LCE3D/KRT4/KLK5/KRT6C/LCE1E/SPINK5/SFN/KRT9/KRTAP4-1/KRT17/TGM5/KRT78/IVL/PKP1/CDH3/KRT7/KRT19/KRT12/PKP3/SPRR2F/KRT33B/CDSN/SPINK6/KRT15/SPRR2A/EVPL/LIPM/PI3/PRSS8/KRTAP5-1/HRNR/SPINK9/KRT27/KRTAP5-5/KRT75/FLG/CELA2A/KRT33A/KRT40/KRTAP16-1/KRT73/KRT72	59
BP	GO:0050670	regulation of lymphocyte proliferation	56/2317	208/18670	1.0517e-08	7.24434e-07	5.82438e-07	IL20RB/LGALS9B/IHH/PLA2G2F/BMP4/LGALS9C/SHH/CD55/SCGB1A1/EFNB1/TNFSF9/LGALS3/TMEM131L/MPL/PRKCQ/CD1D/NFATC2/IL6R/NCKAP1L/CD38/BTK/VAV3/CTLA4/EBI3/CD6/IL6/CORO1A/SASH3/RASAL3/ARG2/IL12B/CCR2/BCL2/CLECL1/ARG1/PTPRC/IKZF3/CD3E/IGF1/CD28/ZAP70/CD40LG/MAPK8IP1/IL13/IL21/TNFSF8/IL2/CCL19/PLA2G2D/LMO1/CD22/FCRL3/TNFRSF13B/TNFRSF13C/LEP/CHRNB2	56
BP	GO:0086010	membrane depolarization during action potential	19/2317	37/18670	1.0728e-08	7.30374e-07	5.87214e-07	TRPM4/CACNA2D1/CACNA1D/SCN4B/CACNA1H/SCN2B/SLC8A1/CACNB2/CACNA1G/ATP1A2/ANK2/SCN4A/HCN2/KCNH2/SCN7A/HCN4/CACNA1I/SCN3A/SCN3B	19
BP	GO:0032943	mononuclear cell proliferation	68/2317	274/18670	1.1332e-08	7.62628e-07	6.13146e-07	IL20RB/LGALS9B/IFNE/IHH/PLA2G2F/BMP4/LGALS9C/IFNA1/SHH/CD55/SCGB1A1/EFNB1/TNFSF9/LGALS3/TMEM131L/MPL/PRKCQ/CD1D/NFATC2/IL6R/NCKAP1L/CD180/CD38/BTK/DOCK2/VAV3/CTLA4/EBI3/CD6/IL6/CORO1A/SASH3/RASAL3/ARG2/IL12B/CCR2/BCL2/CLECL1/ARG1/GAPT/PTPRC/IKZF3/IL7R/FLT3/CD3E/IGF1/CD28/ZAP70/CD40LG/MAPK8IP1/IL13/IL21/TNFSF8/IL2/CCL19/PLA2G2D/LMO1/CD79A/CD22/CR2/FCRL3/TNFRSF13B/TNFRSF13C/CD19/WNT4/MS4A1/LEP/CHRN…	68
BP	GO:0007416	synapse assembly	50/2317	177/18670	1.16064e-08	7.72224e-07	6.20861e-07	DKK1/WNT7A/AMIGO2/EPHA7/ADGRF1/IL1RAPL1/MAGI2/SHANK1/AMIGO1/LRFN5/PCDHB4/MAP1B/ADD2/PCDHB5/GAP43/FLRT2/NTRK2/PCLO/ASIC2/NLGN1/CEL/CLSTN2/LRRC24/LINGO2/MUSK/SDK1/GHSR/NLGN4X/NRCAM/GPM6A/LRRTM2/LRRC4B/LRRC4/GABRB3/SLITRK2/NPAS4/LRRN3/GABRA1/LRRTM3/CBLN1/NRXN1/ADGRB3/SLITRK1/BSN/SLIT1/GABRG2/LHFPL4/CNTN5/CHRNB2/DSCAM	50
BP	GO:0032944	regulation of mononuclear cell proliferation	56/2317	209/18670	1.26548e-08	8.32517e-07	6.69336e-07	IL20RB/LGALS9B/IHH/PLA2G2F/BMP4/LGALS9C/SHH/CD55/SCGB1A1/EFNB1/TNFSF9/LGALS3/TMEM131L/MPL/PRKCQ/CD1D/NFATC2/IL6R/NCKAP1L/CD38/BTK/VAV3/CTLA4/EBI3/CD6/IL6/CORO1A/SASH3/RASAL3/ARG2/IL12B/CCR2/BCL2/CLECL1/ARG1/PTPRC/IKZF3/CD3E/IGF1/CD28/ZAP70/CD40LG/MAPK8IP1/IL13/IL21/TNFSF8/IL2/CCL19/PLA2G2D/LMO1/CD22/FCRL3/TNFRSF13B/TNFRSF13C/LEP/CHRNB2	56
BP	GO:2001257	regulation of cation channel activity	50/2317	178/18670	1.42196e-08	9.25064e-07	7.43743e-07	NTSR1/GPR35/CCL2/NOS1/SHANK1/CACNA2D1/AMIGO1/GRIA4/KCNG1/DLG4/CRHR1/JPH4/ARC/HPCA/CCR2/AKAP6/PIRT/KCNS2/FGF12/SHISA9/CACNB2/NLGN1/CACNG7/TRDN/DLG2/NEFL/HAP1/RELN/OPRM1/ANK2/CACNG2/GRIA1/RGS9/FGF14/JPH3/SHISA8/KCNJ11/RASGRF1/MAPK8IP2/MTNR1B/CACNG5/KCNC2/CRHBP/KCNA1/GRIA3/CRH/CNIH2/KCNC1/GRIA2/SHISA7	50
BP	GO:0030216	keratinocyte differentiation	73/2317	305/18670	1.71827e-08	1.10555e-06	8.88849e-07	CASP14/RPTN/KRT6A/KRT16/SPRR1B/SPRR2D/KRT14/KRT20/KRT13/KLK12/EREG/SPRR1A/DSG3/LCE3E/SERPINB13/KRT5/SPRR2E/SPRR3/LIPK/LCE3D/KRT4/KLK5/KRT6C/LCE1E/SPINK5/SFN/SCEL/KRT9/KRTAP4-1/KRT17/CTSV/TGM5/KRT78/IVL/PKP1/CDH3/KRT7/EPHA2/KRT19/KRT12/TP63/PKP3/SPRR2F/KRT33B/CDSN/SPINK6/KRT15/SPRR2A/EVPL/FLNB/MSX2/LIPM/TRIM16/GRHL1/PI3/PRSS8/KRTAP5-1/CERS3/HRNR/IL20/SPINK9/KRT27/KRTAP5-5/KRT75/ACER1/FLG/CELA2A/KR…	73
BP	GO:0099003	vesicle-mediated transport in synapse	55/2317	207/18670	2.33519e-08	1.4741e-06	1.18517e-06	SYT8/WNT7A/ADORA2B/STX19/RAB27B/HTR2A/PRKCG/SYT11/CACNA1D/DRD3/RIMS4/SYT9/P2RY1/ARC/CHRNB3/HPCA/SYN1/SEPTIN5/PCLO/CACNB2/NLGN1/SNPH/SYT6/CEL/SV2A/MAP2/MAPK10/CNR1/NLGN4X/CADPS/PRKCB/AMPH/DNAJC6/PACSIN1/TRIM9/SNCB/SYT7/KIF5A/GRIK5/KIF5C/SNAP25/AP3B2/SH3GL2/SYT5/CNIH2/SNAP91/ADCY1/RIMS2/CHRNB2/UNC13A/STXBP5L/CALY/SYP/SYT4/CPLX2	55
BP	GO:0045956	positive regulation of calcium ion-dependent exocytosis	15/2317	25/18670	2.35032e-08	1.4741e-06	1.18517e-06	CACNA1D/CLTRN/CACNA1H/SYT9/SYT10/CACNB2/CACNA1G/NLGN1/SCAMP5/CNR1/CACNA1I/SYT7/KCNB1/CDK5R2/SYT4	15
BP	GO:0098659	inorganic cation import across plasma membrane	30/2317	83/18670	2.41442e-08	1.4741e-06	1.18517e-06	SLC9A4/SLC9A2/SLC39A4/SLC9A3/TRPM4/CACNA2D1/FAM155B/ATP1A4/KCNJ8/SLC9A9/SLC12A3/KCNJ5/FXYD2/SLC8A1/KCNJ16/ABCC9/ATP1A2/KCNJ10/HCN2/CNGA3/KCNH2/HCN4/KCNJ11/ATP1B2/KCNJ3/ATP1A3/SLC12A1/SLC8A3/KCNJ6/SLC12A5	30
BP	GO:0099587	inorganic ion import across plasma membrane	30/2317	83/18670	2.41442e-08	1.4741e-06	1.18517e-06	SLC9A4/SLC9A2/SLC39A4/SLC9A3/TRPM4/CACNA2D1/FAM155B/ATP1A4/KCNJ8/SLC9A9/SLC12A3/KCNJ5/FXYD2/SLC8A1/KCNJ16/ABCC9/ATP1A2/KCNJ10/HCN2/CNGA3/KCNH2/HCN4/KCNJ11/ATP1B2/KCNJ3/ATP1A3/SLC12A1/SLC8A3/KCNJ6/SLC12A5	30
BP	GO:0050807	regulation of synapse organization	57/2317	218/18670	2.42582e-08	1.4741e-06	1.18517e-06	DKK1/ITPKA/IGSF9/KLK8/ABHD17C/WNT7A/SLC7A11/CDC20/NGEF/AMIGO2/EPHA7/IL1RAPL1/AMIGO1/PTN/IL10RA/LRFN5/CDH8/TIAM1/CTTNBP2/SRCIN1/GAP43/PCDH8/ARC/FLRT2/LRFN2/NTRK2/ASIC2/NLGN1/CLSTN2/DGKB/LRRC24/NEURL1/LINGO2/MUSK/CTNNA2/RELN/GHSR/NRCAM/GPM6A/NEUROD2/LRRTM2/LRRC4B/SLITRK2/INS/LRRN3/LRRTM3/CBLN1/FRMPD4/NRXN1/ADGRB3/SLITRK1/SLIT1/PAK3/LHFPL4/CHRNB2/CAMK2B/SHISA7	57
BP	GO:1903305	regulation of regulated secretory pathway	46/2317	160/18670	2.44215e-08	1.4741e-06	1.18517e-06	SYT8/WNT7A/ADORA2B/CD177/CEACAM1/HTR2A/PRKCG/SYT11/CACNA1D/CLTRN/RPH3AL/RIMS4/CACNA1H/SYT9/P2RY1/CRHR1/CHRNB3/CCR2/SYN1/SEPTIN5/SYT10/IL13RA2/CACNB2/CACNA1G/NLGN1/SYT6/SYT3/SCAMP5/CNR1/IL13/PRKCB/BAIAP3/CACNA1I/TRIM9/SYT7/GRIK5/SYT5/ADCY1/RIMS2/KCNB1/CHRNB2/CDK5R2/STXBP5L/SYP/SYT4/CPLX2	46
BP	GO:0007159	leukocyte cell-cell adhesion	78/2317	337/18670	2.68214e-08	1.60244e-06	1.28835e-06	IL20RB/LGALS9B/IHH/PLA2G2F/CD177/BMP4/LGALS9C/SHH/CD55/SCGB1A1/EFNB1/TNFSF9/NT5E/CEACAM1/ADAM8/LGALS3/TSTA3/CCL2/TMEM131L/PRKCQ/CD1D/IL6R/CX3CR1/NCKAP1L/ITGA4/NR4A3/ADD2/CTLA4/EBI3/CD6/IL6/SELP/CORO1A/SASH3/FGL1/RASAL3/ARG2/MADCAM1/PDCD1/IL12B/TBX21/CLEC4M/CCR2/ITGAL/CLECL1/GRAP2/ARG1/KLRC4-KLRK1/CD5/ICOS/CXCL12/LAX1/SIRPG/TIGIT/PTPRC/KLRK1/IL7R/CD3E/IGF1/CD27/CD28/TESPA1/ZBTB16/ZAP70/CD40LG/IL21…	78
BP	GO:0050863	regulation of T cell activation	74/2317	314/18670	2.74548e-08	1.62372e-06	1.30546e-06	IL20RB/LGALS9B/SPINK5/IHH/PLA2G2F/BMP4/LGALS9C/SHH/CD55/SCGB1A1/EFNB1/TNFSF9/CEACAM1/ADAM8/LGALS3/CCL2/TMEM131L/PRKCQ/CD1D/NFATC2/IL6R/NCKAP1L/CTLA4/EBI3/CD6/IL6/CORO1A/SASH3/FGL1/RASAL3/ARG2/PDCD1/IL12B/TBX21/CCR2/CR1/CD2/CLECL1/GRAP2/ARG1/KLRC4-KLRK1/CD5/ICOS/LAX1/SIRPG/TIGIT/IRF4/PTPRC/KLRK1/IL7R/CD3E/IGF1/CD27/CD28/TESPA1/ZBTB16/SIT1/ZAP70/CD40LG/MAPK8IP1/IL21/CCL21/TNFSF8/IL2/RIPOR2/CCL19/PL…	74
BP	GO:0019933	cAMP-mediated signaling	51/2317	187/18670	2.9759e-08	1.74239e-06	1.40087e-06	GIP/ADORA2B/GPR78/PF4/ADM/TCP11/ADGRF1/NOS1/GPR65/PTGER3/GPR26/ADCY5/ADCY2/PDE2A/DRD3/GHRH/DRD5/CRHR1/RAPGEF4/GIPR/MC4R/AKAP6/ADCYAP1R1/PDE3B/ADGRG2/PCLO/PTGFR/ADCY8/GALR1/TSHR/NPY2R/MC3R/GLP1R/OPRM1/GCG/GNG2/ADGRG5/PEX5L/EPHA5/MRAP/SSTR4/ADCYAP1/GPHA2/ADGRB3/CRH/IAPP/UCN3/ADCY1/RIMS2/CHGA/APLP1	51
BP	GO:0035587	purinergic receptor signaling pathway	17/2317	32/18670	3.31307e-08	1.92059e-06	1.54414e-06	GPR87/ADORA2B/P2RY2/ADCY5/GPR34/P2RY13/P2RY14/P2RY1/P2RY12/P2RY8/P2RX6/GPR171/CNTN2/P2RY10/P2RX2/P2RX5/NECAB2	17
BP	GO:0007613	memory	37/2317	117/18670	3.70826e-08	2.12861e-06	1.71139e-06	NTF4/CCK/KLK8/GIP/ITGA3/PTGS2/TH/LDLR/ADGRF1/HTR2A/SHANK1/FGF13/S100B/CX3CR1/PTN/BRINP1/SORCS3/CRHR1/ARC/ADCY8/MUSK/RELN/CNR1/PAK5/GRIA1/MAPT/JPH3/NPAS4/CALB1/RASGRF1/SLC8A3/ADCY1/SLC6A4/CHRNB2/SLC8A2/SHISA7/SYT4	37
BP	GO:0050803	regulation of synapse structure or activity	58/2317	227/18670	4.45289e-08	2.53123e-06	2.03508e-06	DKK1/ITPKA/IGSF9/KLK8/ABHD17C/WNT7A/SLC7A11/CDC20/NGEF/AMIGO2/EPHA7/IL1RAPL1/AMIGO1/PTN/IL10RA/LRFN5/CDH8/TIAM1/CTTNBP2/SRCIN1/GAP43/PCDH8/ARC/FLRT2/LRFN2/NTRK2/ASIC2/NLGN1/CLSTN2/DGKB/LRRC24/NEURL1/LINGO2/MUSK/CTNNA2/RELN/GHSR/NRCAM/SLC17A6/GPM6A/NEUROD2/LRRTM2/LRRC4B/SLITRK2/INS/LRRN3/LRRTM3/CBLN1/FRMPD4/NRXN1/ADGRB3/SLITRK1/SLIT1/PAK3/LHFPL4/CHRNB2/CAMK2B/SHISA7	58
BP	GO:2000310	regulation of NMDA receptor activity	18/2317	36/18670	4.49844e-08	2.53253e-06	2.03614e-06	CCL2/GRIA4/DLG4/CCR2/NLGN1/DLG2/NEFL/RELN/OPRM1/GRIA1/RGS9/RASGRF1/MAPK8IP2/CRHBP/GRIA3/CRH/CNIH2/GRIA2	18
BP	GO:0010975	regulation of neuron projection development	104/2317	499/18670	5.22352e-08	2.89717e-06	2.3293e-06	DKK1/CRABP2/PTK6/ITPKA/TBX6/KLK8/WNT7A/ITGA3/KLK6/SEMA4B/CDC20/ANKRD1/NGEF/ITGA6/NR2E1/ID1/SEMA3B/EPHA7/HGF/IL1RAPL1/MAGI2/BRSK1/SHANK1/ALKAL2/FGF13/CPNE6/AMIGO1/MAG/MARK1/SEMA6D/PREX1/PTN/POU3F2/CHODL/SLIT2/CD38/NGFR/CNTN1/RAP1GAP2/OLFM1/MAP1B/TIAM1/CXCR4/SRCIN1/CDH4/DLG4/SEMA3G/NEGR1/BCL11A/ARC/SERPINI1/KNDC1/NDRG4/ATP8A2/CRMP1/ALK/APBB1/DCC/NTRK2/AGT/FEZF2/BRSK2/CXCL12/NLGN1/CACNG7/RET/KEL/MAP…	104
BP	GO:0019233	sensory perception of pain	34/2317	104/18670	5.24508e-08	2.89717e-06	2.3293e-06	NTSR1/NMU/CCK/GIP/PTGS2/ITGA2/HTR2A/CCL2/TMEM100/MMP24/CXCR4/SPX/P2RY1/EDNRB/IL12B/CCR2/CXCL12/NPY2R/DLG2/CNR1/OPRM1/PENK/PHF24/UCHL1/KCNA2/ADCYAP1/OPRD1/TAFA4/SCN3B/GRM1/KCNA1/CNR2/IAPP/CHRNB2	34
BP	GO:0022407	regulation of cell-cell adhesion	88/2317	403/18670	6.31945e-08	3.45798e-06	2.78019e-06	MUC21/IL20RB/LGALS9B/IHH/B4GALNT2/PLA2G2F/CDSN/BMP4/LGALS9C/SHH/CD55/SCGB1A1/IL1RN/FGG/EFNB1/TNFSF9/ITGA6/CEACAM1/EPHA7/ADAM8/LGALS3/CEACAM6/AKNA/CCL2/CITED2/TMEM131L/PRKCQ/CD1D/IL6R/NCKAP1L/ITGA4/ADAMTS18/NR4A3/CTLA4/EBI3/CD6/IL6/CORO1A/SASH3/PCDH8/FGL1/RASAL3/ARG2/PDCD1/IL12B/TBX21/CCR2/CLECL1/GRAP2/ARG1/KLRC4-KLRK1/CD5/ICOS/CXCL12/LAX1/SIRPG/TIGIT/PTPRC/KLRK1/ABAT/IL7R/CD3E/IGF1/CD27/CD28/TESP…	88
BP	GO:0070838	divalent metal ion transport	101/2317	483/18670	6.84729e-08	3.65889e-06	2.94171e-06	NTSR1/NPSR1/CLCA1/KCNN4/SEMG1/SLC39A4/CEMIP/CATSPER1/GPR35/ERO1A/PTGS2/TSPO/CRACR2B/ATP2C2/LGALS3/TRPM4/TMEM38A/HTR2A/IL1RAPL1/CCL2/NOS1/RYR3/CACNA2D1/CCL4/DHRS7C/PDE2A/CACNA1D/MCOLN2/MICU3/FAM155B/CXCR4/IL16/CACNA1H/CYSLTR1/STC2/CRHR1/ATP2A3/CORO1A/JPH4/CCR5/CACNA2D3/HPCA/TMC2/TUSC3/AKAP6/ADCYAP1R1/SLC8A1/BCL2/RGS4/AGT/CXCL12/CACNB2/CACNA1G/CACNG7/PTPRC/P2RY12/TRDN/TRPC7/HAP1/TRPM6/ATP1A2/IL13/O…	101
BP	GO:0033555	multicellular organismal response to stress	27/2317	73/18670	6.87408e-08	3.65889e-06	2.94171e-06	CCK/TSPO/NR2E1/NOS1/PRKCG/GABRA5/BRINP1/THBS4/MORC1/CRHR1/EDNRB/GCH1/PIRT/ADCYAP1R1/BCL2/GRIK2/RET/NPY2R/RELN/PENK/NEUROD2/P2RX2/TACR1/ADCYAP1/MAPK8IP2/CRH/CACNA1B	27
BP	GO:1903779	regulation of cardiac conduction	27/2317	73/18670	6.87408e-08	3.65889e-06	2.94171e-06	FXYD3/FXYD4/TRPM4/NOS1/RYR3/TNNI3K/NPPC/FXYD1/ATP1A4/NPR1/ATP2A3/FXYD7/FXYD2/SLC8A1/AGT/ABCC9/FXYD6/TRDN/ATP1A2/ATP2B3/ANK2/KCNJ11/ATP1B2/ATP2B2/ATP1A3/SLC8A3/SLC8A2	27
BP	GO:0070661	leukocyte proliferation	70/2317	298/18670	7.41815e-08	3.91291e-06	3.14594e-06	IL20RB/LGALS9B/IFNE/IHH/PLA2G2F/BMP4/LGALS9C/IFNA1/SHH/CD55/SCGB1A1/EFNB1/TNFSF9/LGALS3/TMEM131L/MPL/PRKCQ/CD1D/NFATC2/IL6R/NCKAP1L/CD180/CD38/BTK/DOCK2/VAV3/CTLA4/EBI3/CLU/CD6/IL6/IL33/CORO1A/SASH3/RASAL3/ARG2/IL12B/CCR2/BCL2/CLECL1/ARG1/GAPT/PTPRC/IKZF3/IL7R/FLT3/CD3E/IGF1/CD28/ZAP70/CD40LG/MAPK8IP1/IL13/IL21/TNFSF8/IL2/CCL19/PLA2G2D/LMO1/CD79A/CD22/CR2/FCRL3/TNFRSF13B/TNFRSF13C/CD19/WNT4/MS4A1…	70
BP	GO:0045165	cell fate commitment	65/2317	270/18670	8.14871e-08	4.25988e-06	3.42491e-06	PAX7/NTF4/NKX2-1/DKK1/LBX1/ELF5/SPDEF/PITX1/ATOH1/TBX6/TBX15/PPARG/IHH/WNT7A/HOXD10/TRIM15/BMP4/WNT10A/SHH/HOXA11/TBXT/TBX4/WNT7B/WNT11/ESRP1/NR2E1/EYA2/POU5F1/HOXC10/DHH/FGF13/OLIG3/TAL1/PROX1/POU3F2/SOX5/GAP43/IL6/IL12B/EBF2/TBX21/BCL2/OLIG1/SLAMF6/WNT9B/FEZF2/IRF4/EOMES/LY9/POU6F2/GBX1/DSCAML1/SFRP1/NKX6-1/ISL1/CHD5/PAX6/ASCL1/FOXN4/FEV/WNT4/NEUROD1/MYT1L/NKX2-2/ARX	65
BP	GO:0007631	feeding behavior	33/2317	101/18670	8.33182e-08	4.31706e-06	3.47088e-06	NMU/CCK/RXFP4/PRLH/DMBX1/TH/LEPR/NPY5R/NR4A3/P2RY1/CRHR1/NEGR1/MC4R/ATP8A2/CCKAR/NTRK2/AGT/NPY2R/CNTFR/MC3R/CNR1/GHSR/OPRM1/GCG/UCHL1/CARTPT/INS/OPRD1/BRS3/IAPP/PRLHR/LEP/CHRNB2	33
BP	GO:0042129	regulation of T cell proliferation	44/2317	156/18670	9.01512e-08	4.63013e-06	3.72259e-06	IL20RB/LGALS9B/IHH/PLA2G2F/BMP4/LGALS9C/SHH/CD55/SCGB1A1/EFNB1/TNFSF9/LGALS3/TMEM131L/PRKCQ/CD1D/IL6R/NCKAP1L/CTLA4/EBI3/CD6/IL6/CORO1A/SASH3/RASAL3/ARG2/IL12B/CCR2/CLECL1/ARG1/PTPRC/CD3E/IGF1/CD28/ZAP70/CD40LG/MAPK8IP1/IL21/TNFSF8/IL2/CCL19/PLA2G2D/LMO1/TNFRSF13C/LEP	44
BP	GO:0032103	positive regulation of response to external stimulus	74/2317	323/18670	9.412e-08	4.79194e-06	3.85267e-06	HRG/KLK7/CREB3L3/KLK5/MET/CXCL17/TRIM15/ADORA2B/S100A14/PTGS2/ITGA2/LDLR/ADAM8/MMP8/PTGER3/S100A12/CCL4/IL6R/PDE2A/PTN/TLR7/NCKAP1L/CD180/LBP/SLIT2/NPY5R/THBS4/XCL2/S1PR1/BTK/CMKLR1/TIAM1/CXCR4/IL16/CD6/IL6/IL33/IL12B/CCR2/ARG1/EDN3/LTA/AGT/AGTR1/FFAR3/CXCL12/CCR6/CCL14/LPL/P2RY12/CD28/IL17A/FABP4/SERPINF2/CNR1/GHSR/VEGFD/OPRM1/IL21/CCL21/KLKB1/IL2/RIPOR2/CCR4/CCL19/IL17F/STAP1/CXCL13/TLR10/CCR7/…	74
BP	GO:0050900	leukocyte migration	103/2317	499/18670	1.00186e-07	5.05682e-06	4.06564e-06	CEACAM5/C10orf99/IL36B/IL36RN/MMP28/CXCL17/S100A14/CD177/ITGA3/SLC7A11/GRB7/SLC16A3/ECM1/PF4/MMP1/IL1RN/PPBP/ITGA6/IL36G/CEACAM1/ITGA2/ADAM8/LGALS3/TRPM4/CEACAM6/SDC1/CCL2/CCL17/S100A12/CCL4/JAM2/MAG/IL6R/TEK/CD200R1/PREX1/CX3CR1/PTN/MCOLN2/FUT7/NCKAP1L/CCL16/LBP/ITGA4/SLIT2/THBS4/XCL2/S1PR1/ADD2/CD99L2/CMKLR1/CXCR4/VAV3/EPX/IL16/AIRE/IL6/SELP/IL33/CORO1A/EDNRB/CCR5/MADCAM1/TBX21/CCR2/ITGAL/CD2/E…	103
BP	GO:0006936	muscle contraction	80/2317	360/18670	1.14824e-07	5.70079e-06	4.58338e-06	TNNT1/NMU/MB/CLCN1/ADORA2B/TNNI2/TNNI3/SLC6A8/PPP1R13L/PTGS2/TNNC2/ITGA2/TRPM4/TMEM38A/MYH14/HTR2A/NOS1/PTGER3/CACNA2D1/TNNI3K/CACNA1D/FXYD1/TMOD2/CD38/SCN4B/CTNNA3/KCND3/KCNJ8/CXCR4/HSPB6/CACNA1H/SPX/KCNMA1/MYOT/EDNRB/SCN2B/ARG2/KCNJ5/ATP8A2/SLC8A1/MYH1/MYH6/EDN3/TNNT3/AGT/FGF12/DTNA/MYBPC2/CACNB2/CACNA1G/KLHL41/ABAT/RCSD1/NPY2R/TRDN/TIFAB/P2RX6/ATP1A2/GHSR/PVALEF/ANK2/SCN4A/KCNH2/P2RX2/SCN7A/TM…	80
BP	GO:0035588	G protein-coupled purinergic receptor signaling pathway	14/2317	24/18670	1.14892e-07	5.70079e-06	4.58338e-06	GPR87/ADORA2B/P2RY2/ADCY5/GPR34/P2RY13/P2RY14/P2RY1/P2RY12/P2RY8/GPR171/CNTN2/P2RY10/NECAB2	14
BP	GO:0010469	regulation of signaling receptor activity	47/2317	173/18670	1.16062e-07	5.71046e-06	4.59116e-06	SLURP1/ADH7/EREG/DKK1/PSCA/MUC4/GPRC5A/PHLDA2/CBLC/LY6E/PCSK9/DKK4/CCL2/SHANK1/TAL1/NCF1/LY6H/GRIA4/DLG4/P2RY1/TAFA1/ARC/CCR2/SHISA9/NLGN1/CACNG7/NPTX2/DLG2/NEURL1/NEFL/RELN/OPRM1/CACNG2/GRIA1/RGS9/SHISA8/RASGRF1/MAPK8IP2/CACNG5/TAFA4/CRHBP/GRIA3/CRH/CNIH2/AGTR2/GRIA2/SHISA7	47
BP	GO:0070663	regulation of leukocyte proliferation	56/2317	222/18670	1.20611e-07	5.88481e-06	4.73134e-06	IL20RB/LGALS9B/IHH/PLA2G2F/BMP4/LGALS9C/SHH/CD55/SCGB1A1/EFNB1/TNFSF9/LGALS3/TMEM131L/MPL/PRKCQ/CD1D/NFATC2/IL6R/NCKAP1L/CD38/BTK/VAV3/CTLA4/EBI3/CD6/IL6/CORO1A/SASH3/RASAL3/ARG2/IL12B/CCR2/BCL2/CLECL1/ARG1/PTPRC/IKZF3/CD3E/IGF1/CD28/ZAP70/CD40LG/MAPK8IP1/IL13/IL21/TNFSF8/IL2/CCL19/PLA2G2D/LMO1/CD22/FCRL3/TNFRSF13B/TNFRSF13C/LEP/CHRNB2	56
BP	GO:0035590	purinergic nucleotide receptor signaling pathway	13/2317	21/18670	1.23797e-07	5.99033e-06	4.81617e-06	GPR87/P2RY2/GPR34/P2RY13/P2RY14/P2RY1/P2RY12/P2RY8/P2RX6/GPR171/P2RY10/P2RX2/P2RX5	13
BP	GO:0072511	divalent inorganic cation transport	101/2317	489/18670	1.28974e-07	6.18971e-06	4.97647e-06	NTSR1/NPSR1/CLCA1/KCNN4/SEMG1/SLC39A4/CEMIP/CATSPER1/GPR35/ERO1A/PTGS2/TSPO/CRACR2B/ATP2C2/LGALS3/TRPM4/TMEM38A/HTR2A/IL1RAPL1/CCL2/NOS1/RYR3/CACNA2D1/CCL4/DHRS7C/PDE2A/CACNA1D/MCOLN2/MICU3/FAM155B/CXCR4/IL16/CACNA1H/CYSLTR1/STC2/CRHR1/ATP2A3/CORO1A/JPH4/CCR5/CACNA2D3/HPCA/TMC2/TUSC3/AKAP6/ADCYAP1R1/SLC8A1/BCL2/RGS4/AGT/CXCL12/CACNB2/CACNA1G/CACNG7/PTPRC/P2RY12/TRDN/TRPC7/HAP1/TRPM6/ATP1A2/IL13/O…	101
BP	GO:0050795	regulation of behavior	26/2317	71/18670	1.51013e-07	7.18847e-06	5.77947e-06	NMU/CCK/RXFP4/CSF2/LEPR/DRD3/GHRH/NR4A3/DLG4/CRHR1/PTGDS/MC4R/NLGN1/NPY2R/MC3R/RELN/CNR1/GHSR/PENK/KCNA2/INS/MTNR1B/CNTNAP4/NRXN1/CRH/CHRNB2	26
BP	GO:0030595	leukocyte chemotaxis	56/2317	224/18670	1.66656e-07	7.8691e-06	6.32669e-06	C10orf99/IL36B/IL36RN/MMP28/CXCL17/S100A14/PF4/IL1RN/PPBP/IL36G/ADAM8/LGALS3/TRPM4/CCL2/CCL17/S100A12/CCL4/IL6R/PREX1/PTN/NCKAP1L/CCL16/LBP/SLIT2/THBS4/XCL2/S1PR1/CMKLR1/CXCR4/VAV3/IL16/IL6/CORO1A/EDNRB/CCR5/CCR2/EDN3/KLRC4-KLRK1/CXCL12/CCR6/CCL14/KLRK1/VEGFD/GPR18/CCL21/RIPOR2/CCL19/STAP1/CXCL13/CCR7/CXCR5/TAFA4/F7/CNR2/CHGA/SCG2	56
BP	GO:0035589	G protein-coupled purinergic nucleotide receptor signaling pathway	10/2317	13/18670	1.70456e-07	7.98415e-06	6.41918e-06	GPR87/P2RY2/GPR34/P2RY13/P2RY14/P2RY1/P2RY12/P2RY8/GPR171/P2RY10	10
BP	GO:0098656	anion transmembrane transport	67/2317	288/18670	2.05993e-07	9.57213e-06	7.69591e-06	CLIC3/NTSR1/CLCA4/CLCN1/CLCA1/SLC13A5/SLC9A4/SLC9A2/FXYD3/SLC1A6/SLC9A3/SLC6A14/SLC4A11/SLC7A11/SLC16A3/SLC38A5/CLDN4/SLC6A8/LRRC8A/LRRC8E/SLC17A1/GABRA5/SLC4A4/GABRG3/ADAMTS8/SLC3A1/FXYD1/GLRA2/SLC1A2/SLC9A9/SLC12A3/SLC26A11/ACACB/SLC16A11/ABCB1/BEST3/CLCNKA/SLC13A1/RGS4/AGT/OSR1/GABRG1/GABRR3/SLC26A4/SLC7A8/SLC38A8/GABRB1/TTYH1/ATP1A2/SLC32A1/KCNJ10/SLC17A6/SLC7A2/GABRB3/SLC4A8/SLC24A5/GABRA1/T…	67
BP	GO:1990573	potassium ion import across plasma membrane	19/2317	43/18670	2.31456e-07	1.06707e-05	8.57912e-06	ATP1A4/KCNJ8/SLC12A3/KCNJ5/FXYD2/KCNJ16/ABCC9/ATP1A2/KCNJ10/HCN2/KCNH2/HCN4/KCNJ11/ATP1B2/KCNJ3/ATP1A3/SLC12A1/KCNJ6/SLC12A5	19
BP	GO:0035725	sodium ion transmembrane transport	40/2317	140/18670	2.34445e-07	1.0724e-05	8.62201e-06	SCNN1A/SLC9A4/SLC9A2/FXYD3/FXYD4/SLC9A3/SLC4A11/PCSK9/KCNK1/TRPM4/NOS1/SLC5A10/FXYD1/DRD3/SCN4B/ATP1A4/SLC9A9/SLC12A3/SCN2B/FXYD7/FXYD2/SLC8A1/OSR1/FGF12/ASIC2/FXYD6/ATP1A2/SCN4A/HCN2/SCN7A/WNK3/HCN4/SLC24A5/SCN3A/ATP1B2/ATP1A3/SCN3B/SLC12A1/SLC8A3/SLC8A2	40
BP	GO:0051384	response to glucocorticoid	41/2317	146/18670	2.78318e-07	1.26322e-05	1.01562e-05	ALDH3A1/UGT1A1/CTSV/APOA2/AREG/SCGB1A1/IL1RN/WNT7B/PTGS2/TH/ADM/FOSL1/AGXT/SDC1/S100B/SLIT2/IL6/CPN1/BCHE/BCL2/ARG1/SLIT3/FAM107A/FOSB/STAR/TAT/FLT3/NEFL/GHSR/ISL1/TPH2/CDO1/SSTR4/NPAS4/ADCYAP1/CRH/UCN3/ADIPOQ/AGTR2/SSTR2/SSTR3	41
BP	GO:0015850	organic hydroxy compound transport	62/2317	262/18670	3.0775e-07	1.38606e-05	1.11438e-05	SLCO1B3/APOA2/PPARG/SNCG/SYT8/PLA2G10/SHH/SLC16A3/PCSK9/SLCO1B1/MAPK15/TSPO/CEACAM1/APOA5/LDLR/HTR2A/NOS1/SLCO1C1/SYT11/DRD3/OSBPL6/CHRM5/CLU/AQP7/POMC/SYT9/P2RY1/CRHR1/SLC10A6/SLC10A2/HRH3/GPM6B/CETP/SYT10/AGT/AGTR1/FFAR3/CXCL12/GALR1/SYT6/CEL/ABAT/STAR/P2RY12/NPY2R/CD36/SYT3/CNR1/GHSR/KCNA2/CARTPT/SYT7/CRH/SYT5/LEP/ADIPOQ/AGTR2/SLC6A4/KCNB1/CHRNB2/CHGA/SYT4	62
BP	GO:0007156	homophilic cell adhesion via plasma membrane adhesion molecules	45/2317	168/18670	3.32835e-07	1.48759e-05	1.19601e-05	DSG3/CEACAM5/IGSF9/CDH3/NECTIN4/CDHR4/CEACAM1/AMIGO2/MPZL2/CEACAM6/PCDH1/AMIGO1/TRO/PCDHGA3/PCDHB4/CADM1/CDH8/CDH4/PCDHB5/PCDHA8/MYOT/CNTN6/PCDH8/PCDHA6/PCDH9/PCDH11X/PCDHA3/RET/CLSTN2/CADM3/CDH19/SDK1/CDH12/PCDHA5/CNTN2/PCDHA2/DSCAML1/CDH18/CDH22/PCDHB1/PCDH10/PCDHA1/PTPRT/CDH10/DSCAM	45
BP	GO:0014046	dopamine secretion	18/2317	40/18670	3.4329e-07	1.51125e-05	1.21503e-05	SNCG/SYT8/HTR2A/SYT11/DRD3/SYT9/SYT10/CXCL12/SYT6/ABAT/NPY2R/SYT3/CNR1/KCNA2/SYT7/SYT5/CHRNB2/SYT4	18
BP	GO:0014059	regulation of dopamine secretion	18/2317	40/18670	3.4329e-07	1.51125e-05	1.21503e-05	SNCG/SYT8/HTR2A/SYT11/DRD3/SYT9/SYT10/CXCL12/SYT6/ABAT/NPY2R/SYT3/CNR1/KCNA2/SYT7/SYT5/CHRNB2/SYT4	18
BP	GO:0097479	synaptic vesicle localization	44/2317	163/18670	3.53799e-07	1.54589e-05	1.24288e-05	SYT8/WNT7A/ADORA2B/STX19/HTR2A/MAGI2/PRKCG/BRSK1/SYT11/CACNA1D/RIMS4/SYT9/P2RY1/CHRNB3/SYN1/SEPTIN5/BRSK2/PCLO/CACNB2/NLGN1/SNPH/SV2A/MAP2/CNR1/CADPS/PRKCB/TRIM9/SYT7/KIF5A/GRIK5/KIF5C/SNAP25/AP3B2/SYT5/CNIH2/SNAP91/ADCY1/RIMS2/CHRNB2/UNC13A/STXBP5L/SYP/SYT4/CPLX2	44
BP	GO:0050769	positive regulation of neurogenesis	97/2317	474/18670	3.57304e-07	1.54964e-05	1.2459e-05	FEZF1/DKK1/CRABP2/PTK6/ITPKA/ATOH1/PPARG/ZNF488/ITGA3/BMP4/SHH/ECT2/ANKRD1/TSPO/TP73/ITGA6/CRX/HGF/IL1RAPL1/MAGI2/SHANK1/VWC2/ALKAL2/CPNE6/AMIGO1/MAG/PROX1/CX3CR1/PTN/SOCS2/BRINP1/CHODL/SLIT2/NGFR/CNTN1/MAP1B/TIAM1/CXCR4/CDH4/DLG4/IL6/NEGR1/SERPINI1/NDRG4/CCR2/ATP8A2/BCL2/DCT/PHOX2B/ASPA/ALK/APBB1/LTA/NTRK2/AGT/FEZF2/CXCL12/NLGN1/CACNG7/RET/STAR/P2RY12/NEURL1/NEFL/HAP1/SYT3/RELN/CNR1/OPRM1/IL2/NR…	97
BP	GO:0010107	potassium ion import	20/2317	48/18670	3.6054e-07	1.55218e-05	1.24794e-05	ATP1A4/KCNJ8/SLC12A3/KCNJ5/FXYD2/KCNJ16/ABCC9/ATP1A2/KCNJ10/HCN2/KCNH2/WNK3/HCN4/KCNJ11/ATP1B2/KCNJ3/ATP1A3/SLC12A1/KCNJ6/SLC12A5	20
BP	GO:0043270	positive regulation of ion transport	64/2317	275/18670	3.77265e-07	1.61233e-05	1.2963e-05	NTSR1/NPSR1/CCK/CEMIP/PLA2G10/TSPO/PRSS8/ATP2C2/LGALS3/CCL2/NOS1/CACNA2D1/CCL4/AMIGO1/FHL1/CACNA1D/PDZK1/FXYD1/CNTN1/SCN4B/P2RY1/ATP8A1/ARC/ABCB1/CCR2/AKAP6/PIRT/ATP8A2/ADCYAP1R1/EDN3/AGT/FGF12/CXCL12/CACNB2/ABAT/P2RY12/NPY2R/TRDN/HAP1/RELN/IL13/GCG/ANK2/KCNH2/P2RX2/CACNG2/WNK3/RGS9/SSTR4/FGF14/KCNJ11/ATP1B2/P2RX5/SCN3B/CD19/KCNC2/KCNA1/FFAR1/CRH/LEP/SLC6A4/CHRNB2/KCNC1/SYT4	64
BP	GO:0010038	response to metal ion	79/2317	364/18670	3.8308e-07	1.62531e-05	1.30674e-05	FGF23/KRT14/TFF1/APOBEC1/PTGES/AMELX/SYT8/TERT/TFAP2A/SHH/AOC1/NQO1/FGG/ECT2/PTGS2/S100A16/TSPO/TH/SDC1/OTC/RYR3/CPNE6/SYT11/GLRA2/KCNH1/NCF1/CACNA1H/SYT9/CPNE4/DLG4/KCNMA1/QDPR/HPCA/GIPR/RASA4B/RASA4/BCL2/ARG1/APBB1/SYT10/ADCY8/CACNA1G/NLGN1/FOSB/SYT6/TSHB/ABAT/STAR/TAT/TF/GPLD1/ACER1/DLG2/FABP4/SYT3/SLFN14/KCNK3/PENK/NEUROD2/CNGA3/CACNG2/RASGRP2/MAPT/FGB/TPH2/SNCB/SYT7/ASCL1/ADGRV1/KCNC2/CRHBP/…	79
BP	GO:0070098	chemokine-mediated signaling pathway	29/2317	88/18670	4.06328e-07	1.71155e-05	1.37607e-05	TFF2/GPR35/PF4/PPBP/CCL2/MPL/CCL17/CCL4/CX3CR1/CCL16/SLIT2/XCL2/CMKLR1/CXCR4/CCR5/CCR2/CXCR6/SLIT3/CXCL12/CCR6/ACKR1/CCL14/XCR1/CCL21/CCR4/CCL19/CXCL13/CCR7/CXCR5	29
BP	GO:0051592	response to calcium ion	41/2317	148/18670	4.14825e-07	1.73486e-05	1.39481e-05	APOBEC1/PTGES/AMELX/SYT8/FGG/ECT2/S100A16/SDC1/RYR3/CPNE6/SYT11/KCNH1/SYT9/CPNE4/KCNMA1/HPCA/GIPR/RASA4B/RASA4/SYT10/ADCY8/NLGN1/FOSB/SYT6/TSHB/GPLD1/ACER1/SYT3/PENK/NEUROD2/CACNG2/RASGRP2/FGB/TPH2/SYT7/ADGRV1/CRHBP/SYT5/ADCY1/KCNMB2/SYT4	41
BP	GO:0045666	positive regulation of neuron differentiation	80/2317	371/18670	4.27864e-07	1.7767e-05	1.42845e-05	FEZF1/DKK1/CRABP2/PTK6/ITPKA/ATOH1/ITGA3/BMP4/ECT2/ANKRD1/ITGA6/CRX/HGF/IL1RAPL1/MAGI2/SHANK1/VWC2/ALKAL2/CPNE6/AMIGO1/PROX1/PTN/SOCS2/BRINP1/CHODL/SLIT2/NGFR/CNTN1/MAP1B/TIAM1/CXCR4/CDH4/DLG4/NEGR1/SERPINI1/NDRG4/ATP8A2/BCL2/PHOX2B/ALK/APBB1/NTRK2/AGT/FEZF2/CXCL12/NLGN1/CACNG7/RET/NEURL1/NEFL/SYT3/RELN/CNR1/IL2/NRCAM/MAP6/POU4F2/NEUROD2/MAPT/NKX6-1/RND2/PACSIN1/ADCYAP1/BMP5/NAP1L2/ASCL1/BRINP2/V…	80
BP	GO:0030098	lymphocyte differentiation	77/2317	353/18670	4.34046e-07	1.78967e-05	1.43888e-05	LY6D/SPINK5/IFNE/IHH/PGLYRP3/BMP4/IFNA1/SHH/LFNG/TNFSF9/LRRC8A/ADAM8/CLEC4D/TMEM131L/LEPR/CD1D/NFATC2/CLEC4E/POU2F2/PREX1/FUT7/NCKAP1L/ITGA4/ITM2A/BTK/DOCK2/CTLA4/AIRE/DOCK10/IL6/SASH3/IL12B/TBX21/CCR2/CD3D/CR1/CD2/CD8A/BCL2/SLAMF6/RHOH/CCR6/IRF4/PTPRC/IKZF3/IL7R/FLT3/CD3E/CD27/CD28/MAFB/EOMES/TESPA1/CD3G/ZBTB16/ZAP70/CD40LG/LY9/AICDA/IKZF1/GPR18/TNFSF8/IL2/THEMIS/CCL19/SFRP1/CD79B/PLA2G2D/ITK/CD…	77
BP	GO:0015893	drug transport	53/2317	214/18670	4.85368e-07	1.96153e-05	1.57705e-05	NTSR1/MB/SLC13A5/SNCG/AQP5/SYT8/SLC1A6/AMN/SLC4A11/SLC7A11/SLC38A5/NR1I2/SLC6A8/MAPK15/SLC22A18/HTR2A/SYT11/PDZK1/DRD3/SLC1A2/IPCEF1/CHRM5/HBB/SYT9/ARG1/SYT10/SLC13A1/RGS4/AGT/CXCL12/GALR1/SYT6/ABAT/NPY2R/SYT3/ATP1A2/CNR1/GHSR/SLC32A1/KCNJ10/SLC17A6/KCNA2/SLC7A2/RTBDN/SYT7/SLC35F3/SLC16A12/SLC7A10/SLC6A17/CRH/SYT5/CHRNB2/SYT4	53
BP	GO:0015696	ammonium transport	33/2317	108/18670	4.85776e-07	1.96153e-05	1.57705e-05	RHCG/SNCG/SYT8/CSF2/SLC6A8/MAPK15/HTR2A/NOS1/SYT11/PDZK1/SLC18A3/DRD3/BTK/CHRM5/SYT9/HRH3/GPM6B/SLC5A7/SYT10/CXCL12/SYT6/ABAT/NPY2R/SYT3/CNR1/KCNA2/ADCYAP1/SYT7/CRH/SYT5/SLC6A4/CHRNB2/SYT4	33
BP	GO:0099565	chemical synaptic transmission, postsynaptic	33/2317	108/18670	4.85776e-07	1.96153e-05	1.57705e-05	NTSR1/WNT7A/SHANK1/TMEM108/GLRA2/DLG4/CHRNB3/RGS4/NLGN1/CHRNA2/GRIK2/ABAT/INSYN1/NPY2R/P2RX6/RELN/NLGN4X/OPRM1/P2RX2/GABRB3/NPAS4/MAPK8IP2/MPP2/CBLN1/GRIK5/P2RX5/NRXN1/GLRA3/GLRA1/CELF4/RIMS2/CHRNB2/SEZ6	33
BP	GO:0045785	positive regulation of cell adhesion	85/2317	403/18670	5.06543e-07	2.03138e-05	1.63321e-05	HRG/IHH/AGR2/ITGA3/IBSP/SHH/CD55/RHOD/FGG/EFNB1/TNFSF9/ITGA6/FERMT1/ITGA2/ADAM8/FRMD5/S100A10/CEACAM6/CCL2/CITED2/VWC2/PRKCQ/CASS4/CD1D/IL6R/ABI3BP/TEK/PREX1/PTN/NCKAP1L/ITGA4/NR4A3/VAV3/CTLA4/EBI3/CD6/IL6/CORO1A/SASH3/RASAL3/PDCD1/IL12B/CCR2/VTN/CLECL1/VIT/GRAP2/KLRC4-KLRK1/CD5/ICOS/CXCL12/COL26A1/SIRPG/PTPRC/KLRK1/RET/IL7R/CD3E/IGF1/P2RY12/NPY2R/CD27/CD28/CD36/TESPA1/ZBTB16/SERPINF2/ZAP70/CD40L…	85
BP	GO:0086012	membrane depolarization during cardiac muscle cell action potential	13/2317	23/18670	5.46325e-07	2.17601e-05	1.74949e-05	TRPM4/CACNA2D1/CACNA1D/SCN4B/SCN2B/SLC8A1/CACNB2/CACNA1G/ATP1A2/ANK2/HCN2/HCN4/SCN3B	13
BP	GO:0046683	response to organophosphorus	38/2317	134/18670	5.72251e-07	2.25286e-05	1.81128e-05	ALDH3A1/SLC5A5/AREG/P2RY2/TRIM16/PTGS2/FOSL1/AGXT/TRPM4/SDC1/RYR3/TEK/PDE2A/PDXP/P2RY1/TYR/DNTT/AKAP6/SLC8A1/FOSB/STAR/P2RY12/P2RX6/GPD1/PENK/HCN2/CNGA3/P2RX2/CDO1/HCN4/KCNJ11/P2RX5/CRHBP/SLC8A3/VGF/ADIPOQ/SLC6A4/PTPRN	38
BP	GO:0048871	multicellular organismal homeostasis	98/2317	485/18670	5.73315e-07	2.25286e-05	1.81128e-05	MUC2/KRT16/TFF3/IL20RB/NTSR1/NMU/TFF1/PIP/SFN/FGF21/MUC4/RP1/TFF2/FA2H/CLDN18/SCNN1A/CDH3/CST4/IHH/MET/TP63/VSIG1/PLAC8/ZG16B/CLDN4/PPP1R13L/RP1L1/PRLH/GRHL1/PTGS2/LCN1/ID1/CNGB1/ADAM8/HOXC10/TMEM119/HTR2A/PTGER3/LEPR/ADCY5/ADCY2/USH2A/GADD45G/HRNR/PM20D1/CD38/NR4A3/S1PR1/CMKLR1/CXCR4/ESRRB/TUB/IL6/UCP1/CORO1A/EDNRB/PRKAR2B/SASH3/ESRRG/ACACB/EBF2/CCR2/MC4R/BCL2/PHOX2B/MLXIPL/JCHAIN/POTEI/ADCY8/PE…	98
BP	GO:0016079	synaptic vesicle exocytosis	35/2317	119/18670	6.12781e-07	2.39189e-05	1.92306e-05	SYT8/WNT7A/ADORA2B/STX19/HTR2A/PRKCG/SYT11/CACNA1D/RIMS4/SYT9/P2RY1/CHRNB3/SYN1/SEPTIN5/PCLO/CACNB2/NLGN1/SNPH/SV2A/CNR1/CADPS/PRKCB/TRIM9/SYT7/GRIK5/SNAP25/SYT5/ADCY1/RIMS2/CHRNB2/UNC13A/STXBP5L/SYP/SYT4/CPLX2	35
BP	GO:0060326	cell chemotaxis	68/2317	304/18670	7.80392e-07	3.00605e-05	2.41684e-05	HRG/C10orf99/IL36B/IL36RN/MMP28/EPHA2/MET/CXCL17/HOXB9/S100A14/PF4/IL1RN/PPBP/IL36G/ADAM8/LGALS3/TRPM4/HGF/CCL2/PRKCQ/CCL17/S100A12/CCL4/IL6R/PREX1/CX3CR1/PTN/NCKAP1L/CCL16/LBP/SLIT2/THBS4/XCL2/S1PR1/CMKLR1/TIAM1/CXCR4/VAV3/IL16/IL6/CORO1A/EDNRB/CCR5/CCR2/CXCR6/EDN3/KLRC4-KLRK1/AGTR1/CXCL12/CCR6/CCL14/KLRK1/XCR1/VEGFD/GPR18/CCL21/RIPOR2/CCR4/CCL19/STAP1/CXCL13/CCR7/CXCR5/TAFA4/F7/CNR2/CHGA/SCG2	68
BP	GO:1903037	regulation of leukocyte cell-cell adhesion	68/2317	304/18670	7.80392e-07	3.00605e-05	2.41684e-05	IL20RB/LGALS9B/IHH/PLA2G2F/BMP4/LGALS9C/SHH/CD55/SCGB1A1/EFNB1/TNFSF9/CEACAM1/ADAM8/LGALS3/CCL2/TMEM131L/PRKCQ/CD1D/IL6R/NCKAP1L/ITGA4/NR4A3/CTLA4/EBI3/CD6/IL6/CORO1A/SASH3/FGL1/RASAL3/ARG2/PDCD1/IL12B/TBX21/CCR2/CLECL1/GRAP2/ARG1/KLRC4-KLRK1/CD5/ICOS/CXCL12/LAX1/SIRPG/TIGIT/PTPRC/KLRK1/IL7R/CD3E/IGF1/CD27/CD28/TESPA1/ZBTB16/ZAP70/CD40LG/IL21/CCL21/IL2/RIPOR2/CCL19/PLA2G2D/EFNB3/CCR7/BTLA/TNFRSF1…	68
BP	GO:0031960	response to corticosteroid	43/2317	162/18670	7.87368e-07	3.0131e-05	2.42251e-05	ALDH3A1/UGT1A1/CTSV/APOA2/AREG/SCGB1A1/IL1RN/WNT7B/PTGS2/TH/ADM/FOSL1/AGXT/SDC1/S100B/SLIT2/IL6/CPN1/BCHE/BCL2/ARG1/SLIT3/FAM107A/FOSB/STAR/TAT/FLT3/NEFL/GHSR/CNGA3/ISL1/TPH2/CDO1/SSTR4/NPAS4/ADCYAP1/CRH/UCN3/ADIPOQ/AGTR2/SSTR2/SSTR3/CSN1S1	43
BP	GO:0007157	heterophilic cell-cell adhesion via plasma membrane cell adhesion molecules	19/2317	46/18670	8.2959e-07	3.15406e-05	2.53584e-05	CEACAM5/LGALS7B/NECTIN4/AMIGO2/CEACAM6/IL1RAPL1/AMIGO1/CADM1/TENM2/CDH4/CD6/SELP/ITGAL/NLGN1/TENM1/CRB2/CADM3/CRB1/CBLN1	19
BP	GO:0048489	synaptic vesicle transport	41/2317	152/18670	8.94019e-07	3.3441e-05	2.68863e-05	SYT8/WNT7A/ADORA2B/STX19/HTR2A/PRKCG/SYT11/CACNA1D/RIMS4/SYT9/P2RY1/CHRNB3/SYN1/SEPTIN5/PCLO/CACNB2/NLGN1/SNPH/SV2A/MAP2/CNR1/CADPS/PRKCB/TRIM9/SYT7/KIF5A/GRIK5/KIF5C/SNAP25/AP3B2/SYT5/CNIH2/SNAP91/ADCY1/RIMS2/CHRNB2/UNC13A/STXBP5L/SYP/SYT4/CPLX2	41
BP	GO:0097480	establishment of synaptic vesicle localization	41/2317	152/18670	8.94019e-07	3.3441e-05	2.68863e-05	SYT8/WNT7A/ADORA2B/STX19/HTR2A/PRKCG/SYT11/CACNA1D/RIMS4/SYT9/P2RY1/CHRNB3/SYN1/SEPTIN5/PCLO/CACNB2/NLGN1/SNPH/SV2A/MAP2/CNR1/CADPS/PRKCB/TRIM9/SYT7/KIF5A/GRIK5/KIF5C/SNAP25/AP3B2/SYT5/CNIH2/SNAP91/ADCY1/RIMS2/CHRNB2/UNC13A/STXBP5L/SYP/SYT4/CPLX2	41
BP	GO:0051899	membrane depolarization	29/2317	91/18670	8.96711e-07	3.3441e-05	2.68863e-05	NTSR1/CCK/TSPO/TRPM4/CACNA2D1/FHL1/CACNA1D/SCN4B/CACNA1H/SCN2B/SLC8A1/BCL2/FGF12/CACNB2/CACNA1G/ATP1A2/ANK2/SCN4A/HCN2/KCNH2/CACNG2/SCN7A/HCN4/CACNA1I/SCN3A/SCN3B/CHRNB2/CACNA1B/CACNA1A	29
BP	GO:0007411	axon guidance	63/2317	276/18670	9.46406e-07	3.50709e-05	2.81967e-05	FEZF1/NKX2-1/ATOH1/EFNA3/IGSF9/EPHA2/LGR6/EFNA2/PLA2G10/SHH/GRB7/FOXD1/SEMA4B/EFNB1/SEMA3B/EPHA7/EVL/PRKCQ/SEMA6D/NRXN3/BOC/SLIT2/GFRA2/NR4A3/CXCR4/CDH4/GAP43/MYOT/SEMA3G/CNTN6/FLRT2/CYFIP2/CRMP1/SLIT3/DCC/FEZF2/CXCL12/RET/CHL1/RELN/LGI1/DPYSL5/CNTN2/NRCAM/GBX1/POU4F2/DSCAML1/NFASC/ISL1/EPHA5/SPTB/UNC5D/KIF5A/EFNB3/PAX6/NRXN1/NCAM1/TNR/KIF5C/SLIT1/SPTBN4/ARX/DSCAM	63
BP	GO:0002027	regulation of heart rate	31/2317	101/18670	9.58435e-07	3.52933e-05	2.83755e-05	NMU/IRX5/ADM/TRPM4/BVES/CACNA2D1/TNNI3K/CACNA1D/SCN4B/CTNNA3/KCND3/SPX/SCN2B/KCNJ5/GCH1/SLC8A1/MYH6/EDN3/RGS4/AGT/CACNB2/CACNA1G/MC3R/ANK2/KCNH2/HCN4/KCNJ3/SCN3B/SPTBN4/AGTR2/KCNA5	31
BP	GO:0031581	hemidesmosome assembly	9/2317	12/18670	1.06411e-06	3.86979e-05	3.11128e-05	KRT14/COL17A1/KRT5/LAMB3/LAMC2/ITGB4/LAMA3/PLEC/ITGA6	9
BP	GO:0043383	negative T cell selection	9/2317	12/18670	1.06411e-06	3.86979e-05	3.11128e-05	SHH/DOCK2/AIRE/PTPRC/CD3E/CD28/ZAP70/THEMIS/CCR7	9
BP	GO:0097485	neuron projection guidance	63/2317	277/18670	1.07912e-06	3.90016e-05	3.1357e-05	FEZF1/NKX2-1/ATOH1/EFNA3/IGSF9/EPHA2/LGR6/EFNA2/PLA2G10/SHH/GRB7/FOXD1/SEMA4B/EFNB1/SEMA3B/EPHA7/EVL/PRKCQ/SEMA6D/NRXN3/BOC/SLIT2/GFRA2/NR4A3/CXCR4/CDH4/GAP43/MYOT/SEMA3G/CNTN6/FLRT2/CYFIP2/CRMP1/SLIT3/DCC/FEZF2/CXCL12/RET/CHL1/RELN/LGI1/DPYSL5/CNTN2/NRCAM/GBX1/POU4F2/DSCAML1/NFASC/ISL1/EPHA5/SPTB/UNC5D/KIF5A/EFNB3/PAX6/NRXN1/NCAM1/TNR/KIF5C/SLIT1/SPTBN4/ARX/DSCAM	63
BP	GO:1990868	response to chemokine	30/2317	97/18670	1.19318e-06	4.252e-05	3.41857e-05	TFF2/GPR35/PF4/PPBP/CCL2/MPL/CCL17/CCL4/CX3CR1/CCL16/SLIT2/XCL2/CMKLR1/CXCR4/CCR5/CCR2/CXCR6/SLIT3/CXCL12/CCR6/ACKR1/CCL14/XCR1/CCL21/RIPOR2/CCR4/CCL19/CXCL13/CCR7/CXCR5	30
BP	GO:1990869	cellular response to chemokine	30/2317	97/18670	1.19318e-06	4.252e-05	3.41857e-05	TFF2/GPR35/PF4/PPBP/CCL2/MPL/CCL17/CCL4/CX3CR1/CCL16/SLIT2/XCL2/CMKLR1/CXCR4/CCR5/CCR2/CXCR6/SLIT3/CXCL12/CCR6/ACKR1/CCL14/XCR1/CCL21/RIPOR2/CCR4/CCL19/CXCL13/CCR7/CXCR5	30
BP	GO:0031667	response to nutrient levels	99/2317	499/18670	1.19826e-06	4.252e-05	3.41857e-05	FGF23/KRT20/ALDH3A1/UGT1A1/CYP24A1/CCK/SLC2A1/FGF21/CTSV/PPARG/AMELX/SLC39A4/GIP/P2RY2/PCSK9/AOC1/NQO1/BECN2/WNT11/PRLH/PTGS2/TSPO/TH/ADM/ITGA2/LDLR/TRPM4/HTR4/OTC/PRKCG/RYR3/AMIGO1/LRCOL1/PROX1/PTN/SESN1/GHRH/GDAP1/CASTOR2/MAP1B/PDXP/POMC/STC2/SPX/UCP1/P2RY1/BCL11A/ACACB/MAP1LC3C/TYR/HPCA/GIPR/DNTT/BCHE/MC4R/SLC8A1/BCL2/ARG1/LTA/WNT9B/NUPR2/PEMT/FAM107A/ACVR1C/GH1/TSHB/STAR/CD3E/LPL/P2RY12/KIAA1…	99
BP	GO:0045058	T cell selection	19/2317	47/18670	1.23102e-06	4.34195e-05	3.49089e-05	SHH/CD1D/DOCK2/AIRE/IL6/IL12B/TBX21/CD3D/BCL2/SLAMF6/IRF4/PTPRC/CD3E/CD28/CD3G/ZAP70/LY9/THEMIS/CCR7	19
BP	GO:0071277	cellular response to calcium ion	27/2317	83/18670	1.34617e-06	4.71964e-05	3.79455e-05	SYT8/ECT2/RYR3/CPNE6/SYT11/KCNH1/SYT9/CPNE4/HPCA/RASA4B/RASA4/SYT10/ADCY8/NLGN1/FOSB/SYT6/GPLD1/ACER1/SYT3/NEUROD2/RASGRP2/SYT7/ADGRV1/CRHBP/SYT5/ADCY1/SYT4	27
BP	GO:0033604	negative regulation of catecholamine secretion	10/2317	15/18670	1.41136e-06	4.91876e-05	3.95464e-05	P2RY1/CRHR1/ABAT/P2RY12/CNR1/GHSR/CRH/AGTR2/CHGA/SYT4	10
BP	GO:0035249	synaptic transmission, glutamatergic	29/2317	93/18670	1.48177e-06	5.13358e-05	4.12736e-05	DKK1/PTGS2/HTR2A/CCL2/SHANK1/CDH8/CCR2/NLGN1/CACNG7/GRIK2/GRIK3/NPY2R/GRM7/RELN/ATP1A2/CNR1/SLC17A6/CACNG2/ADCYAP1/MAPK8IP2/CACNG5/GRIK5/NRXN1/GRM1/TNR/GRM4/CNIH2/UNC13A/GRIA2	29
BP	GO:0031341	regulation of cell killing	30/2317	98/18670	1.5173e-06	5.20081e-05	4.18141e-05	KRT6A/SERPINB4/PGLYRP3/CD55/CEACAM1/CD1D/CR1L/CADM1/CRTAM/IL18RAP/CD1E/CD1C/CD226/IL12B/ARG1/KLRC4-KLRK1/CD1B/SLAMF6/PTPRC/KLRK1/IL7R/SH2D1A/IL13/IL21/NCR3/DNASE1L3/STAP1/CD5L/LEP/FCER2	30
BP	GO:0010466	negative regulation of peptidase activity	60/2317	262/18670	1.51894e-06	5.20081e-05	4.18141e-05	A2ML1/SPINK4/SERPINB3/SERPINB13/MAGEA3/HRG/CST8/ANXA8/WFDC5/CARD18/WFDC3/SPINK14/SERPINB4/ANXA8L1/SERPINB5/SPINK5/SFN/AHSG/WFDC10B/SPINK7/WFDC12/CST4/WFDC2/CST6/WFDC13/SPINK6/SLPI/COL7A1/ECM1/FETUB/PI3/PTGS2/CSTB/LCN1/CST7/HGF/SERPINA1/TIMP4/SERPINE3/PZP/NGFR/GPC3/SPINK9/SERPINI1/VTN/NLRP7/CR1/SERPINA7/ITIH1/AGT/SPINK2/CD27/PI16/CRB2/SERPINF2/SERPINI2/SERPINA6/SERPINA9/PCSK1N/SERPINA10	60
BP	GO:0051588	regulation of neurotransmitter transport	38/2317	139/18670	1.54805e-06	5.26966e-05	4.23676e-05	NTSR1/SNCG/WNT7A/ADORA2B/HTR2A/NOS1/PRKCG/SYT11/CACNA1D/DRD3/RIMS4/SYT9/P2RY1/CHRNB3/HRH3/GPM6B/SYN1/SEPTIN5/RGS4/CACNB2/NLGN1/SV2A/ABAT/ATP1A2/CNR1/PRKCB/BAIAP3/GRIK5/CRH/ADCY1/SLC6A4/RIMS2/CHRNB2/UNC13A/STXBP5L/SYP/SYT4/CPLX2	38
BP	GO:0048663	neuron fate commitment	23/2317	65/18670	1.56357e-06	5.29173e-05	4.2545e-05	PAX7/NKX2-1/LBX1/ATOH1/IHH/HOXD10/BMP4/SHH/ESRP1/HOXC10/OLIG3/POU3F2/OLIG1/FEZF2/GBX1/NKX6-1/ISL1/PAX6/ASCL1/FOXN4/FEV/MYT1L/NKX2-2	23
BP	GO:0015872	dopamine transport	20/2317	52/18670	1.65579e-06	5.5398e-05	4.45395e-05	SNCG/SYT8/MAPK15/HTR2A/SYT11/DRD3/CHRM5/SYT9/SYT10/CXCL12/SYT6/ABAT/NPY2R/SYT3/CNR1/KCNA2/SYT7/SYT5/CHRNB2/SYT4	20
BP	GO:0048168	regulation of neuronal synaptic plasticity	20/2317	52/18670	1.65579e-06	5.5398e-05	4.45395e-05	S100B/DLG4/ARC/AGT/SHISA9/GRIK2/STAR/NEURL1/KCNJ10/CNTN2/JPH3/SHISA8/RASGRF1/SLC4A10/CAMK2B/UNC13A/SLC8A2/SYP/SHISA7/SYT4	20
BP	GO:0003012	muscle system process	93/2317	465/18670	1.75468e-06	5.83731e-05	4.69314e-05	TNNT1/NMU/GATA5/MB/CLCN1/ADORA2B/TNNI2/TNNI3/SLC6A8/PPP1R13L/PTGS2/TNNC2/ITGA2/TRPM4/TMEM38A/MYH14/HTR2A/NOS1/KLF15/PTGER3/CACNA2D1/TNNI3K/MLIP/CACNA1D/FXYD1/TMOD2/CD38/SCN4B/CTNNA3/NR4A3/KCND3/TIAM1/KCNJ8/CXCR4/HSPB6/CACNA1H/SPX/KCNMA1/P2RY1/MYOT/EDNRB/SCN2B/ARG2/KCNJ5/AKAP6/ATP8A2/SLC8A1/MYH1/MYH6/EDN3/TNNT3/RGS4/AGT/FGF12/DTNA/MYBPC2/CACNB2/CACNA1G/KLHL41/ABAT/IGF1/RCSD1/NPY2R/TRDN/PI16/TIFAB/…	93
BP	GO:0006865	amino acid transport	39/2317	145/18670	1.76606e-06	5.84196e-05	4.69689e-05	NTSR1/CCK/SLC1A6/SLC6A14/SLC7A11/PPFIA4/SLC38A5/SLC6A8/LRRC8A/LRRC8E/TSPOAP1/SLC3A1/NPY5R/SLC1A2/HRH3/ARG1/RGS4/NTRK2/AGT/OSR1/SLC7A8/SLC38A8/SV2A/ABAT/GRM7/ATP1A2/SLC32A1/KCNJ10/SLC17A6/SLC7A2/SLC6A13/SLC16A12/SLC7A10/SLC6A17/SNAP25/LEP/SLC38A4/SYT4/SLC7A14	39
BP	GO:0051966	regulation of synaptic transmission, glutamatergic	24/2317	70/18670	1.78913e-06	5.88504e-05	4.73152e-05	DKK1/PTGS2/HTR2A/CCL2/SHANK1/CCR2/NLGN1/CACNG7/GRIK2/GRIK3/NPY2R/GRM7/RELN/ATP1A2/CNR1/CACNG2/ADCYAP1/MAPK8IP2/CACNG5/NRXN1/GRM1/TNR/GRM4/UNC13A	24
BP	GO:0042098	T cell proliferation	46/2317	184/18670	2.04346e-06	6.68406e-05	5.37393e-05	IL20RB/LGALS9B/IHH/PLA2G2F/BMP4/LGALS9C/SHH/CD55/SCGB1A1/EFNB1/TNFSF9/LGALS3/TMEM131L/PRKCQ/CD1D/IL6R/NCKAP1L/DOCK2/CTLA4/EBI3/CD6/IL6/CORO1A/SASH3/RASAL3/ARG2/IL12B/CCR2/CLECL1/ARG1/PTPRC/CD3E/IGF1/CD28/ZAP70/CD40LG/MAPK8IP1/IL21/TNFSF8/IL2/CCL19/PLA2G2D/LMO1/TNFRSF13C/WNT4/LEP	46
BP	GO:0050671	positive regulation of lymphocyte proliferation	36/2317	130/18670	2.07905e-06	6.76267e-05	5.43713e-05	SHH/CD55/EFNB1/TNFSF9/MPL/PRKCQ/CD1D/NFATC2/IL6R/NCKAP1L/CD38/VAV3/EBI3/CD6/IL6/CORO1A/SASH3/RASAL3/IL12B/CCR2/BCL2/CLECL1/PTPRC/CD3E/IGF1/CD28/ZAP70/CD40LG/IL13/IL21/IL2/CCL19/FCRL3/TNFRSF13C/LEP/CHRNB2	36
BP	GO:0071248	cellular response to metal ion	47/2317	190/18670	2.18423e-06	7.06555e-05	5.68064e-05	SYT8/TFAP2A/SHH/AOC1/NQO1/ECT2/PTGS2/TSPO/TH/RYR3/CPNE6/SYT11/GLRA2/KCNH1/NCF1/CACNA1H/SYT9/CPNE4/DLG4/HPCA/RASA4B/RASA4/SYT10/ADCY8/NLGN1/FOSB/SYT6/STAR/TF/GPLD1/ACER1/DLG2/FABP4/SYT3/SLFN14/KCNK3/NEUROD2/RASGRP2/TPH2/SYT7/ADGRV1/CRHBP/KCNA1/SYT5/GLRA1/ADCY1/SYT4	47
BP	GO:0001764	neuron migration	41/2317	157/18670	2.21259e-06	7.11797e-05	5.72279e-05	FEZF1/NKX2-1/CCK/ATOH1/ITGA3/DCDC2/FGF13/OLIG3/MARK1/MAP1B/CXCR4/DCLK1/FLRT2/PHOX2B/PHACTR1/CCKAR/DCC/NTRK2/FEZF2/CXCL12/BARHL1/CHL1/CTNNA2/RELN/CNTN2/NRCAM/CCR4/GPM6A/KIAA0319/NEXMIF/NKX6-1/UNC5D/SCRT1/DCX/PAX6/ASCL1/SCRT2/CAMK2B/CDK5R2/ASTN1/ARX	41
BP	GO:0099173	postsynapse organization	42/2317	163/18670	2.43609e-06	7.79417e-05	6.26645e-05	ITPKA/ABHD17C/WNT7A/ITGA3/SLC7A11/NGEF/EPHA7/IL1RAPL1/MAGI2/SHANK1/PTN/TMEM108/TIAM1/SRCIN1/DOCK10/GAP43/DLG4/ARC/LRFN2/NLGN1/CEL/DGKB/CNKSR2/DLG2/NEFL/CTNND2/MUSK/RELN/GHSR/NLGN4X/NRCAM/LRRTM2/LRRC4/INS/CBLN1/FRMPD4/NRXN1/PAK3/LHFPL4/CAMK2B/INA/SHISA7	42
BP	GO:0032946	positive regulation of mononuclear cell proliferation	36/2317	131/18670	2.52839e-06	8.04551e-05	6.46852e-05	SHH/CD55/EFNB1/TNFSF9/MPL/PRKCQ/CD1D/NFATC2/IL6R/NCKAP1L/CD38/VAV3/EBI3/CD6/IL6/CORO1A/SASH3/RASAL3/IL12B/CCR2/BCL2/CLECL1/PTPRC/CD3E/IGF1/CD28/ZAP70/CD40LG/IL13/IL21/IL2/CCL19/FCRL3/TNFRSF13C/LEP/CHRNB2	36
BP	GO:0060291	long-term synaptic potentiation	27/2317	86/18670	2.9149e-06	9.22528e-05	7.41704e-05	GIP/CALB2/NR2E1/SHANK1/S100B/CX3CR1/PTN/CRHR1/ARC/NTRK2/ADCY8/FAM107A/NLGN1/RELN/LRRTM2/INS/CALB1/MPP2/CYP46A1/TNR/SLC8A3/SNAP25/CRH/SCGN/ADCY1/SLC8A2/SHISA7	27
BP	GO:0090277	positive regulation of peptide hormone secretion	29/2317	96/18670	3.03761e-06	9.56195e-05	7.68772e-05	NMU/KISS1/GIP/FGG/TRPM4/GPR27/MYRIP/GHRH/CD38/CLTRN/RPH3AL/GIPR/ADCY8/ABAT/GPLD1/GCG/FGB/NKX6-1/ISL1/BAIAP3/INS/ADCYAP1/SLC30A8/FFAR1/CRH/UCN3/BLK/GCK/RFX6	29
BP	GO:0050805	negative regulation of synaptic transmission	24/2317	72/18670	3.16209e-06	9.90057e-05	7.95997e-05	PTGS2/HTR2A/SYT11/CD38/NPY5R/DRD5/SORCS3/ARC/BCHE/ADCY8/GRIK2/GRIK3/NPY2R/NLGN4X/GRIA1/MAPT/CBLN1/TNR/CNR2/CELF4/ADIPOQ/SLC6A4/KCNB1/SYT4	24
BP	GO:0031646	positive regulation of neurological system process	22/2317	63/18670	3.37691e-06	0.000104312	8.38663e-05	NTSR1/NMU/CCK/ZNF488/WNT7A/ITGA2/CST7/HGF/SHANK1/MAG/S100B/WASF3/DLG4/RGS4/NLGN1/ABAT/RELN/CARTPT/MTNR1B/NRXN1/TNR/RIMS2	22
BP	GO:0055067	monovalent inorganic cation homeostasis	40/2317	154/18670	3.38316e-06	0.000104312	8.38663e-05	RHCG/SCNN1A/SLC9A4/SLC9A2/SLC9A3/SLC4A11/ATP6V0A4/SLC4A4/DRD3/ATP1A4/SLC9A9/NPR1/SLC12A3/SPX/KCNMA1/ATP6V0E2/EDNRB/ATP6V1G2/SLC8A1/BCL2/AGT/CCKBR/AGTR1/SLC26A4/MC3R/ATP1A2/KCNJ10/PDK4/KCNH2/SCN7A/RAB39A/SLC4A8/C7/ATP1B2/ATP1A3/SLC12A1/SLC4A10/SLC12A5/AGTR2/KCNA5	40
BP	GO:0097305	response to alcohol	54/2317	233/18670	3.40598e-06	0.000104312	8.38663e-05	ADH7/UGT1A1/APOBEC1/CLDN18/PPARG/NQO1/TH/FOSL1/ADCY5/ADCY2/NPPC/SLIT2/GLRA2/CRHR1/CCR5/ADCYAP1R1/SLIT3/RGS4/PTGFR/ADCY8/PEMT/FOSB/ABAT/STAR/MAP4K1/CD27/GPLD1/NEFL/CNR1/IL13/OPRM1/CCL21/IL2/PENK/GNG2/CCL19/CSF3/SFRP1/CDO1/NPAS4/ADCYAP1/CCR7/F7/KCNC2/CRHBP/CRH/UCN3/GLRA1/LEP/ADIPOQ/ADCY1/CHRNB2/UNC79/CSN1S1	54
BP	GO:0008344	adult locomotory behavior	25/2317	77/18670	3.41319e-06	0.000104312	8.38663e-05	NTF4/NTSR1/SNCG/GIP/HOXD10/DMBX1/CSTB/PREX2/LGI4/FGF12/CXCL12/CHL1/ATP1A2/KCNJ10/CNTN2/GBX1/UCHL1/TMOD1/EFNB3/KLHL1/OPRD1/GLRA1/SPTBN4/SEZ6L/SEZ6	25
BP	GO:0097529	myeloid leukocyte migration	50/2317	210/18670	3.44176e-06	0.000104312	8.38663e-05	IL36B/IL36RN/MMP28/CXCL17/S100A14/CD177/PF4/IL1RN/PPBP/IL36G/ADAM8/LGALS3/CCL2/CCL17/S100A12/CCL4/IL6R/CD200R1/PREX1/CX3CR1/MCOLN2/NCKAP1L/CCL16/LBP/SLIT2/THBS4/XCL2/CD99L2/CMKLR1/VAV3/EPX/IL6/EDNRB/CCR2/EDN3/CD200/CXCL12/CCL14/P2RY12/IL17A/VEGFD/CCL21/RIPOR2/CCL19/STAP1/CXCL13/CCR7/TAFA4/CHGA/SCG2	50
BP	GO:0035640	exploration behavior	13/2317	26/18670	3.45629e-06	0.000104312	8.38663e-05	GIP/ITGA3/BRINP1/DLG4/CRHR1/ABAT/CHL1/PENK/JPH3/TNR/CRH/SLC4A10/AGTR2	13
BP	GO:0042745	circadian sleep/wake cycle	13/2317	26/18670	3.45629e-06	0.000104312	8.38663e-05	NMU/CSF2/TH/DRD3/GHRH/PTGDS/NLGN1/STAR/NPY2R/KCNA2/MTNR1B/CRH/CHRNB2	13
BP	GO:0014074	response to purine-containing compound	39/2317	149/18670	3.64654e-06	0.00010949	8.80287e-05	ALDH3A1/PPARG/SLC5A5/AREG/P2RY2/PTGS2/FOSL1/AGXT/TRPM4/SDC1/TMEM38A/RYR3/TEK/PDE2A/PDXP/P2RY1/TYR/DNTT/AKAP6/SLC8A1/FOSB/STAR/P2RY12/P2RX6/GPD1/PENK/HCN2/CNGA3/P2RX2/CDO1/HCN4/KCNJ11/P2RX5/CRHBP/SLC8A3/VGF/ADIPOQ/SLC6A4/PTPRN	39
BP	GO:0030217	T cell differentiation	55/2317	240/18670	3.98709e-06	0.000119104	9.57586e-05	SPINK5/IHH/BMP4/SHH/LFNG/TNFSF9/ADAM8/CLEC4D/TMEM131L/LEPR/CD1D/NFATC2/CLEC4E/PREX1/FUT7/NCKAP1L/DOCK2/CTLA4/AIRE/IL6/SASH3/IL12B/TBX21/CCR2/CD3D/CR1/CD2/CD8A/BCL2/SLAMF6/RHOH/CCR6/IRF4/PTPRC/IL7R/CD3E/CD27/CD28/MAFB/EOMES/TESPA1/CD3G/ZBTB16/ZAP70/LY9/GPR18/TNFSF8/IL2/THEMIS/CCL19/PLA2G2D/ITK/CCR7/WNT4/LEP	55
BP	GO:0007189	adenylate cyclase-activating G protein-coupled receptor signaling pathway	37/2317	139/18670	4.19375e-06	0.000124642	0.000100211	ADORA2B/GPR78/PF4/ADM/ADGRF1/NOS1/GPR65/PTGER3/GPR26/ADCY5/ADCY2/DRD3/GHRH/DRD5/CRHR1/MC4R/ADGRG2/PTGFR/ADCY8/GALR1/TSHR/MC3R/GLP1R/OPRM1/GCG/GNG2/ADGRG5/MRAP/SSTR4/ADCYAP1/GPHA2/ADGRB3/IAPP/UCN3/ADCY1/CHGA/APLP1	37
BP	GO:0019228	neuronal action potential	15/2317	34/18670	4.45094e-06	0.000130956	0.000105288	GPR35/MYH14/CACNA1H/GPR88/FGF12/CACNA1G/GRIK2/SCN4A/KCNA2/SCN7A/CACNA1I/SCN3A/MTNR1B/KCNA1/KCNMB2	15
BP	GO:0043368	positive T cell selection	15/2317	34/18670	4.45094e-06	0.000130956	0.000105288	SHH/DOCK2/IL6/IL12B/TBX21/CD3D/BCL2/SLAMF6/IRF4/PTPRC/CD3E/CD3G/ZAP70/LY9/THEMIS	15
BP	GO:0086091	regulation of heart rate by cardiac conduction	16/2317	38/18670	4.51569e-06	0.000132197	0.000106285	TRPM4/CACNA2D1/CACNA1D/SCN4B/CTNNA3/KCND3/SCN2B/KCNJ5/CACNB2/CACNA1G/ANK2/KCNH2/HCN4/KCNJ3/SCN3B/KCNA5	16
BP	GO:0030198	extracellular matrix organization	76/2317	368/18670	4.54125e-06	0.000132284	0.000106355	COL17A1/KLK7/KLK5/KLK2/SERPINB5/SPINK5/HAS3/MELTF/CTSV/MMP28/IHH/LAMB3/ICAM5/LAMC2/ITGB4/ITGB6/HAPLN1/LAMA3/ITGA3/IBSP/COL7A1/MMP1/ERO1A/FGG/MMP13/ITGA6/CREB3L1/NR2E1/FERMT1/ITGA2/ADAM8/MMP8/MFAP4/LAMC3/JAM2/LCP1/CTSG/ABI3BP/ADAMTS3/ADAMTSL2/TNXB/NCAN/ITGA4/FBLN5/PRSS1/MMP24/TLL1/CYP1B1/IL6/MADCAM1/FLRT2/LAMB4/VTN/ITGAL/GPM6B/VIT/ICAM3/DPT/AGT/COL14A1/CMA1/MMP26/NPHS1/TMPRSS6/CARMIL2/SERPINF2/HAS…	76
BP	GO:0022410	circadian sleep/wake cycle process	12/2317	23/18670	4.67111e-06	0.000135393	0.000108855	NMU/CSF2/DRD3/GHRH/PTGDS/NLGN1/STAR/NPY2R/KCNA2/MTNR1B/CRH/CHRNB2	12
BP	GO:0019722	calcium-mediated signaling	51/2317	218/18670	4.73689e-06	0.000136623	0.000109844	CALML3/CALML5/TNNI3/TRPM4/TMEM38A/NOS1/CCL4/NFATC2/NCALD/CX3CR1/TMEM100/PLEK/BTK/CMKLR1/CXCR4/SLA2/SELP/EDNRB/JPH4/CCR5/HPCA/CCR2/AKAP6/RCAN2/SLC8A1/CXCR6/AGTR1/PTGFR/CCR6/PTPRC/CD3E/IGF1/P2RY12/TRDN/XCR1/HAP1/KSR2/ZAP70/ATP1A2/PTGDR2/ANK2/CCR4/TRAT1/NEUROD2/P2RX2/MAPT/JPH3/CD22/CCR7/CXCR5/P2RX5	51
BP	GO:0001906	cell killing	42/2317	168/18670	5.57967e-06	0.000160142	0.000128753	KRT6A/HRG/SERPINB4/SEMG1/H2BC11/PGLYRP3/KLRF2/CD55/PF4/CEACAM1/TSTA3/S100A12/CD1D/CTSG/CR1L/CADM1/CRTAM/IL18RAP/CD1E/CORO1A/CD1C/CD226/IL12B/ARG1/KLRC4-KLRK1/CD1B/SLAMF6/GZMM/PTPRC/KLRK1/IL7R/SH2D1A/IL13/IL21/NCR3/DNASE1L3/STAP1/CD5L/DEFB132/LEP/CHGA/FCER2	42
BP	GO:0050870	positive regulation of T cell activation	48/2317	202/18670	5.66941e-06	0.000161924	0.000130185	IHH/SHH/CD55/EFNB1/TNFSF9/ADAM8/CCL2/PRKCQ/CD1D/IL6R/NCKAP1L/CTLA4/EBI3/CD6/IL6/CORO1A/SASH3/RASAL3/PDCD1/IL12B/CCR2/CLECL1/GRAP2/KLRC4-KLRK1/CD5/ICOS/SIRPG/PTPRC/KLRK1/IL7R/CD3E/IGF1/CD27/CD28/TESPA1/ZBTB16/ZAP70/CD40LG/IL21/CCL21/IL2/CCL19/EFNB3/CCR7/BTLA/TNFRSF13C/PAK3/LEP	48
BP	GO:0050802	circadian sleep/wake cycle, sleep	11/2317	20/18670	6.01953e-06	0.000170988	0.000137473	NMU/CSF2/DRD3/GHRH/PTGDS/STAR/NPY2R/KCNA2/MTNR1B/CRH/CHRNB2	11
BP	GO:0022409	positive regulation of cell-cell adhesion	57/2317	255/18670	6.04518e-06	0.000170988	0.000137473	IHH/SHH/CD55/FGG/EFNB1/TNFSF9/ITGA6/ADAM8/CEACAM6/CCL2/CITED2/PRKCQ/CD1D/IL6R/NCKAP1L/ITGA4/NR4A3/CTLA4/EBI3/CD6/IL6/CORO1A/SASH3/RASAL3/PDCD1/IL12B/CCR2/CLECL1/GRAP2/KLRC4-KLRK1/CD5/ICOS/SIRPG/PTPRC/KLRK1/IL7R/CD3E/IGF1/CD27/CD28/TESPA1/ZBTB16/SERPINF2/ZAP70/CD40LG/IL21/CCL21/IL2/CCL19/FGB/CXCL13/EFNB3/CCR7/BTLA/TNFRSF13C/PAK3/LEP	57
BP	GO:0051346	negative regulation of hydrolase activity	91/2317	466/18670	6.27422e-06	0.000176613	0.000141996	A2ML1/SPINK4/SERPINB3/SERPINB13/MAGEA3/HRG/CST8/ANXA8/WFDC5/CARD18/WFDC3/SPINK14/SERPINB4/ANXA8L1/SERPINB5/SPINK5/SFN/AHSG/WFDC10B/SPINK7/WFDC12/APOA2/CST4/WFDC2/CST6/WFDC13/SPINK6/ANGPTL4/SLPI/COL7A1/ECM1/TNNI3/FETUB/PI3/PTGS2/CSTB/LCN1/PPP1R14D/PKMYT1/LGALS3/CST7/HGF/SERPINA1/NOS1/TIMP4/SERPINE3/PZP/LEPR/PTN/NCKAP1L/SLIT2/NGFR/GPC3/SPINK9/SERPINI1/VTN/NLRP7/ARFGEF3/RASA4/CR1/PHACTR1/ANGPTL3/SER…	91
BP	GO:0045060	negative thymic T cell selection	8/2317	11/18670	6.48003e-06	0.000181534	0.000145952	SHH/DOCK2/AIRE/PTPRC/CD3E/CD28/ZAP70/CCR7	8
BP	GO:0015698	inorganic anion transport	42/2317	169/18670	6.54633e-06	0.000182518	0.000146743	FGF23/CLIC3/CLCA4/CLCN1/CLCA1/AQP6/ANO7/FXYD3/SLC5A5/SLC4A11/CLDN4/TSPO/LRRC8A/LRRC8E/SLC17A1/GABRA5/SLC4A4/GABRG3/SFRP4/ADAMTS8/FXYD1/GLRA2/SLC12A3/SLC26A11/ABCB1/BEST3/CLCNKA/SLC13A1/GABRG1/GABRR3/SLC26A4/GABRB1/TTYH1/GABRB3/SLC4A8/GABRA1/SLC12A1/GLRA3/GABRG2/SLC4A10/GLRA1/SLC12A5	42
BP	GO:0043062	extracellular structure organization	84/2317	422/18670	6.62979e-06	0.000183239	0.000147323	COL17A1/KLK7/KLK5/KLK2/SERPINB5/SPINK5/HAS3/MELTF/CTSV/APOA2/MMP28/IHH/LAMB3/ICAM5/LAMC2/ITGB4/ITGB6/HAPLN1/LAMA3/ITGA3/IBSP/COL7A1/MMP1/ERO1A/FGG/MMP13/ITGA6/CREB3L1/NR2E1/FERMT1/APOA5/ITGA2/ADAM8/MMP8/SDC1/MFAP4/LAMC3/JAM2/LCP1/CTSG/ABI3BP/ADAMTS3/ADAMTSL2/TNXB/NCAN/GPIHBP1/ITGA4/FBLN5/PRSS1/MMP24/TLL1/CYP1B1/IL6/MADCAM1/FLRT2/LAMB4/VTN/ITGAL/GPM6B/CETP/VIT/ICAM3/DPT/AGT/AGTR1/COL14A1/CMA1/MMP2…	84
BP	GO:0051048	negative regulation of secretion	54/2317	238/18670	6.6348e-06	0.000183239	0.000147323	FGF23/NMU/CARD18/IL1R2/FAM3D/IL36RN/TFF2/APOA2/CEACAM1/IL1RAPL1/PTGER3/SYT11/CD200R1/DRD3/NPY5R/ENHO/SRCIN1/SPX/P2RY1/CRHR1/IL33/ARG2/CCR2/NLRP7/HRH3/CD200/IL13RA2/ACVR1C/ABAT/P2RY12/NPY2R/GRM7/TIFAB/CNR1/GHSR/OPRM1/CARTPT/SFRP1/WNK3/INS/CIDEA/KCNJ11/TRIM9/CD22/MTNR1B/CRHBP/CRH/LEP/ADIPOQ/AGTR2/KCNB1/CHGA/STXBP5L/SYT4	54
BP	GO:0010951	negative regulation of endopeptidase activity	56/2317	250/18670	6.79819e-06	0.00018687	0.000150242	A2ML1/SPINK4/SERPINB3/SERPINB13/MAGEA3/HRG/CST8/ANXA8/WFDC5/CARD18/WFDC3/SPINK14/SERPINB4/ANXA8L1/SERPINB5/SPINK5/SFN/AHSG/SPINK7/WFDC12/CST4/WFDC2/CST6/WFDC13/SPINK6/SLPI/COL7A1/FETUB/PI3/PTGS2/CSTB/LCN1/CST7/HGF/SERPINA1/TIMP4/SERPINE3/PZP/NGFR/SPINK9/SERPINI1/VTN/NLRP7/CR1/SERPINA7/ITIH1/AGT/SPINK2/CD27/CRB2/SERPINF2/SERPINI2/SERPINA6/SERPINA9/PCSK1N/SERPINA10	56
BP	GO:0046887	positive regulation of hormone secretion	35/2317	131/18670	6.89691e-06	0.000188698	0.000151712	NMU/KISS1/GIP/FGG/HCAR2/TRPM4/GPR27/MYRIP/GHRH/CD38/CLTRN/RPH3AL/P2RY1/GIPR/EDN3/ADCY8/GALR1/ABAT/GPLD1/GCG/CARTPT/FGB/NKX6-1/ISL1/BAIAP3/INS/ADCYAP1/SLC30A8/FFAR1/CRH/UCN3/BLK/GCK/LEP/RFX6	35
BP	GO:0021536	diencephalon development	24/2317	75/18670	7.06491e-06	0.000192395	0.000154684	NKX2-1/PITX1/OTX1/BMP4/SHH/CNTNAP2/PROP1/PTN/POU3F2/GHRH/SOX3/CRHR1/SIX3/HAP1/ISL1/ADCYAP1/PAX6/WNT4/KCNC2/CRH/NR0B1/CHRNB2/KCNC1/ARX	24
BP	GO:0045187	regulation of circadian sleep/wake cycle, sleep	10/2317	17/18670	7.21162e-06	0.000194581	0.000156441	NMU/CSF2/DRD3/GHRH/PTGDS/NPY2R/KCNA2/MTNR1B/CRH/CHRNB2	10
BP	GO:0099509	regulation of presynaptic cytosolic calcium ion concentration	10/2317	17/18670	7.21162e-06	0.000194581	0.000156441	CALB2/TSPOAP1/CACNA1D/P2RY1/CACNB2/CNR1/ATP2B3/CALB1/ATP2B2/SCGN	10
BP	GO:0060079	excitatory postsynaptic potential	29/2317	100/18670	7.43903e-06	0.000198884	0.000159901	WNT7A/SHANK1/TMEM108/GLRA2/DLG4/CHRNB3/RGS4/NLGN1/CHRNA2/GRIK2/NPY2R/P2RX6/RELN/NLGN4X/OPRM1/P2RX2/NPAS4/MAPK8IP2/MPP2/CBLN1/GRIK5/P2RX5/NRXN1/GLRA3/GLRA1/CELF4/RIMS2/CHRNB2/SEZ6	29
BP	GO:2001023	regulation of response to drug	29/2317	100/18670	7.43903e-06	0.000198884	0.000159901	HMGA2/SNCG/MET/SYT8/HGF/HTR2A/SYT11/DRD3/NR4A3/SYT9/ARG1/SYT10/RGS4/AGT/OSR1/CXCL12/GALR1/SYT6/ABAT/NPY2R/SYT3/ATP1A2/CNR1/KCNA2/SYT7/CRH/SYT5/CHRNB2/SYT4	29
BP	GO:0042100	B cell proliferation	28/2317	95/18670	7.55876e-06	0.000200256	0.000161004	IFNE/IFNA1/NFATC2/NCKAP1L/CD180/CD38/BTK/VAV3/CTLA4/SASH3/BCL2/GAPT/PTPRC/IKZF3/IL7R/CD40LG/IL13/IL21/IL2/CD79A/CD22/CR2/FCRL3/TNFRSF13B/TNFRSF13C/CD19/MS4A1/CHRNB2	28
BP	GO:0042102	positive regulation of T cell proliferation	28/2317	95/18670	7.55876e-06	0.000200256	0.000161004	SHH/CD55/EFNB1/TNFSF9/PRKCQ/CD1D/IL6R/NCKAP1L/EBI3/CD6/IL6/CORO1A/SASH3/RASAL3/IL12B/CCR2/CLECL1/PTPRC/CD3E/IGF1/CD28/ZAP70/CD40LG/IL21/IL2/CCL19/TNFRSF13C/LEP	28
BP	GO:0008217	regulation of blood pressure	44/2317	182/18670	8.56572e-06	0.000225911	0.000181631	KLK3/NTSR1/NMU/KLK2/PPARG/TNNI3/PTGS2/ADM/NOS1/ADAMTS16/CTSG/NCALD/DRD3/DRD5/HBB/NPR1/POMC/SPX/EDNRB/GCH1/MYH6/EDN3/AGT/AGTR1/CORO2B/FFAR3/ASIC2/CMA1/ABAT/MC3R/SERPINF2/GLP1R/ATP1A2/CNR1/P2RX2/CARTPT/BRS3/CRH/LEP/ADIPOQ/AVPR1B/AGTR2/CHGA/CACNA1B	44
BP	GO:0002793	positive regulation of peptide secretion	62/2317	288/18670	8.68004e-06	0.0002279	0.000183229	NMU/LGALS9B/PAEP/KISS1/KCNN4/GIP/LGALS9C/NLRP2/FGG/TRIM16/ANKRD1/HCAR2/FERMT1/ADAM8/TRPM4/MMP8/GPR27/MYRIP/CLEC4E/GHRH/CADM1/CD38/CLTRN/CRTAM/RPH3AL/IL6/IL33/GIPR/NLRP7/CD2/APBB1/NLRP1/ADCY8/C1QTNF4/IL26/ABAT/LPL/IGF1/NPY2R/GPLD1/IL17A/SCAMP5/IL13/CLEC9A/IL2/GCG/CCL19/IL17F/FGB/NKX6-1/ISL1/BAIAP3/INS/ADCYAP1/SLC30A8/FFAR1/CRH/UCN3/BLK/GCK/AGTR2/RFX6	62
BP	GO:0046631	alpha-beta T cell activation	36/2317	138/18670	9.2112e-06	0.000240766	0.000193574	LGALS9B/IHH/LGALS9C/SHH/CD55/PRKCQ/IL6R/FUT7/NCKAP1L/DOCK2/EBI3/IL6/SASH3/RASAL3/ARG2/IL12B/TBX21/CCR2/BCL2/SLAMF6/IRF4/PTPRC/CD3E/CD28/EOMES/ZBTB16/ZAP70/LY9/MAPK8IP1/GPR18/TNFSF8/IL2/CCL19/PLA2G2D/ITK/INS	36
BP	GO:0048469	cell maturation	43/2317	177/18670	9.46845e-06	0.00024639	0.000198096	EREG/PAEP/TBX6/PPARG/IHH/SEMG1/IRX5/FGG/HOXB13/CATSPERD/CNTNAP2/TCP11/ROPN1L/REC8/LGI4/TRIM58/TAL1/POU2F2/NPPC/BTK/SRRM4/EDNRB/BCL11A/BFSP2/BCL2/PGR/SIX3/CCR6/RET/SLFN14/IL21/CCL21/CNTN2/NRCAM/CCL19/NFASC/NKX6-1/DAZL/C1QL1/ASCL1/FEV/ADGRB3/SPTBN4	43
BP	GO:1903307	positive regulation of regulated secretory pathway	19/2317	53/18670	1.00411e-05	0.000260136	0.000209147	ADORA2B/CD177/CACNA1D/CLTRN/CACNA1H/SYT9/CRHR1/SYT10/CACNB2/CACNA1G/NLGN1/SCAMP5/CNR1/IL13/CACNA1I/SYT7/KCNB1/CDK5R2/SYT4	19
BP	GO:0035150	regulation of tube size	37/2317	144/18670	1.01263e-05	0.000261187	0.000209992	ADORA2B/P2RY2/FGG/PTGS2/ADM/TRPM4/HTR2A/NOS1/NPPC/CD38/DRD5/HBB/NPR1/KCNMA1/P2RY1/EDNRB/GCH1/SLC8A1/EDN3/AGT/WNT9B/AGTR1/ASIC2/KEL/SERPINF2/ATP1A2/FGB/INS/ADCYAP1/MTNR1B/LEP/AVPR1B/KCNMB2/AGTR2/SLC6A4/CHGA/KCNA5	37
BP	GO:0098693	regulation of synaptic vesicle cycle	31/2317	112/18670	1.04718e-05	0.000267817	0.000215323	WNT7A/ADORA2B/HTR2A/MAGI2/PRKCG/BRSK1/SYT11/CACNA1D/RIMS4/SYT9/P2RY1/CHRNB3/RAPGEF4/SYN1/SEPTIN5/BRSK2/CACNB2/NLGN1/CNR1/PRKCB/FGF14/GRIK5/NRXN1/BSN/ADCY1/RIMS2/CHRNB2/STXBP5L/SYP/SYT4/CPLX2	31
BP	GO:1903039	positive regulation of leukocyte cell-cell adhesion	50/2317	218/18670	1.04748e-05	0.000267817	0.000215323	IHH/SHH/CD55/EFNB1/TNFSF9/ADAM8/CCL2/PRKCQ/CD1D/IL6R/NCKAP1L/ITGA4/NR4A3/CTLA4/EBI3/CD6/IL6/CORO1A/SASH3/RASAL3/PDCD1/IL12B/CCR2/CLECL1/GRAP2/KLRC4-KLRK1/CD5/ICOS/SIRPG/PTPRC/KLRK1/IL7R/CD3E/IGF1/CD27/CD28/TESPA1/ZBTB16/ZAP70/CD40LG/IL21/CCL21/IL2/CCL19/EFNB3/CCR7/BTLA/TNFRSF13C/PAK3/LEP	50
BP	GO:0007586	digestion	36/2317	139/18670	1.09649e-05	0.000277919	0.000223445	MUC2/TFF3/NMU/TFF1/CCK/CAPN9/MUC4/TFF2/KCNN4/APOA2/SLC9A4/AQP5/CAPN8/GKN1/VSIG1/MOGAT2/APOA5/LDLR/PTGER3/LRCOL1/DRD3/SLC2A2/PRSS1/CHRM5/CCKBR/CEL/CD36/TIFAB/GHSR/SST/WNK3/CRH/NEUROD1/UCN3/LEP/ARX	36
BP	GO:0070665	positive regulation of leukocyte proliferation	36/2317	139/18670	1.09649e-05	0.000277919	0.000223445	SHH/CD55/EFNB1/TNFSF9/MPL/PRKCQ/CD1D/NFATC2/IL6R/NCKAP1L/CD38/VAV3/EBI3/CD6/IL6/CORO1A/SASH3/RASAL3/IL12B/CCR2/BCL2/CLECL1/PTPRC/CD3E/IGF1/CD28/ZAP70/CD40LG/IL13/IL21/IL2/CCL19/FCRL3/TNFRSF13C/LEP/CHRNB2	36
BP	GO:0042749	regulation of circadian sleep/wake cycle	11/2317	21/18670	1.12206e-05	0.000283176	0.000227671	NMU/CSF2/DRD3/GHRH/PTGDS/NLGN1/NPY2R/KCNA2/MTNR1B/CRH/CHRNB2	11
BP	GO:0007584	response to nutrient	50/2317	219/18670	1.19639e-05	0.000300637	0.00024171	FGF23/ALDH3A1/UGT1A1/CYP24A1/PPARG/AMELX/P2RY2/NQO1/PTGS2/TSPO/ITGA2/TRPM4/OTC/RYR3/AMIGO1/PTN/GDAP1/CASTOR2/MAP1B/PDXP/STC2/P2RY1/BCL11A/TYR/HPCA/GIPR/DNTT/BCHE/SLC8A1/ARG1/LTA/PEMT/TSHB/STAR/CD3E/LPL/P2RY12/P2RX6/CNR1/SST/PENK/P2RX2/SFRP1/KCNJ11/F7/ASCL1/P2RX5/LEP/ADIPOQ/SLC6A4	50
BP	GO:0032609	interferon-gamma production	31/2317	113/18670	1.27352e-05	0.000318652	0.000256194	IL20RB/LGALS9B/IL36RN/PGLYRP3/LGALS9C/SCGB1A1/ISG15/IL6R/TLR7/IL18RAP/EBI3/TXK/IL33/SASH3/CD226/IL12B/CCR2/CD2/LTA/KLRC4-KLRK1/SLAMF6/CD96/KLRK1/CD3E/EOMES/IL21/IL2/ISL1/ITK/CCR7/TNFRSF13C	31
BP	GO:0048545	response to steroid hormone	77/2317	385/18670	1.32765e-05	0.000330783	0.000265947	ALDH3A1/UGT1A1/FOXH1/CTSV/APOA2/PPARG/TP63/AREG/CATSPER1/BMP4/SCGB1A1/IL1RN/NR1I2/WNT7B/CLDN4/PTGS2/CATSPERD/TSPO/TH/NR2E1/ADM/FOSL1/AGXT/SDC1/S100B/PTN/MGARP/GPAM/SLIT2/CD38/ZNF366/NR4A3/RORB/ESRRB/IL6/CPN1/ESRRG/BCHE/BCL2/ARG1/PGR/SLIT3/RHOXF1/ESR1/FAM107A/FOSB/GABRB1/STAR/TAT/FLT3/NEFL/LMO3/ATP1A2/GHSR/SST/SCGB2A1/POU4F2/CNGA3/SFRP1/ISL1/TPH2/CDO1/SSTR4/NPAS4/ADCYAP1/ATP1A3/RXRG/CRH/UCN3/NR0B1…	77
BP	GO:0042445	hormone metabolic process	52/2317	232/18670	1.39984e-05	0.000346634	0.000278691	ADH7/UGT1A1/DHRS9/CGB3/CRABP2/UGT1A7/SDR16C5/LHB/SLC5A5/CYP2S1/UGT1A9/UGT1A3/KLK6/SHH/SULT1E1/TSPO/CYP27C1/ADM/AKR1B10/TSPOAP1/CTSG/AWAT2/HSD17B14/CACNA1H/CYP1B1/STC2/SLC5A7/TPO/ESR1/FFAR3/CMA1/DHRS2/TSHB/STAR/GHR/CHST9/SERPINA6/ADH1B/BMP5/CYP46A1/CPE/CHST8/WNT4/CRH/ERO1B/PCSK1/SCG5/PRLHR/LEP/TTR/PCSK1N/PCSK2	52
BP	GO:2000311	regulation of AMPA receptor activity	12/2317	25/18670	1.41347e-05	0.000346634	0.000278691	SHANK1/ARC/SHISA9/NLGN1/CACNG7/RELN/CACNG2/SHISA8/MAPK8IP2/CACNG5/CNIH2/SHISA7	12
BP	GO:0006941	striated muscle contraction	42/2317	174/18670	1.41457e-05	0.000346634	0.000278691	TNNT1/MB/TNNI2/TNNI3/PPP1R13L/TNNC2/TRPM4/TMEM38A/MYH14/NOS1/CACNA2D1/TNNI3K/CACNA1D/SCN4B/CTNNA3/KCND3/KCNJ8/CXCR4/SCN2B/ARG2/KCNJ5/ATP8A2/SLC8A1/MYH6/TNNT3/FGF12/DTNA/CACNB2/CACNA1G/KLHL41/RCSD1/ATP1A2/PVALEF/ANK2/SCN4A/KCNH2/HCN4/KCNJ3/SCN3B/SLC8A3/CHGA/KCNA5	42
BP	GO:0050714	positive regulation of protein secretion	58/2317	268/18670	1.41495e-05	0.000346634	0.000278691	NMU/LGALS9B/PAEP/KCNN4/GIP/LGALS9C/NLRP2/FGG/TRIM16/ANKRD1/HCAR2/FERMT1/ADAM8/TRPM4/MMP8/GPR27/MYRIP/CLEC4E/CADM1/CD38/CLTRN/CRTAM/RPH3AL/IL6/IL33/GIPR/NLRP7/CD2/APBB1/NLRP1/ADCY8/C1QTNF4/IL26/ABAT/LPL/IGF1/GPLD1/IL17A/SCAMP5/IL13/CLEC9A/IL2/GCG/CCL19/IL17F/FGB/NKX6-1/ISL1/BAIAP3/INS/SLC30A8/FFAR1/CRH/UCN3/BLK/GCK/AGTR2/RFX6	58
BP	GO:0071625	vocalization behavior	10/2317	18/18670	1.4416e-05	0.000351691	0.000282756	CNTNAP2/MYH14/SHANK1/NRXN3/BRINP1/DLG4/FOXP2/TIFAB/NLGN4X/NRXN1	10
BP	GO:0097530	granulocyte migration	36/2317	141/18670	1.54233e-05	0.000374704	0.000301259	IL36B/IL36RN/CXCL17/S100A14/CD177/PF4/IL1RN/PPBP/IL36G/ADAM8/LGALS3/CCL2/CCL17/S100A12/CCL4/PREX1/MCOLN2/NCKAP1L/CCL16/LBP/SLIT2/THBS4/XCL2/CD99L2/CMKLR1/VAV3/EPX/EDN3/CCL14/IL17A/CCL21/RIPOR2/CCL19/CXCL13/CCR7/SCG2	36
BP	GO:0046633	alpha-beta T cell proliferation	14/2317	33/18670	1.60951e-05	0.000387806	0.000311793	LGALS9B/LGALS9C/CD55/DOCK2/EBI3/RASAL3/ARG2/IL12B/CCR2/PTPRC/CD3E/CD28/ZAP70/MAPK8IP1	14
BP	GO:0051955	regulation of amino acid transport	14/2317	33/18670	1.60951e-05	0.000387806	0.000311793	NTSR1/CCK/NPY5R/HRH3/ARG1/RGS4/AGT/OSR1/SV2A/ABAT/GRM7/ATP1A2/LEP/SYT4	14
BP	GO:0030900	forebrain development	76/2317	381/18670	1.65766e-05	0.00039777	0.000319804	FEZF1/NKX2-1/DKK1/SLC2A1/PITX1/ATOH1/WNT7A/EFNA2/OTX1/BMP4/SHH/SLC7A11/WNT7B/TH/CNTNAP2/NR2E1/AKNA/FGF13/PROP1/PROX1/PTN/POU3F2/GHRH/SLIT2/TMEM108/SLC1A2/NR4A3/MAS1/CXCR4/SOX3/CRHR1/DCLK1/SLC8A1/DCT/PHACTR1/ALK/CCKAR/NTRK2/FEZF2/CXCL12/SIX3/FOXP2/P2RY12/EOMES/NEFL/HAP1/RELN/RTN4RL1/SLC32A1/CNTN2/ISL1/EPHA5/SSTR4/GNAO1/CHD5/ADCYAP1/PAX6/ASCL1/TNR/WNT4/KCNC2/PAX5/SLC8A3/KCNA1/KIF1A/CRH/SLIT1/NEUROD…	76
BP	GO:0034764	positive regulation of transmembrane transport	47/2317	204/18670	1.68043e-05	0.000401589	0.000322874	NTSR1/ITLN1/NPSR1/FGF21/TERT/GIP/CEMIP/CCL2/NOS1/KLF15/CACNA2D1/AMIGO1/PDZK1/FXYD1/GPC3/SLC1A2/NR4A3/CLIP3/ARC/ABCB1/CCR2/AKAP6/PIRT/EDN3/AGT/CACNB2/GH1/IGF1/TRDN/HAP1/RELN/IL13/ANK2/POU4F2/KCNH2/CACNG2/WNK3/RGS9/INS/FGF14/KCNJ11/ATP1B2/CD19/KCNC2/KCNA1/ADIPOQ/KCNC1	47
BP	GO:0048172	regulation of short-term neuronal synaptic plasticity	9/2317	15/18670	1.70229e-05	0.00040516	0.000325745	SHISA9/GRIK2/SHISA8/SLC4A10/UNC13A/SLC8A2/SYP/SHISA7/SYT4	9
BP	GO:1902803	regulation of synaptic vesicle transport	25/2317	84/18670	1.89929e-05	0.000450217	0.000361971	WNT7A/ADORA2B/HTR2A/PRKCG/CACNA1D/RIMS4/SYT9/P2RY1/CHRNB3/SYN1/SEPTIN5/CACNB2/NLGN1/MAP2/CNR1/PRKCB/GRIK5/CNIH2/ADCY1/RIMS2/CHRNB2/STXBP5L/SYP/SYT4/CPLX2	25
BP	GO:0051668	localization within membrane	37/2317	148/18670	1.96412e-05	0.000463706	0.000372816	SLC7A11/GRASP/MAGI2/PTN/DRD3/ITGA4/DOCK2/DLG4/ARC/MADCAM1/HPCA/ITGAL/CD2/NLGN1/CACNG7/PTPRC/GRIK2/MAL/DLG2/MUSK/MAPK10/RELN/GHSR/LGI1/CACNG2/KIF5A/CACNG5/GRIK5/NRXN1/KIF5C/SNAP25/REEP2/ANKS1B/LHFPL4/CNIH2/CALY/SHISA7	37
BP	GO:0015849	organic acid transport	68/2317	333/18670	2.07548e-05	0.000486077	0.000390802	NTSR1/CCK/SLCO1B3/SLC13A5/PPARG/SLC1A6/PLA2G2F/SLC6A14/PLA2G10/SLC7A11/SLC16A3/PPFIA4/SLC16A5/SLC38A5/SLCO1B1/SLC6A8/PLA2G4F/LCN1/LRRC8A/CEACAM1/AGXT/LRRC8E/TSPOAP1/SLCO1C1/SLC17A1/SLC3A1/DRD3/NPY5R/CPT1C/SLC1A2/SPX/ACACB/SLC16A11/SLC10A6/SLC10A2/HRH3/ARG1/SLC13A1/RGS4/NTRK2/AGT/OSR1/SLC26A4/SLC7A8/SLC38A8/SV2A/ABAT/GRM7/CD36/FABP4/ATP1A2/SLC32A1/KCNJ10/SLC17A6/SLC7A2/PLA2G2D/SSTR4/SLC6A13/THRSP/…	68
BP	GO:0046942	carboxylic acid transport	68/2317	333/18670	2.07548e-05	0.000486077	0.000390802	NTSR1/CCK/SLCO1B3/SLC13A5/PPARG/SLC1A6/PLA2G2F/SLC6A14/PLA2G10/SLC7A11/SLC16A3/PPFIA4/SLC16A5/SLC38A5/SLCO1B1/SLC6A8/PLA2G4F/LCN1/LRRC8A/CEACAM1/AGXT/LRRC8E/TSPOAP1/SLCO1C1/SLC17A1/SLC3A1/DRD3/NPY5R/CPT1C/SLC1A2/SPX/ACACB/SLC16A11/SLC10A6/SLC10A2/HRH3/ARG1/SLC13A1/RGS4/NTRK2/AGT/OSR1/SLC26A4/SLC7A8/SLC38A8/SV2A/ABAT/GRM7/CD36/FABP4/ATP1A2/SLC32A1/KCNJ10/SLC17A6/SLC7A2/PLA2G2D/SSTR4/SLC6A13/THRSP/…	68
BP	GO:0035296	regulation of tube diameter	36/2317	143/18670	2.14884e-05	0.000497291	0.000399818	ADORA2B/P2RY2/FGG/PTGS2/ADM/TRPM4/HTR2A/NOS1/NPPC/CD38/DRD5/HBB/NPR1/KCNMA1/P2RY1/EDNRB/GCH1/SLC8A1/EDN3/AGT/AGTR1/ASIC2/KEL/SERPINF2/ATP1A2/FGB/INS/ADCYAP1/MTNR1B/LEP/AVPR1B/KCNMB2/AGTR2/SLC6A4/CHGA/KCNA5	36
BP	GO:0050880	regulation of blood vessel size	36/2317	143/18670	2.14884e-05	0.000497291	0.000399818	ADORA2B/P2RY2/FGG/PTGS2/ADM/TRPM4/HTR2A/NOS1/NPPC/CD38/DRD5/HBB/NPR1/KCNMA1/P2RY1/EDNRB/GCH1/SLC8A1/EDN3/AGT/AGTR1/ASIC2/KEL/SERPINF2/ATP1A2/FGB/INS/ADCYAP1/MTNR1B/LEP/AVPR1B/KCNMB2/AGTR2/SLC6A4/CHGA/KCNA5	36
BP	GO:0097746	regulation of blood vessel diameter	36/2317	143/18670	2.14884e-05	0.000497291	0.000399818	ADORA2B/P2RY2/FGG/PTGS2/ADM/TRPM4/HTR2A/NOS1/NPPC/CD38/DRD5/HBB/NPR1/KCNMA1/P2RY1/EDNRB/GCH1/SLC8A1/EDN3/AGT/AGTR1/ASIC2/KEL/SERPINF2/ATP1A2/FGB/INS/ADCYAP1/MTNR1B/LEP/AVPR1B/KCNMB2/AGTR2/SLC6A4/CHGA/KCNA5	36
BP	GO:0051924	regulation of calcium ion transport	55/2317	254/18670	2.2929e-05	0.000528541	0.000424943	NTSR1/NPSR1/SEMG1/CEMIP/GPR35/PTGS2/TSPO/CRACR2B/ATP2C2/LGALS3/TMEM38A/CCL2/NOS1/CACNA2D1/CCL4/DHRS7C/CACNA1D/CXCR4/IL16/STC2/CRHR1/CORO1A/JPH4/HPCA/TMC2/AKAP6/ADCYAP1R1/SLC8A1/BCL2/RGS4/AGT/CXCL12/CACNB2/P2RY12/TRDN/HAP1/ATP1A2/IL13/GCG/ANK2/P2RX2/WNK3/RGS9/FGF14/GNAO1/JPH3/FCRL3/OPRD1/MRLN/P2RX5/CD19/FFAR1/CRH/CAMK2B/CACNA1B	55
BP	GO:0008277	regulation of G protein-coupled receptor signaling pathway	37/2317	149/18670	2.30493e-05	0.000529229	0.000425495	KLK5/MET/KLK6/RGS6/BECN2/ADM/CNGB1/NOS1/GPR27/KCTD8/DRD3/TMOD2/PLEK/PDE6H/RPH3AL/RGS18/TUB/GIPR/RGS11/ALK/RGS4/GNG7/OPRM1/PTGDR2/CNTN2/PHF24/GPRASP1/RGS9/MRAP/GNG4/SSTR4/ADCYAP1/FRMPD1/NECAB2/CHGA/APLP1/SYP	37
BP	GO:0098661	inorganic anion transmembrane transport	30/2317	111/18670	2.39189e-05	0.000547052	0.000439825	CLIC3/CLCA4/CLCN1/CLCA1/FXYD3/SLC4A11/CLDN4/SLC17A1/GABRA5/GABRG3/ADAMTS8/FXYD1/GLRA2/SLC12A3/SLC26A11/BEST3/CLCNKA/SLC13A1/GABRG1/GABRR3/SLC26A4/GABRB1/TTYH1/GABRB3/GABRA1/SLC12A1/GLRA3/GABRG2/GLRA1/SLC12A5	30
BP	GO:0048665	neuron fate specification	14/2317	34/18670	2.4246e-05	0.000552376	0.000444105	LBX1/ATOH1/HOXD10/ESRP1/HOXC10/OLIG3/POU3F2/NKX6-1/ISL1/PAX6/ASCL1/FEV/MYT1L/NKX2-2	14
BP	GO:0046640	regulation of alpha-beta T cell proliferation	13/2317	30/18670	2.45768e-05	0.000555588	0.000446688	LGALS9B/LGALS9C/CD55/EBI3/RASAL3/ARG2/IL12B/CCR2/PTPRC/CD3E/CD28/ZAP70/MAPK8IP1	13
BP	GO:0048265	response to pain	13/2317	30/18670	2.45768e-05	0.000555588	0.000446688	TSPO/PRKCG/THBS4/CRHR1/EDNRB/GCH1/PIRT/RET/RELN/P2RX2/TACR1/CRH/CACNA1B	13
BP	GO:0086065	cell communication involved in cardiac conduction	19/2317	56/18670	2.47821e-05	0.000558073	0.000448686	TRPM4/CACNA2D1/TNNI3K/CACNA1D/SCN4B/CTNNA3/KCNJ5/SLC8A1/CACNB2/CACNA1G/TRDN/ATP1A2/ANK2/HCN4/ATP1B2/KCNJ3/ATP1A3/SCN3B/KCNA5	19
BP	GO:0051963	regulation of synapse assembly	29/2317	106/18670	2.53259e-05	0.000568135	0.000456776	DKK1/WNT7A/AMIGO2/EPHA7/IL1RAPL1/AMIGO1/LRFN5/GAP43/FLRT2/NTRK2/ASIC2/NLGN1/CLSTN2/LRRC24/LINGO2/MUSK/GHSR/LRRTM2/LRRC4B/SLITRK2/LRRN3/LRRTM3/CBLN1/NRXN1/ADGRB3/SLITRK1/SLIT1/LHFPL4/CHRNB2	29
BP	GO:0032649	regulation of interferon-gamma production	28/2317	101/18670	2.66485e-05	0.000595522	0.000478794	IL20RB/LGALS9B/IL36RN/PGLYRP3/LGALS9C/SCGB1A1/ISG15/IL6R/TLR7/EBI3/TXK/IL33/SASH3/CD226/IL12B/CCR2/CD2/LTA/KLRC4-KLRK1/SLAMF6/CD96/KLRK1/CD3E/IL21/IL2/ISL1/CCR7/TNFRSF13C	28
BP	GO:0002685	regulation of leukocyte migration	45/2317	196/18670	2.75625e-05	0.000613607	0.000493334	C10orf99/MMP28/CXCL17/S100A14/ECM1/ITGA2/ADAM8/LGALS3/CCL2/CCL4/IL6R/CD200R1/CX3CR1/PTN/NCKAP1L/LBP/ITGA4/SLIT2/THBS4/XCL2/CD99L2/CMKLR1/AIRE/IL6/SELP/IL33/MADCAM1/CCR2/EDN3/KLRC4-KLRK1/CD200/CXCL12/CCR6/KLRK1/P2RY12/VEGFD/GPR18/CCL21/RIPOR2/CCL19/STAP1/CXCL13/BMP5/CCR7/F7	45
BP	GO:0055078	sodium ion homeostasis	18/2317	52/18670	2.96113e-05	0.000656719	0.000527997	SCNN1A/DRD3/ATP1A4/NPR1/SLC12A3/SPX/EDNRB/SLC8A1/AGT/AGTR1/MC3R/ATP1A2/SCN7A/C7/ATP1B2/ATP1A3/SLC12A1/AGTR2	18
BP	GO:0032355	response to estradiol	34/2317	134/18670	3.01838e-05	0.000666892	0.000536175	UGT1A1/IHH/WNT7A/AREG/MSX2/NQO1/PTGS2/TH/ITGA2/DHH/CCDC62/PTN/SOCS2/CD38/MAP1B/ARNT2/ADCYAP1R1/ESR1/AGT/PTGFR/GH1/GHSR/PENK/POU4F2/SFRP1/RGS9/KCNJ11/F7/CRHBP/LEP/SLC6A4/SSTR2/SSTR3/CSN1S1	34
BP	GO:0010721	negative regulation of cell development	69/2317	344/18670	3.31394e-05	0.000729441	0.000586464	DKK1/LBX1/PAEP/MELTF/TBX6/CLDN18/KLK8/TERT/WNT7A/TACSTD2/SHH/SEMA4B/TSPO/TP73/RFLNA/NGEF/NR2E1/ID1/SEMA3B/EPHA7/LDLR/FGF13/MAG/SEMA6D/NPPC/PTN/DRD3/DLL3/BRINP1/SLIT2/CD38/NGFR/RAP1GAP2/SOX3/IL6/SEMA3G/EDNRB/BCL11A/BCL2/PHOX2B/CRMP1/RGS4/DCC/FEZF2/SIX3/NLGN1/ZNF536/IGF1/PI16/MAP2/RTN4RL1/DISP3/CNTN2/KIAA0319/POU4F2/NEXMIF/NKX6-1/ISL1/STAP1/ADCYAP1/OSTN/EFNB3/PAX6/ASCL1/TNR/FSTL4/SLC6A4/NKX2-2/SYT4	69
BP	GO:0014061	regulation of norepinephrine secretion	9/2317	16/18670	3.46117e-05	0.000758993	0.000610224	P2RY1/HRH3/AGT/FFAR3/P2RY12/GHSR/CRH/AGTR2/KCNB1	9
BP	GO:0050731	positive regulation of peptidyl-tyrosine phosphorylation	44/2317	192/18670	3.52974e-05	0.000771144	0.000619993	EREG/CCK/PTK6/AREG/CSF2/IL31RA/HGF/HTR2A/ALKAL2/CASS4/IL6R/TAL1/HCLS1/CNTN1/IL20/THBS4/DOCK3/NCF1/SRCIN1/DLG4/IL6/IL12B/VTN/NTRK2/AGT/PTPRC/GH1/FLT3/CD3E/IGF1/CD36/NEURL1/GHR/RELN/IL13/IL21/ENPP2/IL2/IL24/CSF3/ISL1/STAP1/LEP/ADIPOQ	44
BP	GO:0010769	regulation of cell morphogenesis involved in differentiation	62/2317	301/18670	3.5985e-05	0.000782332	0.000628988	CRABP2/ITPKA/MELTF/WNT7A/TACSTD2/FGG/SEMA4B/NGEF/NR2E1/ID1/SEMA3B/EPHA7/S100A10/IL1RAPL1/BRSK1/MPL/CASS4/FGF13/AMIGO1/MAG/SEMA6D/PREX1/POU3F2/CHODL/SLIT2/NGFR/OLFM1/MAP1B/TIAM1/SRCIN1/CDH4/SEMA3G/ARC/KNDC1/DCC/NTRK2/FEZF2/BRSK2/CXCL12/NLGN1/RET/KEL/MAP2/NEFL/RELN/CNTN2/NRCAM/MAP6/POU4F2/MAPT/FGB/NKX6-1/RND2/EFNB3/TNR/ADGRB3/SLITRK1/FSTL4/PAK3/CHRNB2/CAMK2B/DSCAM	62
BP	GO:0031346	positive regulation of cell projection organization	75/2317	383/18670	3.60768e-05	0.000782332	0.000628988	CRABP2/PTK6/ITPKA/RP1/PLEK2/EPS8L1/ESPN/ANLN/ITGA3/PROM2/ANKRD1/ITGA6/EPS8L3/ITGA2/HGF/IL1RAPL1/MAGI2/SHANK1/ALKAL2/CPNE6/AMIGO1/PTN/CHODL/SLIT2/NGFR/CNTN1/MAP1B/TIAM1/TENM2/CXCR4/CDH4/DLG4/NEGR1/SERPINI1/NDRG4/ATP8A2/ALK/APBB1/NTRK2/AGT/CXCL12/NLGN1/CACNG7/RET/P2RY12/CARMIL2/TENM1/NEURL1/NEFL/HAP1/SYT3/RELN/CNR1/ENPP2/CCL21/IL2/RIPOR2/MAP6/GPM6A/CCL19/POU4F2/MAPT/RND2/INS/PACSIN1/ADCYAP1/BMP5/CC…	75
BP	GO:0006821	chloride transport	29/2317	108/18670	3.70202e-05	0.000799828	0.000643055	CLIC3/CLCA4/CLCN1/CLCA1/ANO7/FXYD3/CLDN4/TSPO/GABRA5/GABRG3/FXYD1/GLRA2/SLC12A3/ABCB1/BEST3/CLCNKA/GABRG1/GABRR3/SLC26A4/GABRB1/TTYH1/GABRB3/GABRA1/SLC12A1/GLRA3/GABRG2/SLC4A10/GLRA1/SLC12A5	29
BP	GO:0060259	regulation of feeding behavior	12/2317	27/18670	3.71913e-05	0.00080057	0.000643652	NMU/CCK/RXFP4/LEPR/NR4A3/CRHR1/MC4R/NPY2R/MC3R/CNR1/GHSR/INS	12
BP	GO:0030431	sleep	13/2317	31/18670	3.75311e-05	0.000801987	0.00064479	NMU/CSF2/HTR2A/DRD3/GHRH/PTGDS/STAR/NPY2R/KCNA2/CACNA1I/MTNR1B/CRH/CHRNB2	13
BP	GO:0033198	response to ATP	13/2317	31/18670	3.75311e-05	0.000801987	0.00064479	P2RY2/PTGS2/TRPM4/RYR3/PDXP/P2RY1/DNTT/SLC8A1/P2RY12/P2RX6/P2RX2/KCNJ11/P2RX5	13
BP	GO:0032024	positive regulation of insulin secretion	22/2317	72/18670	3.77152e-05	0.000802992	0.000645598	GIP/TRPM4/GPR27/MYRIP/CD38/CLTRN/RPH3AL/GIPR/ADCY8/ABAT/GPLD1/GCG/NKX6-1/ISL1/BAIAP3/SLC30A8/FFAR1/CRH/UCN3/BLK/GCK/RFX6	22
BP	GO:0070091	glucagon secretion	7/2317	10/18670	3.82961e-05	0.000812404	0.000653166	FAM3D/GIP/IL6/CARTPT/SYT7/CRH/LEP	7
BP	GO:1903531	negative regulation of secretion by cell	47/2317	211/18670	4.1788e-05	0.000882263	0.000709332	FGF23/CARD18/IL1R2/FAM3D/IL36RN/APOA2/CEACAM1/IL1RAPL1/SYT11/CD200R1/DRD3/NPY5R/ENHO/SRCIN1/P2RY1/CRHR1/IL33/ARG2/CCR2/NLRP7/HRH3/CD200/IL13RA2/ACVR1C/ABAT/P2RY12/GRM7/CNR1/GHSR/OPRM1/CARTPT/SFRP1/INS/CIDEA/KCNJ11/TRIM9/CD22/MTNR1B/CRHBP/CRH/LEP/ADIPOQ/AGTR2/KCNB1/CHGA/STXBP5L/SYT4	47
BP	GO:0071241	cellular response to inorganic substance	48/2317	217/18670	4.20117e-05	0.000882263	0.000709332	SYT8/TFAP2A/SHH/AOC1/NQO1/ECT2/PTGS2/TSPO/TH/RYR3/CPNE6/SYT11/GLRA2/KCNH1/NCF1/CACNA1H/SYT9/CPNE4/DLG4/HPCA/RASA4B/RASA4/SYT10/ADCY8/NLGN1/FOSB/SYT6/STAR/TF/GPLD1/ACER1/DLG2/FABP4/SYT3/SLFN14/KCNK3/NEUROD2/RASGRP2/TPH2/SYT7/ADGRV1/KCNC2/CRHBP/KCNA1/SYT5/GLRA1/ADCY1/SYT4	48
BP	GO:0070588	calcium ion transmembrane transport	64/2317	315/18670	4.20412e-05	0.000882263	0.000709332	NTSR1/NPSR1/CEMIP/CATSPER1/GPR35/ERO1A/ATP2C2/TRPM4/TMEM38A/HTR2A/IL1RAPL1/NOS1/RYR3/CACNA2D1/DHRS7C/PDE2A/CACNA1D/MCOLN2/MICU3/FAM155B/CACNA1H/CRHR1/ATP2A3/CORO1A/JPH4/CCR5/CACNA2D3/HPCA/TMC2/AKAP6/SLC8A1/CACNB2/CACNA1G/CACNG7/PTPRC/P2RY12/TRDN/TRPC7/HAP1/TRPM6/ATP1A2/IL13/OPRM1/CCL21/ANK2/GPM6A/MCOLN3/CCL19/CACNG2/TRPM3/FGF14/JPH3/CACNA1I/SLC24A5/ATP2B2/CCR7/CACNG5/MRLN/CD19/SLC8A3/CACNA2D2/CAC…	64
BP	GO:1902476	chloride transmembrane transport	25/2317	88/18670	4.52776e-05	0.000946786	0.000761208	CLIC3/CLCA4/CLCN1/CLCA1/FXYD3/CLDN4/GABRA5/GABRG3/FXYD1/GLRA2/SLC12A3/BEST3/CLCNKA/GABRG1/GABRR3/SLC26A4/GABRB1/TTYH1/GABRB3/GABRA1/SLC12A1/GLRA3/GABRG2/GLRA1/SLC12A5	25
BP	GO:2000401	regulation of lymphocyte migration	20/2317	63/18670	4.573e-05	0.000952844	0.000766078	C10orf99/ECM1/ADAM8/CCL2/CCL4/CD200R1/ITGA4/XCL2/CD99L2/AIRE/MADCAM1/CCR2/KLRC4-KLRK1/CD200/CXCL12/CCR6/KLRK1/CCL21/RIPOR2/CXCL13	20
BP	GO:0001709	cell fate determination	15/2317	40/18670	4.65597e-05	0.000961425	0.000772978	NTF4/LBX1/ATOH1/WNT7A/TRIM15/BMP4/PROX1/EBF2/FEZF2/POU6F2/DSCAML1/ISL1/PAX6/ASCL1/NKX2-2	15
BP	GO:0071695	anatomical structure maturation	39/2317	165/18670	4.65677e-05	0.000961425	0.000772978	EREG/SPINK5/TBX6/CDH3/IRX5/MSX2/FGG/HOXB13/RFLNA/CNTNAP2/FERMT1/REC8/LGI4/TRIM58/TAL1/NPPC/CX3CR1/S1PR1/SRRM4/EDNRB/BCL11A/BCL2/PGR/SIX3/GH1/RET/IGF1/SLFN14/CNTN2/NRCAM/NFASC/NKX6-1/DAZL/C1QL1/FEV/ADGRB3/LEP/SPTBN4/CDK5R2	39
BP	GO:2000106	regulation of leukocyte apoptotic process	24/2317	83/18670	4.66345e-05	0.000961425	0.000772978	PIP/CDKN2A/BMP4/SLC7A11/HCAR2/ADAM8/LGALS3/PRKCQ/HCLS1/NR4A3/BTK/GIMAP8/CCR5/ARG2/PDCD1/CXCL12/IL7R/CD27/CD3G/GHSR/CCL21/IL2/CCL19/CCR7	24
BP	GO:0031343	positive regulation of cell killing	21/2317	68/18670	4.71779e-05	0.000968877	0.000778969	PGLYRP3/CD1D/CADM1/CRTAM/IL18RAP/CD1E/CD1C/CD226/IL12B/ARG1/KLRC4-KLRK1/CD1B/SLAMF6/PTPRC/KLRK1/SH2D1A/IL21/NCR3/STAP1/CD5L/FCER2	21
BP	GO:0001910	regulation of leukocyte mediated cytotoxicity	23/2317	78/18670	4.74924e-05	0.000968877	0.000778969	SERPINB4/CEACAM1/CD1D/CADM1/CRTAM/IL18RAP/CD1E/CD1C/CD226/IL12B/ARG1/KLRC4-KLRK1/CD1B/SLAMF6/PTPRC/KLRK1/IL7R/SH2D1A/IL21/NCR3/DNASE1L3/STAP1/LEP	23
BP	GO:2000300	regulation of synaptic vesicle exocytosis	23/2317	78/18670	4.74924e-05	0.000968877	0.000778969	WNT7A/ADORA2B/HTR2A/PRKCG/CACNA1D/RIMS4/SYT9/P2RY1/CHRNB3/SYN1/SEPTIN5/CACNB2/NLGN1/CNR1/PRKCB/GRIK5/ADCY1/RIMS2/CHRNB2/STXBP5L/SYP/SYT4/CPLX2	23
BP	GO:0001708	cell fate specification	27/2317	99/18670	5.0431e-05	0.00102526	0.000824296	DKK1/LBX1/ATOH1/TBX6/TBX15/IHH/HOXD10/SHH/HOXA11/TBXT/TBX4/ESRP1/EYA2/POU5F1/HOXC10/DHH/OLIG3/POU3F2/TBX21/EOMES/NKX6-1/ISL1/PAX6/ASCL1/FEV/MYT1L/NKX2-2	27
BP	GO:0021953	central nervous system neuron differentiation	42/2317	183/18670	5.06507e-05	0.00102616	0.000825023	PAX7/NKX2-1/DKK1/LBX1/WNT7A/HOXD10/SHH/NR2E1/HOXC10/OLIG3/TAL1/PROX1/SLIT2/DCLK1/KNDC1/PHOX2B/DCC/NTRK2/WNT9B/FEZF2/GABRB1/MAP2/EOMES/CNTN2/GBX1/SFRP1/MAPT/NKX6-1/NANOS1/ISL1/CHD5/UNC5D/CBLN1/PAX6/ASCL1/FOXN4/SLC4A10/LEP/SPTBN4/CHRNB2/NKX2-2/ARX	42
BP	GO:0009410	response to xenobiotic stimulus	60/2317	292/18670	5.1324e-05	0.00103621	0.000833107	UGT1A4/ALDH3A1/UGT1A1/UGT1A10/CYP2A13/UGT1A6/UGT1A7/PPARG/CYP2F1/CYP2S1/UGT1A9/UGT1A3/SCGB1A1/AOC1/NQO1/NR1I2/CYP2W1/TH/ACY1/TMEM38A/HTR2A/PRKCG/RYR3/S100A12/FMO2/PDE2A/DRD3/DRD5/TIAM1/CXCR4/CYP1B1/CRHR1/PRKAR2B/ARNT2/HPCA/BCHE/SLC8A1/ARG1/RGS4/ADCY8/FOSB/ABAT/STAR/GHR/SDK1/CNR1/GHSR/OPRM1/PENK/CDO1/RGS9/GNAO1/CYP46A1/F7/CRHBP/GLYAT/CRH/CNR2/AGTR2/CHRNB2	60
BP	GO:0042552	myelination	33/2317	132/18670	5.39383e-05	0.00108525	0.000872533	FA2H/BCAS1/KLK8/ZNF488/MALL/MAL2/KLK6/SH3TC2/DHH/CST7/HGF/LGI4/AMIGO1/MAG/S100B/PTN/WASF3/POU3F2/CXCR4/CLU/EPB41L3/ASPA/NTRK2/PLP1/MPZ/MAL/KEL/KCNJ10/CNTN2/ABCD2/ANK2/NFASC/SLC8A3	33
BP	GO:0086001	cardiac muscle cell action potential	22/2317	74/18670	6.00313e-05	0.00120371	0.000967773	TRPM4/CACNA2D1/FGF13/CACNA1D/SCN4B/CTNNA3/KCND3/KCNJ8/SCN2B/KCNJ5/SLC8A1/FGF12/CACNB2/CACNA1G/ATP1A2/ANK2/HCN2/KCNH2/HCN4/KCNJ3/SCN3B/KCNA5	22
BP	GO:0022600	digestive system process	27/2317	100/18670	6.10153e-05	0.00121926	0.000980278	MUC2/TFF3/NMU/TFF1/MUC4/TFF2/KCNN4/APOA2/SLC9A4/AQP5/VSIG1/MOGAT2/APOA5/LDLR/PTGER3/DRD3/SLC2A2/CHRM5/CCKBR/CEL/CD36/TIFAB/GHSR/WNK3/CRH/NEUROD1/LEP	27
BP	GO:0003018	vascular process in circulatory system	40/2317	173/18670	6.34783e-05	0.00126215	0.00101476	ADORA2B/P2RY2/FGG/PTGS2/ADM/CEACAM1/TRPM4/HTR2A/NOS1/TEK/PDE2A/NPPC/SLIT2/CD38/DRD5/HBB/NPR1/KCNMA1/P2RY1/EDNRB/GCH1/SLC8A1/EDN3/AGT/AGTR1/ASIC2/KEL/SERPINF2/ATP1A2/FGB/INS/ADCYAP1/MTNR1B/LEP/AVPR1B/KCNMB2/AGTR2/SLC6A4/CHGA/KCNA5	40
BP	GO:0045104	intermediate filament cytoskeleton organization	17/2317	50/18670	6.35926e-05	0.00126215	0.00101476	KRT16/KRT14/KRT20/KRT6C/KRT9/KRT17/PKP1/SHH/EVPL/FAM83H/PLEC/PRPH/BFSP2/ATP8A2/NEFL/NEFM/INA	17
BP	GO:0072676	lymphocyte migration	29/2317	111/18670	6.38247e-05	0.00126248	0.00101502	C10orf99/ECM1/ADAM8/CCL2/CCL17/CCL4/CD200R1/CCL16/ITGA4/XCL2/S1PR1/CD99L2/AIRE/MADCAM1/TBX21/CCR2/KLRC4-KLRK1/CD200/CXCL12/CCR6/CCL14/KLRK1/RET/ZAP70/CCL21/RIPOR2/CCL19/CXCL13/CCR7	29
BP	GO:0048243	norepinephrine secretion	9/2317	17/18670	6.54367e-05	0.00128568	0.00103367	P2RY1/HRH3/AGT/FFAR3/P2RY12/GHSR/CRH/AGTR2/KCNB1	9
BP	GO:0051969	regulation of transmission of nerve impulse	9/2317	17/18670	6.54367e-05	0.00128568	0.00103367	GPR35/ITGA2/AGT/FGF12/GHSR/CARTPT/MTNR1B/TNR/GLRA1	9
BP	GO:0016358	dendrite development	50/2317	233/18670	6.73013e-05	0.00131789	0.00105957	ITPKA/IGSF9/WNT7A/CDC20/NGEF/NR2E1/ID1/PREX2/IL1RAPL1/SHANK1/DCDC2/MARK1/PREX1/PTN/MAP1B/TIAM1/SRCIN1/DOCK10/DLG4/DCLK1/BCL11A/ARC/KNDC1/PHACTR1/ALK/DCC/FEZF2/NLGN1/CD3E/MAP2/NEURL1/CTNND2/CTNNA2/SDK1/RELN/IL2/MAP6/KIAA0319/PACSIN1/BMP5/MAPK8IP2/KLHL1/ADGRB3/FSTL4/PAK3/SLC12A5/CHRNB2/CAMK2B/SEZ6/DSCAM	50
BP	GO:0042136	neurotransmitter biosynthetic process	28/2317	106/18670	6.86824e-05	0.00134045	0.00107771	NQO1/PTGS2/TSPO/TH/AGXT/MMP8/NOS1/CX3CR1/PAH/HBB/CLU/CYP1B1/ARG2/GCH1/SLC5A7/KLRC4-KLRK1/AGT/KLRK1/ABAT/CD36/UPB1/DDC/SLC7A2/TPH2/PTX3/AGTR2/SLC6A4/GAD2	28
BP	GO:0015711	organic anion transport	89/2317	482/18670	7.03352e-05	0.00136815	0.00109998	NTSR1/CA9/CCK/SLCO1B3/SLC2A1/SLCO4A1/KCNN4/SLC13A5/APOA2/PPARG/SLC1A6/PLA2G2F/SLC6A14/PLA2G10/CA12/SLC4A11/SLC7A11/SLC16A3/PPFIA4/SLC16A5/SLC38A5/SLCO1B1/SLC6A8/PLA2G4F/LCN1/LRRC8A/CEACAM1/APOA5/AGXT/LDLR/LRRC8E/TSPOAP1/SLCO1C1/SLC17A1/SLC4A4/SLC3A1/DRD3/SLC2A2/NPY5R/CPT1C/SLC22A12/SLC1A2/HBB/SPX/ATP8A1/ACACB/SLC16A11/ABCB1/SLC10A6/SLC10A2/HRH3/ATP8A2/CETP/ARG1/SLC13A1/RGS4/NTRK2/AGT/OSR1/SLC26A4…	89
BP	GO:0002028	regulation of sodium ion transport	24/2317	85/18670	7.10382e-05	0.00137725	0.00110729	FXYD3/FXYD4/NKAIN4/PCSK9/PRSS8/NOS1/FXYD1/DRD3/NKAIN1/CNTN1/SCN4B/SCN2B/NKAIN2/FXYD7/FXYD2/SLC8A1/OSR1/FGF12/FXYD6/ATP1A2/WNK3/ATP1B2/SCN3B/SPTBN4	24
BP	GO:0070509	calcium ion import	23/2317	80/18670	7.34546e-05	0.00141939	0.00114118	SEMG1/ATP2C2/LGALS3/CCL2/CACNA2D1/CACNA1D/FAM155B/CACNA1H/SLC8A1/CXCL12/CACNB2/CACNA1G/GCG/WNK3/CACNA1I/FCRL3/MRLN/SLC8A3/CRH/MS4A1/GCK/CACNA1B/CACNA1A	23
BP	GO:0007272	ensheathment of neurons	33/2317	134/18670	7.41382e-05	0.00142321	0.00114425	FA2H/BCAS1/KLK8/ZNF488/MALL/MAL2/KLK6/SH3TC2/DHH/CST7/HGF/LGI4/AMIGO1/MAG/S100B/PTN/WASF3/POU3F2/CXCR4/CLU/EPB41L3/ASPA/NTRK2/PLP1/MPZ/MAL/KEL/KCNJ10/CNTN2/ABCD2/ANK2/NFASC/SLC8A3	33
BP	GO:0008366	axon ensheathment	33/2317	134/18670	7.41382e-05	0.00142321	0.00114425	FA2H/BCAS1/KLK8/ZNF488/MALL/MAL2/KLK6/SH3TC2/DHH/CST7/HGF/LGI4/AMIGO1/MAG/S100B/PTN/WASF3/POU3F2/CXCR4/CLU/EPB41L3/ASPA/NTRK2/PLP1/MPZ/MAL/KEL/KCNJ10/CNTN2/ABCD2/ANK2/NFASC/SLC8A3	33
BP	GO:0048512	circadian behavior	16/2317	46/18670	7.60032e-05	0.00145424	0.0011692	NMU/CSF2/TH/DRD3/GHRH/PTGDS/SIX3/NLGN1/STAR/USP2/NPY2R/MC3R/KCNA2/MTNR1B/CRH/CHRNB2	16
BP	GO:0045061	thymic T cell selection	10/2317	21/18670	8.15612e-05	0.00155551	0.00125061	SHH/DOCK2/AIRE/CD3D/PTPRC/CD3E/CD28/CD3G/ZAP70/CCR7	10
BP	GO:0042755	eating behavior	13/2317	33/18670	8.20277e-05	0.00155668	0.00125156	NMU/CCK/PRLH/TH/NPY5R/P2RY1/ATP8A2/GHSR/OPRM1/UCHL1/OPRD1/IAPP/LEP	13
BP	GO:0001909	leukocyte mediated cytotoxicity	28/2317	107/18670	8.21545e-05	0.00155668	0.00125156	SERPINB4/KLRF2/CEACAM1/TSTA3/CD1D/CTSG/CADM1/CRTAM/IL18RAP/CD1E/CORO1A/CD1C/CD226/IL12B/ARG1/KLRC4-KLRK1/CD1B/SLAMF6/GZMM/PTPRC/KLRK1/IL7R/SH2D1A/IL21/NCR3/DNASE1L3/STAP1/LEP	28
BP	GO:1990266	neutrophil migration	30/2317	118/18670	8.30196e-05	0.001568	0.00126066	IL36B/IL36RN/CD177/PF4/IL1RN/PPBP/IL36G/ADAM8/LGALS3/CCL2/CCL17/S100A12/CCL4/PREX1/MCOLN2/NCKAP1L/CCL16/LBP/SLIT2/THBS4/XCL2/CD99L2/VAV3/EDN3/CCL14/CCL21/RIPOR2/CCL19/CXCL13/CCR7	30
BP	GO:0045103	intermediate filament-based process	17/2317	51/18670	8.44476e-05	0.00158571	0.0012749	KRT16/KRT14/KRT20/KRT6C/KRT9/KRT17/PKP1/SHH/EVPL/FAM83H/PLEC/PRPH/BFSP2/ATP8A2/NEFL/NEFM/INA	17
BP	GO:0060560	developmental growth involved in morphogenesis	50/2317	235/18670	8.44991e-05	0.00158571	0.0012749	CRABP2/HOXD13/AREG/BMP4/SHH/WNT7B/SEMA4B/WNT11/SEMA3B/EPHA7/MAGI2/FGF13/CPNE6/MAG/SEMA6D/ITGA4/SLIT2/TMEM108/OLFM1/MAP1B/S1PR1/TIAM1/CXCR4/CDH4/SEMA3G/DCLK1/BCL11A/CYFIP2/SLIT3/ESR1/DCC/CXCL12/CACNG7/MAP2/SYT3/NRCAM/POU4F2/SFRP1/MAPT/NKX6-1/RND2/OSTN/TNR/SH3GL2/SLIT1/FSTL4/RIMS2/UNC13A/DSCAM/SYT4	50
BP	GO:0050921	positive regulation of chemotaxis	33/2317	135/18670	8.66064e-05	0.00162007	0.00130252	MET/CXCL17/S100A14/ITGA2/CCL4/IL6R/PTN/NCKAP1L/LBP/SLIT2/THBS4/XCL2/S1PR1/CMKLR1/TIAM1/CXCR4/IL16/IL6/CCR2/EDN3/CXCL12/CCR6/P2RY12/VEGFD/CCL21/RIPOR2/CCR4/CCL19/CXCL13/CCR7/F7/SCG2/DSCAM	33
BP	GO:0051249	regulation of lymphocyte activation	89/2317	485/18670	8.84146e-05	0.00164862	0.00132548	IL20RB/LGALS9B/SPINK5/IHH/PGLYRP3/PLA2G2F/BMP4/LGALS9C/SHH/CD55/SCGB1A1/EFNB1/TNFSF9/CEACAM1/ADAM8/LGALS3/CCL2/TMEM131L/MPL/PRKCQ/CD1D/NFATC2/IL6R/NCKAP1L/CD38/BTK/SLA2/VAV3/CTLA4/EBI3/CD6/IL6/CORO1A/SASH3/FGL1/RASAL3/ARG2/PDCD1/IL12B/TBX21/CCR2/CR1/CD2/BCL2/CLECL1/GRAP2/ARG1/KLRC4-KLRK1/CD5/ICOS/LAX1/SIRPG/TIGIT/IRF4/PTPRC/IKZF3/KLRK1/IL7R/CD3E/IGF1/CD27/CD28/TESPA1/ZBTB16/SIT1/ZAP70/CD40LG/MAPK…	89
BP	GO:0001912	positive regulation of leukocyte mediated cytotoxicity	18/2317	56/18670	9.03544e-05	0.00167413	0.00134598	CD1D/CADM1/CRTAM/IL18RAP/CD1E/CD1C/CD226/IL12B/ARG1/KLRC4-KLRK1/CD1B/SLAMF6/PTPRC/KLRK1/SH2D1A/IL21/NCR3/STAP1	18
BP	GO:0031295	T cell costimulation	18/2317	56/18670	9.03544e-05	0.00167413	0.00134598	EFNB1/CTLA4/PDCD1/GRAP2/KLRC4-KLRK1/CD5/ICOS/KLRK1/CD3E/CD28/CD40LG/CCL21/CCL19/EFNB3/CCR7/BTLA/TNFRSF13C/PAK3	18
BP	GO:0031915	positive regulation of synaptic plasticity	7/2317	11/18670	9.39741e-05	0.00171943	0.00138241	CDC20/PTGS2/MAP1B/ADCY8/NEUROD2/UNC13A/CPLX2	7
BP	GO:0052697	xenobiotic glucuronidation	7/2317	11/18670	9.39741e-05	0.00171943	0.00138241	UGT1A4/UGT1A1/UGT1A10/UGT1A6/UGT1A7/UGT1A9/UGT1A3	7
BP	GO:1900003	regulation of serine-type endopeptidase activity	7/2317	11/18670	9.39741e-05	0.00171943	0.00138241	ANXA8/ANXA8L1/SPINK5/SEMG1/SPINK6/CR1/SPINK2	7
BP	GO:1902571	regulation of serine-type peptidase activity	7/2317	11/18670	9.39741e-05	0.00171943	0.00138241	ANXA8/ANXA8L1/SPINK5/SEMG1/SPINK6/CR1/SPINK2	7
BP	GO:0050729	positive regulation of inflammatory response	36/2317	153/18670	9.87787e-05	0.00180171	0.00144856	CREB3L3/ADORA2B/PTGS2/ITGA2/LDLR/ADAM8/MMP8/PTGER3/S100A12/PDE2A/TLR7/LBP/NPY5R/BTK/CD6/IL6/IL33/IL12B/CCR2/LTA/AGT/AGTR1/FFAR3/CCL14/LPL/CD28/IL17A/FABP4/CNR1/IL21/KLKB1/IL2/IL17F/STAP1/TLR10/CCR7	36
BP	GO:0007622	rhythmic behavior	16/2317	47/18670	0.000102057	0.00184998	0.00148737	NMU/CSF2/TH/DRD3/GHRH/PTGDS/SIX3/NLGN1/STAR/USP2/NPY2R/MC3R/KCNA2/MTNR1B/CRH/CHRNB2	16
BP	GO:0042551	neuron maturation	16/2317	47/18670	0.000102057	0.00184998	0.00148737	TBX6/IRX5/CNTNAP2/LGI4/SRRM4/EDNRB/BCL11A/BCL2/RET/CNTN2/NRCAM/NFASC/C1QL1/FEV/ADGRB3/SPTBN4	16
BP	GO:0050954	sensory perception of mechanical stimulus	38/2317	165/18670	0.000104408	0.00188675	0.00151693	GJB6/TFAP2A/ESPN/CEMIP/ATP6V0A4/TH/ITGA2/MYH14/HTR2A/DCDC2/GABRA5/OTOA/TECTA/USH2A/CACNA1D/CXCR4/TUB/SRRM4/TMC2/SLC26A4/ASIC2/CXCL12/BARHL1/MYO3A/GRM7/RIPOR2/PHF24/POU4F2/P2RX2/GABRB3/TSPEAR/ATP2B2/ADGRV1/KCNA1/OTOGL/CNTN5/SPTBN4/CHRNB2	38
BP	GO:0045471	response to ethanol	31/2317	125/18670	0.0001051	0.00189342	0.00152229	ADH7/UGT1A1/APOBEC1/CLDN18/NQO1/TH/NPPC/GLRA2/CRHR1/ADCYAP1R1/RGS4/PEMT/ABAT/STAR/CD27/CNR1/IL13/OPRM1/IL2/PENK/CSF3/CDO1/ADCYAP1/KCNC2/CRHBP/CRH/GLRA1/LEP/ADIPOQ/CHRNB2/UNC79	31
BP	GO:0002688	regulation of leukocyte chemotaxis	29/2317	114/18670	0.000106992	0.00192159	0.00154494	MMP28/CXCL17/S100A14/CCL2/CCL4/IL6R/PTN/NCKAP1L/LBP/SLIT2/THBS4/XCL2/CMKLR1/IL6/CCR2/EDN3/KLRC4-KLRK1/CXCL12/CCR6/KLRK1/VEGFD/GPR18/CCL21/RIPOR2/CCL19/STAP1/CXCL13/CCR7/F7	29
BP	GO:0050770	regulation of axonogenesis	41/2317	183/18670	0.000109389	0.00195864	0.00157473	CRABP2/WNT7A/SEMA4B/SEMA3B/EPHA7/BRSK1/FGF13/AMIGO1/MAG/SEMA6D/POU3F2/CHODL/SLIT2/NGFR/OLFM1/MAP1B/TIAM1/CDH4/SEMA3G/DCC/NTRK2/FEZF2/BRSK2/CXCL12/RET/KEL/MAP2/NEFL/CNTN2/NRCAM/MAP6/POU4F2/MAPT/NKX6-1/RND2/EFNB3/TNR/SLITRK1/FSTL4/PAK3/DSCAM	41
BP	GO:0035176	social behavior	17/2317	52/18670	0.000111082	0.00197686	0.00158938	TH/CNTNAP2/NR2E1/GRPR/SHANK1/NRXN3/CX3CR1/DRD3/BRINP1/DLG4/SEPTIN5/NLGN4X/NPAS4/MAPK8IP2/NRXN1/SLC6A4/CHRNB2	17
BP	GO:0051703	intraspecies interaction between organisms	17/2317	52/18670	0.000111082	0.00197686	0.00158938	TH/CNTNAP2/NR2E1/GRPR/SHANK1/NRXN3/CX3CR1/DRD3/BRINP1/DLG4/SEPTIN5/NLGN4X/NPAS4/MAPK8IP2/NRXN1/SLC6A4/CHRNB2	17
BP	GO:0031294	lymphocyte costimulation	18/2317	57/18670	0.000116881	0.00207375	0.00166727	EFNB1/CTLA4/PDCD1/GRAP2/KLRC4-KLRK1/CD5/ICOS/KLRK1/CD3E/CD28/CD40LG/CCL21/CCL19/EFNB3/CCR7/BTLA/TNFRSF13C/PAK3	18
BP	GO:0043434	response to peptide hormone	81/2317	436/18670	0.000118456	0.00209535	0.00168465	EREG/TFF1/SLC2A1/FGF21/APOBEC1/AHSG/PPARG/GIP/AREG/BAIAP2L1/PCSK9/ATP6V0A4/TRIM16/PRLH/PTGS2/TH/ADM/CEACAM1/OTC/TIMP4/INSRR/KLF15/GKAP1/PRKCQ/ADCY5/ADCY2/TEK/MGARP/SOCS2/ENHO/NR4A3/MAP1B/MAS1/GLP2R/SLA2/STC2/CRHR1/ATP6V0E2/EDNRB/PRKAR2B/QDPR/ATP6V1G2/MC4R/ARG1/PDE3B/AGT/AGTR1/CPEB1/STAT4/FFAR3/ADCY8/CXCL12/ACVR1C/GH1/STAR/TSHR/LPL/GPLD1/NEFL/GHR/GLP1R/GHSR/GCG/PDK4/POU4F2/PRKCB/PRLR/NKX6-1/CDO1/I…	81
BP	GO:0051705	multi-organism behavior	20/2317	67/18670	0.000120274	0.0021211	0.00170535	TH/CNTNAP2/NR2E1/GRPR/SHANK1/NRXN3/CX3CR1/DRD3/BRINP1/DLG4/SEPTIN5/CNTFR/NLGN4X/PENK/NPAS4/MAPK8IP2/NRXN1/CRHBP/SLC6A4/CHRNB2	20
BP	GO:0046928	regulation of neurotransmitter secretion	27/2317	104/18670	0.000126201	0.00221895	0.00178401	SNCG/WNT7A/ADORA2B/HTR2A/PRKCG/SYT11/CACNA1D/RIMS4/SYT9/P2RY1/CHRNB3/SYN1/SEPTIN5/CACNB2/NLGN1/CNR1/PRKCB/BAIAP3/GRIK5/ADCY1/RIMS2/CHRNB2/UNC13A/STXBP5L/SYP/SYT4/CPLX2	27
BP	GO:0002706	regulation of lymphocyte mediated immunity	35/2317	149/18670	0.000126953	0.00222548	0.00178926	IL20RB/SERPINB4/CEACAM1/TRPM4/CD1D/WAS/CADM1/CRTAM/IL18RAP/BTK/CD1E/IL6/CD1C/SASH3/CD226/IL12B/TBX21/CCR2/CR1/ARG1/LTA/KLRC4-KLRK1/CD1B/SLAMF6/CD96/PTPRC/KLRK1/IL7R/CD28/SH2D1A/IL21/NCR3/IL2/LEP/FCER2	35
BP	GO:0045921	positive regulation of exocytosis	24/2317	88/18670	0.000129148	0.00225428	0.00181242	ADORA2B/CD177/FGG/RAB27B/SDC1/CACNA1D/CLTRN/CACNA1H/SYT9/CRHR1/SYT10/CACNB2/CACNA1G/NLGN1/SCAMP5/CNR1/IL13/CADPS/FGB/CACNA1I/SYT7/KCNB1/CDK5R2/SYT4	24
BP	GO:0050768	negative regulation of neurogenesis	59/2317	295/18670	0.000129366	0.00225428	0.00181242	DKK1/LBX1/TBX6/KLK8/TERT/WNT7A/SHH/SEMA4B/TSPO/TP73/NGEF/NR2E1/ID1/SEMA3B/EPHA7/LDLR/FGF13/MAG/SEMA6D/PTN/DRD3/DLL3/BRINP1/SLIT2/CD38/NGFR/RAP1GAP2/SOX3/IL6/SEMA3G/EDNRB/BCL11A/PHOX2B/CRMP1/DCC/FEZF2/SIX3/NLGN1/ZNF536/MAP2/RTN4RL1/DISP3/CNTN2/KIAA0319/POU4F2/NEXMIF/NKX6-1/ISL1/STAP1/ADCYAP1/OSTN/EFNB3/PAX6/ASCL1/TNR/FSTL4/SLC6A4/NKX2-2/SYT4	59
BP	GO:0001819	positive regulation of cytokine production	85/2317	464/18670	0.000133853	0.00232555	0.00186972	IL20RB/EREG/IL36B/LGALS9B/PAEP/IL36RN/APOA2/CXCL17/TRIM15/ADORA2B/LGALS9C/CSF2/NLRP2/PF4/IL1RN/TRIM16/WNT11/PTGS2/IL36G/FERMT1/ADAM8/HSPA1A/MMP8/HGF/PRKCQ/IL6R/CLEC4E/MCOLN2/TLR7/LBP/CADM1/CRTAM/NR4A3/LTB/EBI3/EPX/CLU/TXK/CYP1B1/CD6/IL6/IL33/SASH3/CD226/IL12B/CCR2/NLRP7/CD2/LTA/NLRP1/KLRC4-KLRK1/CD200/SLAMF6/AGT/FFAR3/TIGIT/C1QTNF4/IL26/IRF4/PTPRC/KLRK1/CD3E/LPL/CD28/IL17A/CD36/SERPINF2/SCAMP5/CD…	85
BP	GO:0022604	regulation of cell morphogenesis	88/2317	484/18670	0.000134615	0.00233187	0.0018748	CRABP2/ITPKA/MELTF/WNT7A/TACSTD2/RHOD/RHOV/FGG/SEMA4B/NGEF/NR2E1/ID1/SEMA3B/EPHA7/S100A10/MYH14/IL1RAPL1/CCL2/BRSK1/MPL/BVES/CASS4/FGF13/SYNE3/CPNE6/AMIGO1/MAG/SEMA6D/S100B/PREX1/PTN/WASF3/POU3F2/CHODL/SLIT2/NGFR/OLFM1/MAP1B/TIAM1/CXCR4/SRCIN1/CDH4/DLG4/P2RY1/SEMA3G/CORO1A/BCL11A/ARC/KNDC1/ARHGAP15/EPB41L3/DCC/NTRK2/FEZF2/BRSK2/RHOH/CXCL12/NLGN1/CACNG7/RET/KEL/MAP2/NEFL/SYT3/RELN/ENAM/ENPP2/CNTN2…	88
BP	GO:0060074	synapse maturation	11/2317	26/18670	0.000135699	0.0023437	0.00188432	CDC20/SHANK1/CX3CR1/NEURL1/NEFL/RELN/NEUROD2/NRXN1/CAMK2B/SEZ6L/SEZ6	11
BP	GO:0051965	positive regulation of synapse assembly	20/2317	68/18670	0.000150731	0.00259568	0.0020869	WNT7A/AMIGO2/IL1RAPL1/AMIGO1/FLRT2/NTRK2/ASIC2/NLGN1/CLSTN2/LRRC24/LINGO2/LRRTM2/LRRC4B/SLITRK2/LRRN3/LRRTM3/CBLN1/NRXN1/ADGRB3/SLITRK1	20
BP	GO:0035418	protein localization to synapse	19/2317	63/18670	0.000151785	0.00260616	0.00209533	WNT7A/RAB27B/GRASP/SHANK1/DLG4/PCLO/ASIC2/NLGN1/NPHS1/DLG2/MAPK10/GHSR/LGI1/MAPT/KIF5A/NRXN1/KIF5C/SNAP25/BSN	19
BP	GO:0007193	adenylate cyclase-inhibiting G protein-coupled receptor signaling pathway	24/2317	89/18670	0.000156294	0.00267574	0.00215127	PSAPL1/ADCY5/ADCY2/PDE2A/DRD3/S1PR1/CHRM5/P2RY1/HRH3/FFAR3/ADCY8/HTR1F/GRIK3/P2RY12/NPY2R/GRM7/OPRM1/PTGDR2/GNAZ/HTR1E/OPRD1/GRM4/ADCY1/SSTR2	24
BP	GO:0098719	sodium ion import across plasma membrane	8/2317	15/18670	0.000159127	0.00271629	0.00218387	SLC9A4/SLC9A2/SLC9A3/TRPM4/SLC9A9/SLC8A1/HCN2/HCN4	8
BP	GO:0022037	metencephalon development	28/2317	111/18670	0.000162936	0.00277323	0.00222965	WNT7A/OTX1/HOXB1/PROX1/PTN/CNTN1/KNDC1/BCL2/MYO16/FOXP2/ABAT/CD3E/HAP1/NLGN4X/GBX1/NEUROD2/NANOS1/KLHL1/CBLN1/ASCL1/NEUROD1/AGTR2/SSTR2/CDK5R2/KCNC1/SEZ6L/SSTR3/SEZ6	28
BP	GO:2000404	regulation of T cell migration	15/2317	44/18670	0.000164025	0.00278368	0.00223805	C10orf99/ECM1/ADAM8/CD200R1/ITGA4/XCL2/CD99L2/AIRE/CCR2/CD200/CXCL12/CCR6/CCL21/RIPOR2/CXCL13	15
BP	GO:0097756	negative regulation of blood vessel diameter	23/2317	84/18670	0.000165829	0.00280616	0.00225613	FGG/PTGS2/ADM/TRPM4/HTR2A/CD38/DRD5/EDNRB/SLC8A1/EDN3/AGT/AGTR1/ASIC2/KEL/ATP1A2/FGB/INS/LEP/AVPR1B/KCNMB2/SLC6A4/CHGA/KCNA5	23
BP	GO:0050920	regulation of chemotaxis	46/2317	217/18670	0.000173904	0.00293431	0.00235916	HRG/MMP28/MET/CXCL17/S100A14/SEMA4B/SEMA3B/ITGA2/CCL2/CCL4/IL6R/SEMA6D/PTN/NCKAP1L/LBP/SLIT2/THBS4/XCL2/S1PR1/CMKLR1/TIAM1/CXCR4/IL16/IL6/SEMA3G/CCR2/EDN3/KLRC4-KLRK1/FEZF2/CXCL12/CCR6/KLRK1/P2RY12/VEGFD/GPR18/CCL21/RIPOR2/CCR4/CCL19/POU4F2/STAP1/CXCL13/CCR7/F7/SCG2/DSCAM	46
BP	GO:0072073	kidney epithelium development	33/2317	140/18670	0.000182037	0.00306273	0.00246241	TACSTD2/NPHS2/BMP4/SHH/HOXA11/FOXD1/WNT7B/WNT11/GREB1L/EPHA7/SDC1/MAGI2/KLF15/ADAMTS16/SLIT2/GPC3/CER1/ARG2/BCL2/AGT/WNT9B/OSR1/BMPER/NPHS1/RET/SFRP1/SIM1/CALB1/WNT4/ADIPOQ/AGTR2/IRX1/IRX2	33
BP	GO:0071621	granulocyte chemotaxis	30/2317	123/18670	0.000185281	0.00310837	0.00249911	IL36B/IL36RN/CXCL17/S100A14/PF4/IL1RN/PPBP/IL36G/LGALS3/CCL2/CCL17/S100A12/CCL4/PREX1/NCKAP1L/CCL16/LBP/SLIT2/THBS4/XCL2/CMKLR1/VAV3/EDN3/CCL14/CCL21/RIPOR2/CCL19/CXCL13/CCR7/SCG2	30
BP	GO:0051482	positive regulation of cytosolic calcium ion concentration involved in phospholipase C-activating G protein-coupled signaling pathway	12/2317	31/18670	0.000187316	0.00313353	0.00251933	KISS1/GPR20/GPR35/GNA15/GPR65/S1PR1/AGTR1/P2RY8/GPR18/GPR174/P2RY10/GRM1	12
BP	GO:0042596	fear response	14/2317	40/18670	0.000196105	0.00327122	0.00263003	CCK/NR2E1/GABRA5/BRINP1/MORC1/CRHR1/BCL2/GRIK2/NPY2R/PENK/NEUROD2/ADCYAP1/MAPK8IP2/CRH	14
BP	GO:0046641	positive regulation of alpha-beta T cell proliferation	9/2317	19/18670	0.000196931	0.00327565	0.00263359	CD55/EBI3/RASAL3/IL12B/CCR2/PTPRC/CD3E/CD28/ZAP70	9
BP	GO:0051956	negative regulation of amino acid transport	7/2317	12/18670	0.000201301	0.00333886	0.00268442	NPY5R/HRH3/RGS4/OSR1/ABAT/GRM7/LEP	7
BP	GO:0034284	response to monosaccharide	44/2317	207/18670	0.000223119	0.00369029	0.00296696	GJB6/FGF21/CTSV/APOA2/GIP/PRLH/PTGS2/TH/GCKR/ITGA2/TRPM4/GPR27/ADCY5/CLTRN/TIAM1/GIPR/SLC8A1/MLXIPL/BRSK2/ADCY8/PTPRN2/ACVR1C/CMA1/STAR/LPL/GPLD1/MAFA/GCG/NKX6-1/BAIAP3/EPHA5/KCNJ11/GRIK5/SLC30A8/CRH/NEUROD1/UCN3/GCK/LEP/ADIPOQ/KCNB1/NKX2-2/RFX6/PTPRN	44
BP	GO:0033077	T cell differentiation in thymus	20/2317	70/18670	0.00023259	0.00382533	0.00307553	IHH/BMP4/SHH/ADAM8/TMEM131L/DOCK2/AIRE/CD3D/BCL2/CCR6/PTPRC/IL7R/CD3E/CD28/MAFB/TESPA1/CD3G/ZAP70/CCR7/WNT4	20
BP	GO:2001259	positive regulation of cation channel activity	20/2317	70/18670	0.00023259	0.00382533	0.00307553	NTSR1/CCL2/CACNA2D1/AMIGO1/ARC/CCR2/AKAP6/PIRT/CACNB2/TRDN/HAP1/RELN/ANK2/CACNG2/RGS9/FGF14/KCNJ11/KCNC2/KCNA1/KCNC1	20
BP	GO:0003333	amino acid transmembrane transport	23/2317	86/18670	0.000242582	0.00397848	0.00319866	NTSR1/SLC1A6/SLC6A14/SLC7A11/SLC38A5/SLC6A8/LRRC8A/LRRC8E/SLC3A1/SLC1A2/RGS4/AGT/OSR1/SLC7A8/SLC38A8/ATP1A2/SLC32A1/KCNJ10/SLC17A6/SLC7A2/SLC16A12/SLC7A10/SLC38A4	23
BP	GO:0051961	negative regulation of nervous system development	61/2317	315/18670	0.000253025	0.00413816	0.00332705	DKK1/LBX1/TBX6/KLK8/TERT/WNT7A/SHH/SEMA4B/TSPO/TP73/NGEF/NR2E1/ID1/SEMA3B/EPHA7/LDLR/FGF13/MAG/SEMA6D/PTN/DRD3/DLL3/BRINP1/SLIT2/CD38/NGFR/RAP1GAP2/SOX3/IL6/SEMA3G/EDNRB/BCL11A/PHOX2B/CRMP1/DCC/FEZF2/SIX3/NLGN1/ZNF536/MAP2/RTN4RL1/DISP3/CNTN2/KIAA0319/POU4F2/NEUROD2/NEXMIF/NKX6-1/ISL1/STAP1/ADCYAP1/OSTN/EFNB3/PAX6/ASCL1/TNR/SLIT1/FSTL4/SLC6A4/NKX2-2/SYT4	61
BP	GO:0050873	brown fat cell differentiation	14/2317	41/18670	0.000264062	0.00430347	0.00345995	MB/LAMB3/PLAC8/ERO1A/PTGS2/ITGA6/FNDC5/UCP1/EBF2/FABP4/VSTM2A/INS/LEP/ADIPOQ	14
BP	GO:0045745	positive regulation of G protein-coupled receptor signaling pathway	12/2317	32/18670	0.000266073	0.00430347	0.00345995	KLK5/KLK6/NOS1/GPR27/DRD3/TMOD2/PDE6H/PTGDR2/CNTN2/MRAP/NECAB2/CHGA	12
BP	GO:0051968	positive regulation of synaptic transmission, glutamatergic	12/2317	32/18670	0.000266073	0.00430347	0.00345995	PTGS2/CCL2/SHANK1/CCR2/NLGN1/CACNG7/RELN/CACNG2/ADCYAP1/CACNG5/NRXN1/TNR	12
BP	GO:0086019	cell-cell signaling involved in cardiac conduction	12/2317	32/18670	0.000266073	0.00430347	0.00345995	TRPM4/CACNA2D1/CACNA1D/SCN4B/KCNJ5/CACNB2/CACNA1G/ANK2/HCN4/KCNJ3/SCN3B/KCNA5	12
BP	GO:1904894	positive regulation of STAT cascade	24/2317	92/18670	0.000270492	0.00436289	0.00350772	PTK6/CSF2/IL31RA/IL6R/IL10RA/HCLS1/IL20/CYP1B1/IL6/IL12B/AGT/IL26/GH1/IL7R/FLT3/IGF1/GHR/IL13/IL21/IL2/IL24/PRLR/ISL1/LEP	24
BP	GO:0042310	vasoconstriction	21/2317	76/18670	0.000273399	0.00439768	0.00353569	FGG/PTGS2/ADM/TRPM4/HTR2A/CD38/DRD5/EDNRB/SLC8A1/EDN3/AGT/AGTR1/ASIC2/KEL/ATP1A2/FGB/LEP/AVPR1B/KCNMB2/SLC6A4/KCNA5	21
BP	GO:0007158	neuron cell-cell adhesion	8/2317	16/18670	0.000283642	0.00453749	0.0036481	NRXN3/NLGN1/CEL/RET/NLGN4X/NRXN1/TNR/ASTN1	8
BP	GO:1900451	positive regulation of glutamate receptor signaling pathway	8/2317	16/18670	0.000283642	0.00453749	0.0036481	CCL2/ARC/CCR2/RELN/CACNG2/RGS9/NECAB2/UNC13A	8
BP	GO:0002067	glandular epithelial cell differentiation	15/2317	46/18670	0.000286787	0.00455051	0.00365857	SPDEF/TP63/AGR2/BMP4/PROX1/IL13/NKX6-1/BMP5/PAX6/ASCL1/WNT4/NEUROD1/NKX2-2/RFX6/INSM1	15
BP	GO:0002715	regulation of natural killer cell mediated immunity	15/2317	46/18670	0.000286787	0.00455051	0.00365857	SERPINB4/CEACAM1/CADM1/CRTAM/IL18RAP/CD226/IL12B/KLRC4-KLRK1/SLAMF6/CD96/KLRK1/SH2D1A/IL21/NCR3/LEP	15
BP	GO:0019731	antibacterial humoral response	15/2317	46/18670	0.000286787	0.00455051	0.00365857	KLK3/KLK7/H2BC7/KLK5/SPINK5/H2BC6/SEMG1/H2BC8/H2BC11/H2BC4/SLPI/CTSG/RNASE6/JCHAIN/FGB	15
BP	GO:0099175	regulation of postsynapse organization	25/2317	98/18670	0.000296275	0.00468525	0.0037669	ITPKA/ABHD17C/WNT7A/SLC7A11/NGEF/EPHA7/IL1RAPL1/PTN/TIAM1/SRCIN1/GAP43/ARC/LRFN2/NLGN1/DGKB/RELN/GHSR/NRCAM/LRRTM2/INS/CBLN1/NRXN1/PAK3/CAMK2B/SHISA7	25
BP	GO:0015800	acidic amino acid transport	19/2317	66/18670	0.000296912	0.00468525	0.0037669	NTSR1/CCK/SLC1A6/SLC7A11/PPFIA4/LRRC8A/LRRC8E/TSPOAP1/NPY5R/SLC1A2/HRH3/NTRK2/ABAT/GRM7/ATP1A2/KCNJ10/SLC17A6/SNAP25/SYT4	19
BP	GO:0045761	regulation of adenylate cyclase activity	11/2317	28/18670	0.000297679	0.00468525	0.0037669	GPR87/CACNA1D/DRD5/P2RY13/CRHR1/EDNRB/HPCA/CCR2/GALR1/NPFFR2/ADGRV1	11
BP	GO:0043949	regulation of cAMP-mediated signaling	16/2317	51/18670	0.000299968	0.00470862	0.00378569	GIP/TCP11/NOS1/PDE2A/CRHR1/GIPR/ADCYAP1R1/PDE3B/NPY2R/OPRM1/PEX5L/MRAP/SSTR4/ADCYAP1/CRH/APLP1	16
BP	GO:0030888	regulation of B cell proliferation	18/2317	61/18670	0.000303524	0.00474697	0.00381652	NFATC2/NCKAP1L/CD38/BTK/VAV3/CTLA4/SASH3/BCL2/PTPRC/IKZF3/IL13/IL21/IL2/CD22/FCRL3/TNFRSF13B/TNFRSF13C/CHRNB2	18
BP	GO:0001101	response to acid chemical	65/2317	343/18670	0.000304033	0.00474697	0.00381652	DKK1/PTK6/FGF21/PTGES/GJB3/PPARG/GIP/SCGB1A1/TBXT/NQO1/WNT7B/TRIM16/WNT11/PTGS2/TH/ITGA2/LDLR/OTC/GLDC/AMIGO1/PTN/SESN1/BRINP1/CD38/GDAP1/GLRA2/SLC1A2/CASTOR2/RORB/UCP1/BCL11A/HPCA/GIPR/BCHE/ARG1/NTRK2/WNT9B/OSR1/CPEB1/PTGFR/FFAR3/PEMT/RET/LPL/CD36/NEURL1/MAPK10/SST/CCL21/GNG2/PDK4/CCL19/SFRP1/CDO1/CCR7/F7/ASCL1/RXRG/GLRA3/BRINP2/FFAR1/GLRA1/LEP/ADIPOQ/SLC6A4	65
BP	GO:0086002	cardiac muscle cell action potential involved in contraction	17/2317	56/18670	0.000305032	0.00474991	0.00381888	TRPM4/CACNA2D1/CACNA1D/SCN4B/CTNNA3/KCND3/KCNJ8/SCN2B/KCNJ5/FGF12/CACNB2/CACNA1G/ANK2/KCNH2/KCNJ3/SCN3B/KCNA5	17
BP	GO:0042593	glucose homeostasis	49/2317	241/18670	0.000310108	0.00481614	0.00387214	GJB6/FGF21/PPARG/HK2/BECN2/PPP1R3G/TH/GCKR/TRPM4/GPR27/KLF15/LEPR/ADCY5/CLTRN/NGFR/RPH3AL/TIAM1/POMC/MLXIPL/BRSK2/ADCY8/PTPRN2/CMA1/STAR/GPLD1/CNR1/GCG/PDK4/CARTPT/BAIAP3/EPHA5/INS/KCNJ11/MTNR1B/PAX6/GRIK5/FFAR1/CRH/ERO1B/VGF/NEUROD1/G6PC2/GCK/LEP/ADIPOQ/KCNB1/RFX6/STXBP5L/PTPRN	49
BP	GO:0001662	behavioral fear response	13/2317	37/18670	0.000315779	0.00489123	0.0039325	CCK/NR2E1/GABRA5/BRINP1/MORC1/BCL2/GRIK2/NPY2R/PENK/NEUROD2/ADCYAP1/MAPK8IP2/CRH	13
BP	GO:0030593	neutrophil chemotaxis	26/2317	104/18670	0.00031968	0.0049386	0.00397059	IL36B/IL36RN/PF4/IL1RN/PPBP/IL36G/LGALS3/CCL2/CCL17/S100A12/CCL4/PREX1/NCKAP1L/CCL16/LBP/SLIT2/THBS4/XCL2/VAV3/EDN3/CCL14/CCL21/RIPOR2/CCL19/CXCL13/CCR7	26
BP	GO:0046634	regulation of alpha-beta T cell activation	24/2317	93/18670	0.000322296	0.00496591	0.00399255	LGALS9B/IHH/LGALS9C/SHH/CD55/PRKCQ/IL6R/NCKAP1L/EBI3/SASH3/RASAL3/ARG2/IL12B/TBX21/CCR2/IRF4/PTPRC/CD3E/CD28/ZBTB16/ZAP70/MAPK8IP1/IL2/CCL19	24
BP	GO:0035270	endocrine system development	30/2317	127/18670	0.000336194	0.00516645	0.00415378	NKX2-1/PITX1/GIP/BMP4/SHH/WNT11/TSPO/CITED2/IL6R/PROP1/POU3F2/GHRH/SOX3/IL6/CRHR1/GIPR/SIX3/NKX6-1/ISL1/ADCYAP1/BMP5/PAX6/ASCL1/WNT4/CRH/NEUROD1/NR0B1/NKX2-2/RFX6/INSM1	30
BP	GO:0033500	carbohydrate homeostasis	49/2317	242/18670	0.000342899	0.00525569	0.00422553	GJB6/FGF21/PPARG/HK2/BECN2/PPP1R3G/TH/GCKR/TRPM4/GPR27/KLF15/LEPR/ADCY5/CLTRN/NGFR/RPH3AL/TIAM1/POMC/MLXIPL/BRSK2/ADCY8/PTPRN2/CMA1/STAR/GPLD1/CNR1/GCG/PDK4/CARTPT/BAIAP3/EPHA5/INS/KCNJ11/MTNR1B/PAX6/GRIK5/FFAR1/CRH/ERO1B/VGF/NEUROD1/G6PC2/GCK/LEP/ADIPOQ/KCNB1/RFX6/STXBP5L/PTPRN	49
BP	GO:0009743	response to carbohydrate	47/2317	230/18670	0.000361097	0.00552016	0.00443816	GJB6/FGF21/CTSV/APOA2/GIP/PRLH/PTGS2/TH/GCKR/ITGA2/TRPM4/GPR27/ADCY5/CLTRN/MAP1B/TIAM1/GIPR/SLC8A1/MLXIPL/BRSK2/ADCY8/PTPRN2/ACVR1C/CMA1/STAR/LPL/GPLD1/MAFA/GCG/P2RX2/PRKCB/NKX6-1/BAIAP3/EPHA5/KCNJ11/GRIK5/SLC30A8/CRH/NEUROD1/UCN3/GCK/LEP/ADIPOQ/KCNB1/NKX2-2/RFX6/PTPRN	47
BP	GO:1901654	response to ketone	41/2317	193/18670	0.000363165	0.00553733	0.00445196	CA9/PPARG/HOXD13/CATSPER1/HOXB13/CLDN4/CATSPERD/TSPO/TH/FOSL1/ADCY5/ADCY2/PTN/SLIT2/CD38/HPCA/ARG1/SLIT3/PTGFR/ADCY8/FOXP2/FOSB/GABRB1/STAR/MAP4K1/NEFL/GHSR/CCL21/GNG2/CCL19/SFRP1/NPAS4/KCNJ11/CCR7/F7/CRH/UCN3/ADCY1/AGTR2/NKX2-2/CSN1S1	41
BP	GO:0032633	interleukin-4 production	12/2317	33/18670	0.000371242	0.00564577	0.00453915	IL20RB/SCGB1A1/PRKCQ/EPX/IL33/SASH3/CLECL1/IRF4/CD3E/CD28/CD40LG/ITK	12
BP	GO:0070169	positive regulation of biomineral tissue development	15/2317	47/18670	0.000373379	0.00566356	0.00455345	ODAPH/AMELX/TFAP2A/BMP4/ISG15/TMEM119/PTN/GPM6B/SLC8A1/OSR1/AMTN/ENAM/KL/ADGRV1/WNT4	15
BP	GO:0010976	positive regulation of neuron projection development	55/2317	281/18670	0.000377608	0.0057129	0.00459312	CRABP2/PTK6/ITPKA/ITGA3/ANKRD1/ITGA6/HGF/IL1RAPL1/MAGI2/SHANK1/ALKAL2/CPNE6/AMIGO1/PTN/CHODL/SLIT2/NGFR/CNTN1/MAP1B/TIAM1/CXCR4/CDH4/DLG4/NEGR1/SERPINI1/NDRG4/ATP8A2/ALK/APBB1/NTRK2/AGT/CXCL12/NLGN1/CACNG7/RET/NEURL1/NEFL/SYT3/RELN/CNR1/IL2/MAP6/POU4F2/MAPT/RND2/PACSIN1/ADCYAP1/BMP5/SLITRK1/PAK3/RIMS2/CAMK2B/UNC13A/DSCAM/SYT4	55
BP	GO:0002687	positive regulation of leukocyte migration	30/2317	128/18670	0.00038784	0.00585259	0.00470543	CXCL17/S100A14/ITGA2/ADAM8/LGALS3/CCL4/IL6R/PTN/NCKAP1L/LBP/ITGA4/THBS4/XCL2/CD99L2/CMKLR1/IL6/SELP/MADCAM1/CCR2/EDN3/CXCL12/CCR6/P2RY12/VEGFD/CCL21/RIPOR2/CCL19/CXCL13/CCR7/F7	30
BP	GO:0045059	positive thymic T cell selection	7/2317	13/18670	0.00038938	0.00586072	0.00471196	SHH/DOCK2/CD3D/PTPRC/CD3E/CD3G/ZAP70	7
BP	GO:0072347	response to anesthetic	21/2317	78/18670	0.000402587	0.00604397	0.0048593	HTR2A/PRKCG/DRD3/DRD5/TIAM1/CXCR4/CRHR1/HPCA/RGS4/ADCY8/FOSB/ABAT/SDK1/CNR1/OPRM1/PENK/GNAO1/F7/CRHBP/CRH/CHRNB2	21
BP	GO:0046427	positive regulation of JAK-STAT cascade	23/2317	89/18670	0.000416207	0.00623247	0.00501085	PTK6/CSF2/IL31RA/IL6R/IL10RA/HCLS1/IL20/CYP1B1/IL6/IL12B/AGT/IL26/GH1/FLT3/IGF1/GHR/IL13/IL21/IL2/IL24/PRLR/ISL1/LEP	23
BP	GO:0030902	hindbrain development	34/2317	152/18670	0.000418028	0.00624377	0.00501993	WNT7A/OTX1/HOXB1/SHH/PROX1/PTN/CNTN1/KNDC1/BCL2/PHOX2B/MYO16/FOXP2/ABAT/CD3E/MAFB/HAP1/CTNNA2/NLGN4X/GBX1/NEUROD2/NANOS1/BMP5/KLHL1/CBLN1/ASCL1/NEUROD1/AGTR2/SLC6A4/SSTR2/CDK5R2/KCNC1/SEZ6L/SSTR3/SEZ6	34
BP	GO:0060402	calcium ion transport into cytosol	35/2317	158/18670	0.000420615	0.00626641	0.00503814	NTSR1/NPSR1/CEMIP/ERO1A/TMEM38A/HTR2A/NOS1/RYR3/CACNA2D1/DHRS7C/MCOLN2/FAM155B/CORO1A/JPH4/CCR5/AKAP6/ADCYAP1R1/SLC8A1/BCL2/PTPRC/TRDN/HAP1/ATP1A2/IL13/CCL21/ANK2/MCOLN3/CCL19/P2RX2/JPH3/CCR7/P2RX5/CD19/SLC8A3/MS4A1	35
BP	GO:0002209	behavioral defense response	13/2317	38/18670	0.00042593	0.00631694	0.00507876	CCK/NR2E1/GABRA5/BRINP1/MORC1/BCL2/GRIK2/NPY2R/PENK/NEUROD2/ADCYAP1/MAPK8IP2/CRH	13
BP	GO:0055075	potassium ion homeostasis	11/2317	29/18670	0.000426164	0.00631694	0.00507876	ATP1A4/SLC12A3/KCNMA1/ATP1A2/KCNJ10/KCNH2/ATP1B2/ATP1A3/SLC12A1/SLC12A5/KCNA5	11
BP	GO:0031589	cell-substrate adhesion	66/2317	354/18670	0.000437629	0.00646148	0.00519498	COL17A1/HRG/MSLN/MUC4/MELTF/LYPD3/LAMB3/AGR2/LAMC2/ITGB4/ITGB6/MSLNL/TACSTD2/CDKN2A/ITGA3/RHOD/FGG/ITGA6/ID1/FERMT1/ITGA2/S100A10/CEACAM6/BVES/VWC2/BCAM/CASS4/LAMC3/OTOA/TECTA/ABI3BP/TEK/RADIL/PREX1/PTN/ITGA4/LYVE1/EDA/FBLN5/TIAM1/SRCIN1/CORO1A/MADCAM1/LAMB4/VTN/ITGAL/GPM6B/BCL2/VIT/ANGPTL3/CD96/CORO2B/COL26A1/FAM107A/CD3E/TTYH1/NPY2R/CD36/FREM1/CCL21/NEXMIF/MMRN1/SFRP1/FGB/CCR7/WNT4	66
BP	GO:0002064	epithelial cell development	43/2317	207/18670	0.000438123	0.00646148	0.00519498	SPDEF/SFN/DMRT1/SLC9A4/EPHA2/IHH/MET/TP63/WNT7A/VSIG1/NPHS2/CDSN/KLF5/BMP4/FLNB/WNT7B/HOXB13/ID1/RAB25/SDC1/MAGI2/PROX1/PDE2A/HYDIN/CXCR4/NUP210L/ARHGEF26/BFSP2/PGR/ESR1/SIX3/NPHS1/PPP1R16B/TNMD/RIPOR2/NKX6-1/CNMD/TMOD1/BMP5/PAX6/ADIPOQ/NKX2-2/INSM1	43
BP	GO:0033627	cell adhesion mediated by integrin	19/2317	68/18670	0.000450625	0.00662917	0.00532979	HRG/EPHA2/ITGB4/MUC1/ITGB6/FERMT1/ITGA2/NCKAP1L/ITGA4/CYP1B1/VTN/PDE3B/RET/CD3E/P2RY12/CCL21/NEXMIF/CXCL13/FYB2	19
BP	GO:0060359	response to ammonium ion	31/2317	135/18670	0.000457039	0.00670668	0.00539211	AOC1/GNA15/ID1/HTR2A/PRKCG/GLDC/DRD3/DRD5/CHRM5/TIAM1/CXCR4/LY6H/CRHR1/HRH3/RGS4/ADCY8/FOSB/ABAT/GABRB1/SDK1/CNR1/OPRM1/PENK/GABRB3/GNAO1/GABRA1/KCNC2/CRHBP/CRH/GABRG2/CHRNB2	31
BP	GO:0031279	regulation of cyclase activity	14/2317	43/18670	0.000461953	0.00676052	0.0054354	GPR87/ADORA2B/NOS1/CACNA1D/DRD5/P2RY13/CRHR1/EDNRB/HPCA/CCR2/GALR1/NPFFR2/GRM7/ADGRV1	14
BP	GO:0043279	response to alkaloid	27/2317	112/18670	0.000463018	0.00676052	0.0054354	PPARG/TH/TMEM38A/HTR2A/PRKCG/RYR3/DRD3/DRD5/TIAM1/CXCR4/CRHR1/BCHE/SLC8A1/RGS4/ADCY8/FOSB/ABAT/STAR/SDK1/CNR1/OPRM1/PENK/DDC/GNAO1/CRHBP/CRH/CHRNB2	27
BP	GO:0007588	excretion	18/2317	63/18670	0.000469443	0.00683706	0.00549694	UGT1A7/AQP6/AMN/ADORA2B/NPHS2/ATP6V0A4/SLC22A18/DRD3/NPR1/SPX/KCNMA1/EDNRB/CLCNKA/AGT/AGTR1/NPHS1/AGTR2/CHRNB2	18
BP	GO:0050901	leukocyte tethering or rolling	10/2317	25/18670	0.000472504	0.00683706	0.00549694	CX3CR1/ITGA4/ADD2/SELP/MADCAM1/CCR2/CXCL12/CCL21/SELL/LEP	10
BP	GO:0042133	neurotransmitter metabolic process	34/2317	153/18670	0.000474518	0.00683706	0.00549694	NQO1/PTGS2/TSPO/TH/AGXT/MMP8/NOS1/GLDC/CX3CR1/PAH/RNF180/HBB/CLU/CYP1B1/ARG2/GCH1/BCHE/DMGDH/SLC5A7/KLRC4-KLRK1/AGT/PRIMA1/KLRK1/ABAT/CD36/UPB1/DDC/SLC7A2/TPH2/PTX3/GLYAT/AGTR2/SLC6A4/GAD2	34
BP	GO:0042063	gliogenesis	56/2317	290/18670	0.000476329	0.00683706	0.00549694	NKX2-1/FA2H/PPARG/TERT/ZNF488/AREG/SHH/TSPO/TP73/NR2E1/LDLR/SH3TC2/CCL2/KLF15/LEPR/LGI4/LAMC3/MAG/TAL1/S100B/CX3CR1/NRROS/PTN/WASF3/POU3F2/DRD3/TIAM1/MMP24/CXCR4/CLU/GAP43/IL6/P2RY1/IL33/CCR2/VTN/PHOX2B/ASPA/OLIG1/LTA/NTRK2/PLP1/P2RY12/RELN/KCNJ10/CNTN2/PENK/MAPT/NKX6-1/STAP1/ADCYAP1/PAX6/ASCL1/SLC8A3/NKX2-2/CDK5R2	56
BP	GO:0006883	cellular sodium ion homeostasis	8/2317	17/18670	0.000477602	0.00683706	0.00549694	ATP1A4/SLC8A1/AGT/ATP1A2/C7/ATP1B2/ATP1A3/AGTR2	8
BP	GO:0038092	nodal signaling pathway	8/2317	17/18670	0.000477602	0.00683706	0.00549694	FOXH1/DMRT1/SHH/CITED2/CER1/ACVR1C/CFC1B/CFC1	8
BP	GO:0048521	negative regulation of behavior	8/2317	17/18670	0.000477602	0.00683706	0.00549694	NMU/CCK/CRHR1/MC4R/NPY2R/GHSR/INS/CRH	8
BP	GO:0060080	inhibitory postsynaptic potential	8/2317	17/18670	0.000477602	0.00683706	0.00549694	NTSR1/GRIK2/ABAT/INSYN1/GABRB3/NPAS4/GLRA1/RIMS2	8
BP	GO:0006968	cellular defense response	16/2317	53/18670	0.000487319	0.00693312	0.00557417	ADORA2B/FOSL1/KIR3DL2/DCDC2/CX3CR1/LBP/NCF1/CCR5/CCR2/KLRG1/CCR6/SH2D1A/TRAT1/FCMR/ITK/CD5L	16
BP	GO:0086070	SA node cell to atrial cardiac muscle cell communication	6/2317	10/18670	0.000487865	0.00693312	0.00557417	CACNA1D/CACNA1G/ANK2/HCN4/SCN3B/KCNA5	6
BP	GO:2000252	negative regulation of feeding behavior	6/2317	10/18670	0.000487865	0.00693312	0.00557417	NMU/CCK/CRHR1/MC4R/NPY2R/INS	6
BP	GO:0015874	norepinephrine transport	9/2317	21/18670	0.000496605	0.00703208	0.00565373	P2RY1/HRH3/AGT/FFAR3/P2RY12/GHSR/CRH/AGTR2/KCNB1	9
BP	GO:0009746	response to hexose	42/2317	202/18670	0.00049723	0.00703208	0.00565373	GJB6/FGF21/CTSV/APOA2/GIP/PRLH/PTGS2/TH/GCKR/TRPM4/GPR27/ADCY5/CLTRN/TIAM1/GIPR/SLC8A1/MLXIPL/BRSK2/ADCY8/PTPRN2/ACVR1C/CMA1/STAR/LPL/GPLD1/MAFA/GCG/NKX6-1/BAIAP3/EPHA5/KCNJ11/GRIK5/SLC30A8/CRH/NEUROD1/UCN3/GCK/ADIPOQ/KCNB1/NKX2-2/RFX6/PTPRN	42
BP	GO:0046717	acid secretion	29/2317	124/18670	0.000499313	0.00704452	0.00566373	NTSR1/NMU/CCK/TFF2/SLC9A4/SLC1A6/PLA2G2F/PLA2G10/PPFIA4/PLA2G4F/AGXT/TSPOAP1/PTGER3/DRD3/NPY5R/SLC1A2/CHRM5/HRH3/NTRK2/CCKBR/SV2A/ABAT/GRM7/PLA2G2D/SSTR4/SNAP25/LEP/AGTR2/SYT4	29
BP	GO:0140115	export across plasma membrane	12/2317	34/18670	0.000509484	0.00717074	0.00576522	FXYD1/KCND3/ATP1A4/KCNT2/FXYD2/SLC8A1/ATP1A2/KCNA3/KCNH2/ATP1B2/ATP1A3/KCNA5	12
BP	GO:0050905	neuromuscular process	26/2317	107/18670	0.000513392	0.00720842	0.00579551	SLURP1/HOXD10/HOXC10/SHANK1/ADCY5/DRD3/NR4A3/TMEM150C/DLG4/GPR88/JPH4/GCH1/ATP8A2/FGF12/TIFAB/NEFL/CTNNA2/PENK/GBX1/POU4F2/UCHL1/JPH3/NRXN1/TNR/KCNA1/GLRA1	26
BP	GO:0001558	regulation of cell growth	75/2317	416/18670	0.000524385	0.00734516	0.00590544	HRG/CRABP2/SFN/KRT17/TRIM40/CDA/PPARG/SCGB3A1/CDKN2A/SEMA4B/WNT11/CEACAM1/SEMA3B/EPHA7/NET1/DCBLD2/HSPA1A/PRKCQ/FGF13/CPNE6/MAG/SEMA6D/TSPYL2/FHL1/SOCS2/SLIT2/CD38/OLFM1/FBLN5/MAP1B/TMC8/CXCR4/NPR1/CDH4/SEMA3G/BCL11A/EPB41L3/AKAP6/BCL2/SLIT3/APBB1/RGS4/DCC/AGT/AGTR1/CXCL12/FAM107A/CACNG7/IGF1/PI16/MAP2/SYT3/IGFBPL1/PAK5/LGI1/IL2/NRCAM/POU4F2/RASGRP2/SFRP1/MAPT/NKX6-1/NANOS1/RND2/PAPPA2/GNG4/INS/O…	75
BP	GO:0018108	peptidyl-tyrosine phosphorylation	67/2317	363/18670	0.000529268	0.00737825	0.00593205	EREG/HRG/CCK/PTK6/GPRC5A/EPHA2/MET/MST1R/SRMS/STYK1/AREG/CBLC/CSF2/IL31RA/EPHA7/HGF/HTR2A/INSRR/ALKAL2/CASS4/IL6R/TEK/TAL1/SLA/HCLS1/CNTN1/IL20/THBS4/BTK/DOCK3/NCF1/TXK/SRCIN1/DLG4/IL6/IL12B/VTN/ALK/NTRK2/AGT/PTPRC/GH1/RET/FLT3/CD3E/IGF1/CD36/NEURL1/GHR/MUSK/ZAP70/RELN/IL13/IL21/ENPP2/IL2/IL24/CSF3/SFRP1/PRLR/ISL1/EPHA5/STAP1/ITK/BLK/LEP/ADIPOQ	67
BP	GO:0045861	negative regulation of proteolysis	67/2317	363/18670	0.000529268	0.00737825	0.00593205	A2ML1/SPINK4/SERPINB3/SERPINB13/MAGEA3/HRG/CST8/ANXA8/WFDC5/CARD18/IL1R2/WFDC3/SPINK14/SERPINB4/ANXA8L1/SERPINB5/SPINK5/SFN/AHSG/WFDC10B/SPINK7/WFDC12/CST4/WFDC2/CST6/WFDC13/SPINK6/SLPI/SHH/COL7A1/PLAT/CD55/ECM1/TM4SF20/FETUB/PI3/PTGS2/CSTB/LCN1/CST7/HGF/SERPINA1/TIMP4/SERPINE3/PRKCG/PZP/NGFR/GPC3/SPINK9/SERPINI1/VTN/NLRP7/CR1/SERPINA7/ITIH1/AGT/SPINK2/CD27/PI16/CRB2/SERPINF2/SERPINI2/SERPINA6/IN…	67
BP	GO:0001823	mesonephros development	25/2317	102/18670	0.000568038	0.00789992	0.00635146	TACSTD2/BMP4/SHH/HOXA11/FOXD1/WNT11/GREB1L/SDC1/ADAMTS16/SLIT2/GPC3/CER1/ARG2/BCL2/AGT/WNT9B/OSR1/BMPER/RET/ZBTB16/SFRP1/SIM1/CALB1/WNT4/AGTR2	25
BP	GO:0060048	cardiac muscle contraction	31/2317	137/18670	0.00059684	0.00824068	0.00662543	TNNT1/TNNI2/TNNI3/PPP1R13L/TRPM4/TMEM38A/NOS1/CACNA2D1/TNNI3K/CACNA1D/SCN4B/CTNNA3/KCND3/KCNJ8/CXCR4/SCN2B/KCNJ5/SLC8A1/MYH6/TNNT3/FGF12/CACNB2/CACNA1G/ATP1A2/ANK2/KCNH2/HCN4/KCNJ3/SCN3B/CHGA/KCNA5	31
BP	GO:0045954	positive regulation of natural killer cell mediated cytotoxicity	11/2317	30/18670	0.000598012	0.00824068	0.00662543	CADM1/CRTAM/IL18RAP/CD226/IL12B/KLRC4-KLRK1/SLAMF6/KLRK1/SH2D1A/IL21/NCR3	11
BP	GO:0032890	regulation of organic acid transport	17/2317	59/18670	0.000600353	0.00824068	0.00662543	NTSR1/CCK/PLA2G10/NPY5R/HRH3/ARG1/RGS4/AGT/OSR1/SV2A/ABAT/GRM7/ATP1A2/SSTR4/LEP/AGTR2/SYT4	17
BP	GO:0010828	positive regulation of glucose transmembrane transport	14/2317	44/18670	0.000600985	0.00824068	0.00662543	ITLN1/FGF21/TERT/GIP/KLF15/GPC3/SLC1A2/NR4A3/CLIP3/GH1/IGF1/POU4F2/INS/ADIPOQ	14
BP	GO:0042269	regulation of natural killer cell mediated cytotoxicity	14/2317	44/18670	0.000600985	0.00824068	0.00662543	SERPINB4/CEACAM1/CADM1/CRTAM/IL18RAP/CD226/IL12B/KLRC4-KLRK1/SLAMF6/KLRK1/SH2D1A/IL21/NCR3/LEP	14
BP	GO:0046189	phenol-containing compound biosynthetic process	14/2317	44/18670	0.000600985	0.00824068	0.00662543	CDH3/SLC7A11/TH/DAO/PAH/TYR/GCH1/DCT/SLC45A2/DDC/TPH2/SLC24A5/AGTR2/INSM1	14
BP	GO:0030282	bone mineralization	27/2317	114/18670	0.000622588	0.00851695	0.00684755	FGF23/AHSG/TFAP2A/IBSP/BMP4/ECM1/WNT11/MMP13/PTGS2/RFLNA/ISG15/TRPM4/TMEM119/CLEC3B/PTN/GPC3/OMD/S1PR1/CER1/GPM6B/SLC8A1/OSR1/IGF1/KL/ADGRV1/WNT4/LEP	27
BP	GO:0001657	ureteric bud development	24/2317	97/18670	0.000626962	0.00851708	0.00684766	TACSTD2/BMP4/SHH/HOXA11/FOXD1/WNT11/GREB1L/SDC1/ADAMTS16/SLIT2/GPC3/CER1/ARG2/BCL2/AGT/WNT9B/OSR1/BMPER/RET/SFRP1/SIM1/CALB1/WNT4/AGTR2	24
BP	GO:0048709	oligodendrocyte differentiation	24/2317	97/18670	0.000626962	0.00851708	0.00684766	NKX2-1/FA2H/PPARG/ZNF488/SHH/TP73/MAG/PTN/WASF3/DRD3/CXCR4/CLU/VTN/ASPA/OLIG1/NTRK2/PLP1/KCNJ10/CNTN2/NKX6-1/PAX6/ASCL1/SLC8A3/NKX2-2	24
BP	GO:0051591	response to cAMP	24/2317	97/18670	0.000626962	0.00851708	0.00684766	ALDH3A1/SLC5A5/AREG/FOSL1/AGXT/SDC1/TEK/PDE2A/TYR/AKAP6/SLC8A1/FOSB/STAR/GPD1/PENK/HCN2/CNGA3/CDO1/HCN4/CRHBP/SLC8A3/VGF/ADIPOQ/PTPRN	24
BP	GO:0018958	phenol-containing compound metabolic process	25/2317	103/18670	0.000663143	0.00898774	0.00722606	CDH3/SLC5A5/SLC7A11/TH/DAO/DRD3/PAH/RNF180/NPR1/TYR/GCH1/BCL2/DCT/SLC45A2/TPO/ABAT/STAR/RTL4/DDC/TPH2/SLC24A5/SNCB/AGTR2/CHRNB2/INSM1	25
BP	GO:0018212	peptidyl-tyrosine modification	67/2317	366/18670	0.000665796	0.00900285	0.00723821	EREG/HRG/CCK/PTK6/GPRC5A/EPHA2/MET/MST1R/SRMS/STYK1/AREG/CBLC/CSF2/IL31RA/EPHA7/HGF/HTR2A/INSRR/ALKAL2/CASS4/IL6R/TEK/TAL1/SLA/HCLS1/CNTN1/IL20/THBS4/BTK/DOCK3/NCF1/TXK/SRCIN1/DLG4/IL6/IL12B/VTN/ALK/NTRK2/AGT/PTPRC/GH1/RET/FLT3/CD3E/IGF1/CD36/NEURL1/GHR/MUSK/ZAP70/RELN/IL13/IL21/ENPP2/IL2/IL24/CSF3/SFRP1/PRLR/ISL1/EPHA5/STAP1/ITK/BLK/LEP/ADIPOQ	67
BP	GO:0033561	regulation of water loss via skin	10/2317	26/18670	0.000683008	0.00919313	0.00739119	KRT16/SFN/FA2H/MET/TP63/CLDN4/GRHL1/HRNR/ACER1/FLG	10
BP	GO:0071377	cellular response to glucagon stimulus	10/2317	26/18670	0.000683008	0.00919313	0.00739119	FGF21/ADCY5/ADCY2/GLP2R/PRKAR2B/ARG1/ADCY8/GLP1R/GCG/ADCY1	10
BP	GO:1904064	positive regulation of cation transmembrane transport	32/2317	144/18670	0.000685079	0.00919985	0.0073966	NTSR1/NPSR1/CEMIP/CCL2/NOS1/CACNA2D1/AMIGO1/PDZK1/FXYD1/ARC/CCR2/AKAP6/PIRT/EDN3/AGT/CACNB2/TRDN/HAP1/RELN/IL13/ANK2/KCNH2/CACNG2/WNK3/RGS9/FGF14/KCNJ11/ATP1B2/CD19/KCNC2/KCNA1/KCNC1	32
BP	GO:0097484	dendrite extension	12/2317	35/18670	0.000688566	0.00922553	0.00741724	CPNE6/TMEM108/CXCR4/BCL11A/CYFIP2/CACNG7/SYT3/OSTN/SH3GL2/RIMS2/UNC13A/SYT4	12
BP	GO:0036376	sodium ion export across plasma membrane	7/2317	14/18670	0.000695422	0.00927493	0.00745696	FXYD1/ATP1A4/FXYD2/SLC8A1/ATP1A2/ATP1B2/ATP1A3	7
BP	GO:0099171	presynaptic modulation of chemical synaptic transmission	7/2317	14/18670	0.000695422	0.00927493	0.00745696	PRKCG/CACNA1D/SYT9/RAB26/CACNB2/CNR1/PRKCB	7
BP	GO:0002696	positive regulation of leukocyte activation	69/2317	380/18670	0.000702476	0.00934772	0.00751549	IHH/ADORA2B/CD177/SHH/CD55/EFNB1/TNFSF9/ADAM8/MMP8/CCL2/CLEC4D/MPL/PRKCQ/CD1D/NFATC2/IL6R/NCKAP1L/LBP/CD38/NR4A3/BTK/VAV3/CTLA4/EBI3/CD6/IL6/CRHR1/IL33/CORO1A/SASH3/CD226/RASAL3/PDCD1/IL12B/TBX21/CCR2/CD2/BCL2/CLECL1/GRAP2/KLRC4-KLRK1/CD5/ICOS/SIRPG/PTPRC/KLRK1/IL7R/CD3E/IGF1/CD27/CD28/TESPA1/ZBTB16/ZAP70/CD40LG/IL13/IL21/CCL21/IL2/CCL19/STAP1/EFNB3/FCRL3/CCR7/BTLA/TNFRSF13C/PAK3/LEP/CHRNB2	69
BP	GO:0032729	positive regulation of interferon-gamma production	18/2317	65/18670	0.000708403	0.00938223	0.00754323	IL6R/TLR7/EBI3/TXK/SASH3/CD226/IL12B/CCR2/CD2/LTA/KLRC4-KLRK1/SLAMF6/KLRK1/CD3E/IL21/IL2/ISL1/TNFRSF13C	18
BP	GO:0072678	T cell migration	18/2317	65/18670	0.000708403	0.00938223	0.00754323	C10orf99/ECM1/ADAM8/CCL2/CD200R1/ITGA4/XCL2/S1PR1/CD99L2/AIRE/CCR2/CD200/CXCL12/CCR6/ZAP70/CCL21/RIPOR2/CXCL13	18
BP	GO:0048638	regulation of developmental growth	64/2317	347/18670	0.000709877	0.00938223	0.00754323	CRABP2/PHLDA2/AGR2/PLAC8/BMP4/SEMA4B/PRLH/TP73/SEMA3B/EPHA7/NRK/FGF13/CPNE6/MAG/SEMA6D/PROX1/NPPC/SOCS2/POU3F2/DRD3/GHRH/OLFM1/MAP1B/CXCR4/CDH4/STC2/SEMA3G/BCL11A/SASH3/ACACB/AKAP6/ATP8A2/BCL2/MYH6/RGS4/DCC/CXCL12/CACNG7/GH1/IGF1/PI16/MAP2/SYT3/GHR/MUSK/GHSR/NRCAM/POU4F2/SFRP1/MAPT/NKX6-1/RND2/OSTN/TNR/CACNA2D2/FSTL4/LEP/SPTBN4/SLC6A4/RIMS2/UNC13A/ARX/DSCAM/SYT4	64
BP	GO:0072163	mesonephric epithelium development	24/2317	98/18670	0.000734212	0.00966025	0.00776676	TACSTD2/BMP4/SHH/HOXA11/FOXD1/WNT11/GREB1L/SDC1/ADAMTS16/SLIT2/GPC3/CER1/ARG2/BCL2/AGT/WNT9B/OSR1/BMPER/RET/SFRP1/SIM1/CALB1/WNT4/AGTR2	24
BP	GO:0072164	mesonephric tubule development	24/2317	98/18670	0.000734212	0.00966025	0.00776676	TACSTD2/BMP4/SHH/HOXA11/FOXD1/WNT11/GREB1L/SDC1/ADAMTS16/SLIT2/GPC3/CER1/ARG2/BCL2/AGT/WNT9B/OSR1/BMPER/RET/SFRP1/SIM1/CALB1/WNT4/AGTR2	24
BP	GO:0050867	positive regulation of cell activation	71/2317	394/18670	0.000737184	0.00967761	0.00778071	IHH/ADORA2B/CD177/SHH/CD55/EFNB1/TNFSF9/ADAM8/MMP8/CCL2/CLEC4D/MPL/PRKCQ/CD1D/NFATC2/IL6R/NCKAP1L/LBP/CD38/PLEK/NR4A3/BTK/VAV3/CTLA4/EBI3/CD6/IL6/CRHR1/SELP/IL33/CORO1A/SASH3/CD226/RASAL3/PDCD1/IL12B/TBX21/CCR2/CD2/BCL2/CLECL1/GRAP2/KLRC4-KLRK1/CD5/ICOS/SIRPG/PTPRC/KLRK1/IL7R/CD3E/IGF1/CD27/CD28/TESPA1/ZBTB16/ZAP70/CD40LG/IL13/IL21/CCL21/IL2/CCL19/STAP1/EFNB3/FCRL3/CCR7/BTLA/TNFRSF13C/PAK3/LEP/CH…	71
BP	GO:0001941	postsynaptic membrane organization	13/2317	40/18670	0.000745598	0.00976617	0.00785191	SLC7A11/MAGI2/PTN/DLG4/NLGN1/CEL/MUSK/RELN/NLGN4X/LRRC4/NRXN1/LHFPL4/SHISA7	13
BP	GO:0002690	positive regulation of leukocyte chemotaxis	22/2317	87/18670	0.000756924	0.00989238	0.00795339	CXCL17/S100A14/CCL4/IL6R/PTN/NCKAP1L/LBP/THBS4/XCL2/CMKLR1/IL6/CCR2/EDN3/CXCL12/CCR6/VEGFD/CCL21/RIPOR2/CCL19/CXCL13/CCR7/F7	22
BP	GO:0043113	receptor clustering	16/2317	55/18670	0.000767086	0.00995501	0.00800374	SLC7A11/MAGI2/PTN/ITGA4/DLG4/MADCAM1/ITGAL/NLGN1/GRIK2/DLG2/MUSK/RELN/GRIK5/NRXN1/LHFPL4/SHISA7	16
BP	GO:0097120	receptor localization to synapse	16/2317	55/18670	0.000767086	0.00995501	0.00800374	GRASP/DLG4/NLGN1/CACNG7/DLG2/MAPK10/RELN/GHSR/LGI1/CACNG2/KIF5A/CACNG5/KIF5C/SNAP25/ANKS1B/CNIH2	16
BP	GO:0045665	negative regulation of neuron differentiation	45/2317	225/18670	0.000767668	0.00995501	0.00800374	DKK1/LBX1/TBX6/KLK8/SHH/SEMA4B/TP73/NGEF/NR2E1/ID1/SEMA3B/EPHA7/FGF13/MAG/SEMA6D/SLIT2/CD38/NGFR/RAP1GAP2/SOX3/SEMA3G/EDNRB/BCL11A/PHOX2B/CRMP1/DCC/FEZF2/SIX3/NLGN1/ZNF536/MAP2/RTN4RL1/DISP3/CNTN2/KIAA0319/POU4F2/ISL1/OSTN/EFNB3/PAX6/ASCL1/TNR/FSTL4/SLC6A4/NKX2-2	45
BP	GO:0031214	biomineral tissue development	35/2317	163/18670	0.000768516	0.00995501	0.00800374	FGF23/AHSG/ODAPH/AMELX/TFAP2A/IBSP/BMP4/MSX2/FAM83H/ECM1/WNT11/MMP13/PTGS2/RFLNA/ISG15/TRPM4/TMEM119/CLEC3B/PTN/GPC3/OMD/S1PR1/AMBN/CER1/GPM6B/SLC8A1/OSR1/AMTN/IGF1/ENAM/TSPEAR/KL/ADGRV1/WNT4/LEP	35
BP	GO:0071887	leukocyte apoptotic process	25/2317	104/18670	0.000771834	0.00995894	0.0080069	PIP/CDKN2A/BMP4/SLC7A11/HCAR2/ADAM8/LGALS3/PRKCQ/HCLS1/NR4A3/BTK/IL6/GIMAP8/CCR5/ARG2/PDCD1/CXCL12/IL7R/CD27/CD3G/GHSR/CCL21/IL2/CCL19/CCR7	25
BP	GO:0051932	synaptic transmission, GABAergic	14/2317	45/18670	0.000773922	0.00995894	0.0080069	GABRA5/GABRG3/NPY5R/GABRG1/NLGN1/HAP1/CNR1/PHF24/BAIAP3/NPAS4/GABRA1/CNTNAP4/CNR2/GABRG2	14
BP	GO:0090278	negative regulation of peptide hormone secretion	14/2317	45/18670	0.000773922	0.00995894	0.0080069	FAM3D/ENHO/ACVR1C/GHSR/CARTPT/SFRP1/KCNJ11/MTNR1B/CRHBP/CRH/LEP/KCNB1/CHGA/STXBP5L	14
BP	GO:0007605	sensory perception of sound	32/2317	145/18670	0.00077641	0.00996903	0.00801501	GJB6/TFAP2A/ESPN/CEMIP/ATP6V0A4/TH/MYH14/DCDC2/GABRA5/OTOA/TECTA/USH2A/CACNA1D/TUB/SRRM4/TMC2/SLC26A4/ASIC2/BARHL1/MYO3A/GRM7/RIPOR2/POU4F2/P2RX2/GABRB3/TSPEAR/ATP2B2/ADGRV1/OTOGL/CNTN5/SPTBN4/CHRNB2	32
BP	GO:0002683	negative regulation of immune system process	81/2317	463/18670	0.000823627	0.0105325	0.00846808	IL20RB/LGALS9B/SERPINB4/SPINK5/CLDN18/APOA2/PPARG/MMP28/IHH/PGLYRP3/PLA2G2F/BMP4/LGALS9C/SHH/CD55/SCGB1A1/PF4/IL31RA/H4C12/DCST1/CEACAM1/LDLR/H4C9/LGALS3/H4C14/H4C5/CST7/CCL2/TMEM131L/TAL1/CD200R1/LRFN5/SLIT2/NPY5R/BTK/SLA2/CTLA4/UBASH3A/IL33/FGL1/ARG2/PDCD1/IL12B/NLRC3/TBX21/CCR2/HLA-DOB/CR1/ARG1/KLRC4-KLRK1/CD200/CD96/IL13RA2/CXCL12/LAX1/TIGIT/IRF4/PTPRC/KLRK1/IL7R/MAFB/ZBTB16/LILRA4/CNR1/GPR18…	81
BP	GO:0002675	positive regulation of acute inflammatory response	11/2317	31/18670	0.000823895	0.0105325	0.00846808	CREB3L3/PTGS2/ADAM8/PTGER3/NPY5R/BTK/IL6/FFAR3/CNR1/KLKB1/CCR7	11
BP	GO:0019730	antimicrobial humoral response	28/2317	122/18670	0.000847904	0.0108159	0.00869585	KLK3/KRT6A/HRG/ITLN1/KLK7/H2BC7/KLK5/IL36RN/SPINK5/H2BC6/SEMG1/H2BC8/H2BC11/PGLYRP3/H2BC4/SLPI/PF4/PPBP/PI3/S100A12/CTSG/RNASE6/CLU/JCHAIN/BPIFB2/FGB/CXCL13/CHGA	28
BP	GO:0002703	regulation of leukocyte mediated immunity	41/2317	201/18670	0.000858936	0.0109328	0.00878985	IL20RB/SERPINB4/ADORA2B/CD177/CEACAM1/TRPM4/CD1D/WAS/CADM1/CRTAM/IL18RAP/BTK/CD1E/IL6/CRHR1/CD1C/SASH3/CD226/IL12B/TBX21/CCR2/CR1/ARG1/LTA/KLRC4-KLRK1/CD1B/SLAMF6/CD96/IL13RA2/PTPRC/KLRK1/IL7R/CD28/SH2D1A/IL13/IL21/NCR3/IL2/DNASE1L3/LEP/FCER2	41
BP	GO:0050727	regulation of inflammatory response	84/2317	485/18670	0.000911415	0.0115756	0.00930665	IL20RB/CREB3L3/IL1R2/AHSG/PPARG/CXCL17/ADORA2B/CD55/SCGB1A1/PTGS2/NT5E/ITGA2/LDLR/ADAM8/MMP8/AKNA/CST7/HGF/PTGER3/S100A12/TEK/CD200R1/PDE2A/LRFN5/TLR7/CR1L/LBP/CFP/IL20/NPY5R/C6/MAS1/BTK/CLU/CD6/IL6/IL33/EDNRB/SUSD4/CPN1/IL12B/NLRC3/CCR2/VTN/NLRP7/CR1/LTA/ESR1/NLRP1/CD200/AGT/AGTR1/FFAR3/CMA1/PTPRC/MMP26/CCL14/LPL/IGF1/CD28/IL17A/FABP4/CNR1/GHSR/IL21/KLKB1/IL2/ABCD2/DNASE1L3/SLC7A2/IL17F/ISL1/STA…	84
BP	GO:0033762	response to glucagon	12/2317	36/18670	0.000917424	0.0116267	0.00934774	FGF21/ADCY5/ADCY2/GLP2R/PRKAR2B/QDPR/ARG1/ADCY8/GLP1R/GCG/CDO1/ADCY1	12
BP	GO:0034776	response to histamine	6/2317	11/18670	0.000960533	0.0120945	0.00972383	AOC1/DRD3/GABRB1/GABRB3/GABRA1/GABRG2	6
BP	GO:0060433	bronchus development	6/2317	11/18670	0.000960533	0.0120945	0.00972383	SPDEF/AGR2/BMP4/WNT7B/ADAMTSL2/IL13	6
BP	GO:1902805	positive regulation of synaptic vesicle transport	6/2317	11/18670	0.000960533	0.0120945	0.00972383	CACNA1D/SYT9/CACNB2/NLGN1/MAP2/CNR1	6
BP	GO:0032673	regulation of interleukin-4 production	10/2317	27/18670	0.000965117	0.012125	0.00974836	IL20RB/SCGB1A1/PRKCQ/EPX/IL33/SASH3/IRF4/CD3E/CD28/CD40LG	10
BP	GO:0030890	positive regulation of B cell proliferation	13/2317	41/18670	0.000969169	0.012125	0.00974836	NFATC2/NCKAP1L/CD38/VAV3/SASH3/BCL2/PTPRC/IL13/IL21/IL2/FCRL3/TNFRSF13C/CHRNB2	13
BP	GO:0098815	modulation of excitatory postsynaptic potential	13/2317	41/18670	0.000969169	0.012125	0.00974836	WNT7A/SHANK1/TMEM108/DLG4/RGS4/NLGN1/NPY2R/RELN/NLGN4X/CBLN1/NRXN1/CELF4/RIMS2	13
BP	GO:0034754	cellular hormone metabolic process	29/2317	129/18670	0.00098284	0.0122698	0.0098648	ADH7/UGT1A1/DHRS9/CRABP2/UGT1A7/SDR16C5/LHB/CYP2S1/UGT1A9/UGT1A3/SHH/SULT1E1/TSPO/CYP27C1/ADM/AKR1B10/TSPOAP1/AWAT2/HSD17B14/CACNA1H/CYP1B1/ESR1/DHRS2/STAR/ADH1B/BMP5/CYP46A1/WNT4/TTR	29
BP	GO:0048588	developmental cell growth	46/2317	234/18670	0.000988293	0.0123102	0.00989727	CRABP2/SEMA4B/SEMA3B/EPHA7/FGF13/CPNE6/MAG/SEMA6D/ITGA4/SLIT2/TMEM108/OLFM1/MAP1B/TIAM1/CXCR4/CDH4/SEMA3G/DCLK1/BCL11A/CYFIP2/AKAP6/SLIT3/RGS4/DCC/AGT/CXCL12/CACNG7/IGF1/PI16/MAP2/SYT3/NRCAM/POU4F2/MAPT/NKX6-1/RND2/OSTN/TNR/SH3GL2/SLIT1/FSTL4/AGTR2/RIMS2/UNC13A/DSCAM/SYT4	46
BP	GO:0007498	mesoderm development	30/2317	135/18670	0.00099028	0.0123102	0.00989727	DKK1/HMGA2/FOXH1/TBX6/EPHA2/OVOL1/TP63/ITGB4/TRIM15/ITGA3/BMP4/SHH/HOXA11/TBXT/WNT11/EYA2/ITGA2/CITED2/TAL1/DLL3/NR4A3/BTK/HAND1/RPS6KA6/CER1/OSR1/IKZF3/CRB2/EOMES/IKZF1	30
BP	GO:0032102	negative regulation of response to external stimulus	66/2317	365/18670	0.00101283	0.0125639	0.0101012	IL20RB/HRG/IL1R2/CCK/SPINK5/KLK8/PPARG/MMP28/CXCL17/PLAT/FGG/SEMA4B/NT5E/TSPAN8/CEACAM1/SEMA3B/LDLR/CST7/HGF/CCL2/SEMA6D/TEK/CD200R1/LRFN5/DRD3/SLIT2/NPY5R/ADAMTS18/SPX/SEMA3G/ARG2/IL12B/NLRC3/VTN/NLRP7/KLRC4-KLRK1/CD200/PTPRC/MMP26/KLRK1/ABAT/TMPRSS6/IGF1/SERPINF2/CTNNA2/GHSR/RTN4RL1/GPR18/KLKB1/IL2/ABCD2/CARTPT/GP1BA/FGB/ISL1/STAP1/INS/CXCL13/ADCYAP1/NRXN1/TNR/WNT4/CNR2/APOH/LEP/ADIPOQ	66
BP	GO:0051648	vesicle localization	57/2317	306/18670	0.00105757	0.0130911	0.0105251	CDH3/SYT8/WNT7A/MLPH/ADORA2B/AREG/COL7A1/STX19/MAPK15/BICDL2/RAB27B/HTR2A/SERPINA1/MAGI2/PRKCG/BRSK1/SYT11/CACNA1D/ITGA4/RIMS4/SYT9/P2RY1/CHRNB3/SYN1/SEPTIN5/BRSK2/PCLO/CACNB2/NLGN1/SNPH/SV2A/MAP2/HAP1/CNR1/DYNC1I1/CADPS/PRKCB/GRIA1/TRIM9/SYT7/KIF5A/GRIK5/KIF5C/KIF1A/SNAP25/AP3B2/SYT5/CNIH2/SNAP91/ADCY1/RIMS2/CHRNB2/UNC13A/STXBP5L/SYP/SYT4/CPLX2	57
BP	GO:0010827	regulation of glucose transmembrane transport	20/2317	78/18670	0.0010708	0.0132269	0.0106343	ITLN1/SLC2A1/FGF21/HK2/TERT/GIP/KLF15/GPC3/SLC1A2/NR4A3/CLIP3/SLC25A27/GH1/IGF1/POU4F2/PRKCB/INS/OSTN/LEP/ADIPOQ	20
BP	GO:0009749	response to glucose	40/2317	197/18670	0.00108099	0.0133246	0.0107129	GJB6/FGF21/CTSV/APOA2/GIP/PRLH/TH/TRPM4/GPR27/ADCY5/CLTRN/TIAM1/GIPR/SLC8A1/MLXIPL/BRSK2/ADCY8/PTPRN2/ACVR1C/CMA1/STAR/LPL/GPLD1/MAFA/GCG/NKX6-1/BAIAP3/EPHA5/KCNJ11/GRIK5/SLC30A8/CRH/NEUROD1/UCN3/GCK/ADIPOQ/KCNB1/NKX2-2/RFX6/PTPRN	40
BP	GO:0032753	positive regulation of interleukin-4 production	9/2317	23/18670	0.00109506	0.0133854	0.0107617	IL20RB/PRKCQ/EPX/IL33/SASH3/IRF4/CD3E/CD28/CD40LG	9
BP	GO:0061436	establishment of skin barrier	9/2317	23/18670	0.00109506	0.0133854	0.0107617	KRT16/SFN/FA2H/MET/TP63/CLDN4/GRHL1/HRNR/FLG	9
BP	GO:0089718	amino acid import across plasma membrane	9/2317	23/18670	0.00109506	0.0133854	0.0107617	NTSR1/SLC1A6/SLC7A11/SLC1A2/RGS4/AGT/ATP1A2/KCNJ10/SLC7A2	9
BP	GO:1903429	regulation of cell maturation	9/2317	23/18670	0.00109506	0.0133854	0.0107617	PAEP/TBX6/TCP11/TRIM58/NPPC/EDNRB/BCL11A/BCL2/RET	9
BP	GO:0044070	regulation of anion transport	23/2317	95/18670	0.00110833	0.0135193	0.0108694	FGF23/NTSR1/CCK/PLA2G10/SFRP4/PDZK1/NPY5R/ATP8A1/ABCB1/HRH3/ATP8A2/ARG1/RGS4/AGT/OSR1/SV2A/ABAT/GRM7/ATP1A2/SSTR4/LEP/AGTR2/SYT4	23
BP	GO:0046635	positive regulation of alpha-beta T cell activation	17/2317	62/18670	0.00111297	0.0135195	0.0108696	IHH/SHH/CD55/PRKCQ/IL6R/NCKAP1L/EBI3/SASH3/RASAL3/IL12B/CCR2/PTPRC/CD3E/CD28/ZBTB16/ZAP70/CCL19	17
BP	GO:1902305	regulation of sodium ion transmembrane transport	17/2317	62/18670	0.00111297	0.0135195	0.0108696	FXYD3/FXYD4/PCSK9/NOS1/FXYD1/DRD3/SCN4B/SCN2B/FXYD7/FXYD2/OSR1/FGF12/FXYD6/ATP1A2/WNK3/ATP1B2/SCN3B	17
BP	GO:0007616	long-term memory	11/2317	32/18670	0.00111609	0.0135294	0.0108775	NTF4/LDLR/SHANK1/ARC/ADCY8/RELN/GRIA1/NPAS4/CALB1/RASGRF1/ADCY1	11
BP	GO:0046677	response to antibiotic	60/2317	327/18670	0.00116407	0.0140313	0.011281	ADH7/UGT1A1/MB/APOBEC1/CLDN18/MET/AREG/SCGB1A1/AOC1/NQO1/ECT2/PLA2G4F/TH/ID1/FOSL1/NET1/SDC1/HGF/ADCY5/ADCY2/NPPC/GLRA2/IL18RAP/NR4A3/HBB/CLU/CYP1B1/IL6/CRHR1/ADCYAP1R1/SLC8A1/BCL2/ARG1/RGS4/ADCY8/PEMT/ABAT/STAR/CD27/NEFL/CNR1/IL13/OPRM1/IL2/PENK/CCR4/CSF3/CDO1/GNAO1/ADCYAP1/KCNC2/CRHBP/CRH/GLRA1/LEP/ADIPOQ/ADCY1/CHRNB2/UNC79/KCNA5	60
BP	GO:0009812	flavonoid metabolic process	7/2317	15/18670	0.00116468	0.0140313	0.011281	UGT1A4/UGT1A1/UGT1A10/UGT1A6/UGT1A7/UGT1A9/UGT1A3	7
BP	GO:0046851	negative regulation of bone remodeling	7/2317	15/18670	0.00116468	0.0140313	0.011281	CLDN18/TMEM119/CD38/IL6/CARTPT/SFRP1/IAPP	7
BP	GO:0052695	cellular glucuronidation	8/2317	19/18670	0.00118076	0.0141667	0.0113899	UGT1A4/UGT1A1/UGT1A10/UGT1A6/UGT1A7/UGT1A9/UGT1A3/UGT2B4	8
BP	GO:0060004	reflex	8/2317	19/18670	0.00118076	0.0141667	0.0113899	SHANK1/DRD3/NR4A3/TMC2/FOXP2/CACNG2/ASCL1/GLRA1	8
BP	GO:0001659	temperature homeostasis	36/2317	173/18670	0.00118656	0.0142072	0.0114225	NTSR1/NMU/FGF21/PLAC8/PTGS2/ID1/HOXC10/HTR2A/PTGER3/LEPR/GADD45G/CMKLR1/CXCR4/UCP1/EDNRB/ESRRG/EBF2/CCR2/PHOX2B/PEMT/NOVA2/IRF4/ABAT/TSHR/CD36/FABP4/MC3R/KSR2/CNR1/IL13/PRLR/CIDEA/ADCYAP1/NOVA1/LEP/ADIPOQ	36
BP	GO:2000649	regulation of sodium ion transmembrane transporter activity	15/2317	52/18670	0.0012202	0.0145802	0.0117223	FXYD3/FXYD4/PCSK9/FXYD1/DRD3/SCN4B/SCN2B/FXYD7/FXYD2/OSR1/FGF12/FXYD6/ATP1A2/WNK3/SCN3B	15
BP	GO:0021983	pituitary gland development	13/2317	42/18670	0.00124616	0.0148444	0.0119348	NKX2-1/PITX1/BMP4/PROP1/POU3F2/GHRH/SOX3/SIX3/ISL1/ADCYAP1/PAX6/WNT4/NR0B1	13
BP	GO:2000107	negative regulation of leukocyte apoptotic process	14/2317	47/18670	0.00124739	0.0148444	0.0119348	PIP/BMP4/PRKCQ/HCLS1/CCR5/ARG2/CXCL12/IL7R/CD27/GHSR/CCL21/IL2/CCL19/CCR7	14
BP	GO:0048511	rhythmic process	55/2317	295/18670	0.00125358	0.0148878	0.0119697	EREG/NKX2-1/NMU/KISS1/PPARG/CSF2/CLDN4/TH/ID1/CRX/ARNTL2/TIMP4/PRKCG/PROX1/PTN/DRD3/GHRH/SLIT2/ADAMTS1/NGFR/NPY5R/RORB/PTGDS/PGR/SLIT3/ESR1/NTRK2/MAGEL2/SIX3/NLGN1/GABRB1/STAR/USP2/NPY2R/PROK1/MC3R/MAPK10/HAS1/OPRM1/DDC/HLF/KCNA2/CARTPT/PROKR2/TPH2/MTNR1B/F7/PTX3/CRH/LEP/ADIPOQ/ADCY1/SLC6A4/CHRNB2/PTPRN	55
BP	GO:0050730	regulation of peptidyl-tyrosine phosphorylation	49/2317	256/18670	0.00126315	0.0149711	0.0120367	EREG/HRG/CCK/PTK6/GPRC5A/AREG/CBLC/CSF2/IL31RA/EPHA7/HGF/HTR2A/ALKAL2/CASS4/IL6R/TAL1/HCLS1/CNTN1/IL20/THBS4/DOCK3/NCF1/SRCIN1/DLG4/IL6/IL12B/VTN/NTRK2/AGT/PTPRC/GH1/FLT3/CD3E/IGF1/CD36/NEURL1/GHR/RELN/IL13/IL21/ENPP2/IL2/IL24/CSF3/SFRP1/ISL1/STAP1/LEP/ADIPOQ	49
BP	GO:0006835	dicarboxylic acid transport	23/2317	96/18670	0.0012894	0.0152514	0.012262	NTSR1/CCK/SLC13A5/SLC1A6/SLC7A11/PPFIA4/LRRC8A/AGXT/LRRC8E/TSPOAP1/NPY5R/SLC1A2/HRH3/SLC13A1/NTRK2/SLC26A4/ABAT/GRM7/ATP1A2/KCNJ10/SLC17A6/SNAP25/SYT4	23
BP	GO:0035116	embryonic hindlimb morphogenesis	10/2317	28/18670	0.00133592	0.0157329	0.0126491	PITX1/TP63/WNT7A/BMP4/SHH/MSX2/GPC3/OSR1/ZBTB16/AFF3	10
BP	GO:0048520	positive regulation of behavior	10/2317	28/18670	0.00133592	0.0157329	0.0126491	CCK/RXFP4/GHRH/NR4A3/NLGN1/NPY2R/GHSR/PENK/MTNR1B/CRH	10
BP	GO:0021549	cerebellum development	24/2317	102/18670	0.00133817	0.0157329	0.0126491	WNT7A/PROX1/PTN/CNTN1/KNDC1/MYO16/FOXP2/ABAT/CD3E/HAP1/NLGN4X/GBX1/NEUROD2/NANOS1/KLHL1/CBLN1/NEUROD1/AGTR2/SSTR2/CDK5R2/KCNC1/SEZ6L/SSTR3/SEZ6	24
BP	GO:1904659	glucose transmembrane transport	25/2317	108/18670	0.00137607	0.016146	0.0129813	ITLN1/SLC2A1/FGF21/HK2/TERT/GIP/PPBP/KLF15/SLC5A10/SLC2A2/GPC3/SLC1A2/NR4A3/CLIP3/SLC5A4/SLC25A27/GH1/IGF1/POU4F2/PRKCB/INS/OSTN/TRARG1/LEP/ADIPOQ	25
BP	GO:0031670	cellular response to nutrient	19/2317	74/18670	0.00138751	0.0162478	0.0130631	FGF23/CYP24A1/PPARG/P2RY2/PTGS2/TRPM4/RYR3/AMIGO1/PTN/GDAP1/CASTOR2/PDXP/P2RY1/BCL11A/LPL/P2RY12/PENK/SFRP1/LEP	19
BP	GO:0034767	positive regulation of ion transmembrane transport	33/2317	156/18670	0.0013939	0.01629	0.013097	NTSR1/NPSR1/CEMIP/CCL2/NOS1/CACNA2D1/AMIGO1/PDZK1/FXYD1/ARC/ABCB1/CCR2/AKAP6/PIRT/EDN3/AGT/CACNB2/TRDN/HAP1/RELN/IL13/ANK2/KCNH2/CACNG2/WNK3/RGS9/FGF14/KCNJ11/ATP1B2/CD19/KCNC2/KCNA1/KCNC1	33
BP	GO:0007160	cell-matrix adhesion	44/2317	225/18670	0.00140038	0.0163332	0.0131317	COL17A1/HRG/MSLN/MUC4/LYPD3/ITGB4/ITGB6/MSLNL/CDKN2A/ITGA3/RHOD/FGG/ITGA6/FERMT1/ITGA2/S100A10/CEACAM6/BCAM/OTOA/TECTA/TEK/ITGA4/LYVE1/EDA/FBLN5/TIAM1/MADCAM1/VTN/ITGAL/GPM6B/BCL2/ANGPTL3/CD96/CORO2B/FAM107A/CD3E/CD36/FREM1/CCL21/NEXMIF/SFRP1/FGB/CCR7/WNT4	44
BP	GO:0051650	establishment of vesicle localization	54/2317	290/18670	0.00142073	0.0165376	0.0132961	CDH3/SYT8/WNT7A/MLPH/ADORA2B/AREG/COL7A1/STX19/MAPK15/BICDL2/RAB27B/HTR2A/SERPINA1/PRKCG/SYT11/CACNA1D/ITGA4/RIMS4/SYT9/P2RY1/CHRNB3/SYN1/SEPTIN5/PCLO/CACNB2/NLGN1/SNPH/SV2A/MAP2/HAP1/CNR1/DYNC1I1/CADPS/PRKCB/GRIA1/TRIM9/SYT7/KIF5A/GRIK5/KIF5C/KIF1A/SNAP25/AP3B2/SYT5/CNIH2/SNAP91/ADCY1/RIMS2/CHRNB2/UNC13A/STXBP5L/SYP/SYT4/CPLX2	54
BP	GO:0019229	regulation of vasoconstriction	16/2317	58/18670	0.00143627	0.0166852	0.0134148	FGG/PTGS2/ADM/TRPM4/HTR2A/CD38/EDN3/AGT/AGTR1/ASIC2/ATP1A2/FGB/LEP/AVPR1B/KCNMB2/KCNA5	16
BP	GO:0032535	regulation of cellular component size	66/2317	370/18670	0.00144819	0.0167904	0.0134994	CRABP2/VILL/KCNN4/WNT7A/BAIAP2L1/IQGAP3/BAIAP2L2/WNT7B/SEMA4B/LRRC8A/SEMA3B/EPHA7/EVL/FGF13/WAS/MAG/SEMA6D/PREX1/NCKAP1L/HCLS1/SLIT2/TMOD2/PLEK/RAP1GAP2/OLFM1/MAP1B/ADD2/PDXP/VAV3/CDH4/SLC12A3/KCNMA1/SEMA3G/CORO1A/DCC/MAGEL2/CXCL12/NPHS1/RET/IL7R/KEL/CARMIL2/TENM1/MAP2/NEFL/AQP4/CTNNA2/CCL21/CNTN2/NRCAM/CSF3/POU4F2/MAPT/NKX6-1/RND2/TMOD1/SPTB/CCR7/SLC12A1/TNR/FSTL4/PAK3/SLC12A5/FMN2/SPTBN4/DSCAM	66
BP	GO:0002695	negative regulation of leukocyte activation	36/2317	175/18670	0.00146857	0.016993	0.0136623	IL20RB/LGALS9B/IHH/PGLYRP3/PLA2G2F/BMP4/LGALS9C/SHH/SCGB1A1/IL31RA/CEACAM1/LDLR/LGALS3/CST7/TMEM131L/LRFN5/BTK/SLA2/CTLA4/FGL1/ARG2/TBX21/CCR2/ARG1/CD200/IL13RA2/LAX1/TIGIT/PTPRC/CNR1/IL2/RIPOR2/SFRP1/PLA2G2D/TNFRSF13B/CNR2	36
BP	GO:0002717	positive regulation of natural killer cell mediated immunity	11/2317	33/18670	0.00148851	0.017156	0.0137932	CADM1/CRTAM/IL18RAP/CD226/IL12B/KLRC4-KLRK1/SLAMF6/KLRK1/SH2D1A/IL21/NCR3	11
BP	GO:0016486	peptide hormone processing	11/2317	33/18670	0.00148851	0.017156	0.0137932	CGB3/LHB/CTSG/CMA1/TSHB/CPE/ERO1B/PCSK1/SCG5/PCSK1N/PCSK2	11
BP	GO:0086003	cardiac muscle cell contraction	18/2317	69/18670	0.00150879	0.0173555	0.0139537	TRPM4/CACNA2D1/CACNA1D/SCN4B/CTNNA3/KCND3/KCNJ8/SCN2B/KCNJ5/FGF12/CACNB2/CACNA1G/ATP1A2/ANK2/KCNH2/KCNJ3/SCN3B/KCNA5	18
BP	GO:0002861	regulation of inflammatory response to antigenic stimulus	9/2317	24/18670	0.00156085	0.0178711	0.0143682	IL20RB/NPY5R/BTK/IL12B/LTA/CD28/CNR1/ADCYAP1/CCR7	9
BP	GO:0021871	forebrain regionalization	9/2317	24/18670	0.00156085	0.0178711	0.0143682	FEZF1/NKX2-1/BMP4/SHH/WNT7B/FEZF2/SIX3/EOMES/PAX6	9
BP	GO:0046850	regulation of bone remodeling	14/2317	48/18670	0.00156277	0.0178711	0.0143682	CLDN18/ADAM8/TMEM119/LEPR/CD38/S1PR1/IL6/MC4R/PDK4/CARTPT/SFRP1/SYT7/IAPP/LEP	14
BP	GO:0007190	activation of adenylate cyclase activity	12/2317	38/18670	0.00156635	0.0178771	0.014373	ADORA2B/ADCY5/ADCY2/DRD5/CRHR1/GIPR/VIPR2/ADCY8/TSHR/GLP1R/ADCYAP1/ADCY1	12
BP	GO:0099054	presynapse assembly	13/2317	43/18670	0.00158598	0.018066	0.0145249	DKK1/WNT7A/IL1RAPL1/LRFN5/NLGN1/CEL/NLGN4X/SLITRK2/LRRTM3/CBLN1/NRXN1/SLITRK1/CNTN5	13
BP	GO:0007389	pattern specification process	77/2317	446/18670	0.00159098	0.0180877	0.0145424	PAX7/NTF4/FEZF1/NKX2-1/DKK1/LBX1/GATA5/HES2/FOXH1/HOXD12/TBX6/IHH/SIM2/TP63/HOXA10/HOXB9/WNT7A/HOXD10/HOXD13/OTX1/HOXB1/BMP4/SHH/HOXA11/FOXD1/MSX2/LFNG/TBXT/HOXB6/WNT7B/EFNB1/BARX1/HOXC10/DNAAF1/CITED2/CFAP53/ARMC4/PROP1/DMRT2/DLL3/GPC3/AMHR2/HAND1/PCDH8/ARC/CER1/NDRG4/OSR1/FEZF2/SIX3/CCDC151/ACVR1C/LMX1B/CRB2/MAFB/TIFAB/EOMES/ZBTB16/RELN/DSCAML1/SFRP1/NKX6-1/ISL1/BMP5/CXXC4/DNAI2/PAX6/ASCL1/FOXN…	77
BP	GO:0001704	formation of primary germ layer	27/2317	121/18670	0.00161914	0.0183723	0.0147711	DKK1/ELF5/HMGA2/TBX6/EPHA2/LAMB3/ITGB4/TRIM15/LAMA3/ITGA3/BMP4/HOXA11/COL7A1/TBXT/WNT11/EYA2/ITGA2/MMP8/POU5F1/TAL1/ITGA4/ATOH8/NR4A3/HAND1/VTN/CRB2/EOMES	27
BP	GO:0002705	positive regulation of leukocyte mediated immunity	29/2317	133/18670	0.00162402	0.0183919	0.014787	ADORA2B/CD177/CD1D/CADM1/CRTAM/IL18RAP/BTK/CD1E/IL6/CRHR1/CD1C/SASH3/CD226/IL12B/TBX21/ARG1/LTA/KLRC4-KLRK1/CD1B/SLAMF6/PTPRC/KLRK1/CD28/SH2D1A/IL13/IL21/NCR3/IL2/FCER2	29
BP	GO:0002228	natural killer cell mediated immunity	17/2317	64/18670	0.00163017	0.018426	0.0148143	SERPINB4/KLRF2/CEACAM1/CADM1/CRTAM/IL18RAP/CORO1A/CD226/IL12B/KLRC4-KLRK1/SLAMF6/CD96/KLRK1/SH2D1A/IL21/NCR3/LEP	17
BP	GO:0051481	negative regulation of cytosolic calcium ion concentration	6/2317	12/18670	0.00171976	0.0192528	0.0154791	RYR3/SLC8A1/ATP1A2/KCNK3/MTNR1B/KCNA5	6
BP	GO:0060442	branching involved in prostate gland morphogenesis	6/2317	12/18670	0.00171976	0.0192528	0.0154791	HOXD13/BMP4/SHH/HOXB13/ESR1/SFRP1	6
BP	GO:0072540	T-helper 17 cell lineage commitment	6/2317	12/18670	0.00171976	0.0192528	0.0154791	IL6/IL12B/TBX21/SLAMF6/IRF4/LY9	6
BP	GO:0072578	neurotransmitter-gated ion channel clustering	6/2317	12/18670	0.00171976	0.0192528	0.0154791	SLC7A11/DLG4/NLGN1/RELN/LHFPL4/SHISA7	6
BP	GO:0099566	regulation of postsynaptic cytosolic calcium ion concentration	6/2317	12/18670	0.00171976	0.0192528	0.0154791	SLC8A1/GRIA1/CALB1/ATP2B2/GRM1/SLC8A3	6
BP	GO:0007620	copulation	8/2317	20/18670	0.00175545	0.0195402	0.0157102	SEMG1/PI3/EDDM3A/P2RY1/EDNRB/ABAT/CNR1/SLC6A4	8
BP	GO:0034104	negative regulation of tissue remodeling	8/2317	20/18670	0.00175545	0.0195402	0.0157102	CLDN18/TMEM119/CD38/IL6/AGT/CARTPT/SFRP1/IAPP	8
BP	GO:0043369	CD4-positive or CD8-positive, alpha-beta T cell lineage commitment	8/2317	20/18670	0.00175545	0.0195402	0.0157102	SHH/IL6/IL12B/TBX21/BCL2/SLAMF6/IRF4/LY9	8
BP	GO:0032414	positive regulation of ion transmembrane transporter activity	24/2317	104/18670	0.00177466	0.0197166	0.015852	NTSR1/CCL2/CACNA2D1/AMIGO1/PDZK1/ARC/ABCB1/CCR2/AKAP6/PIRT/CACNB2/TRDN/HAP1/RELN/ANK2/CACNG2/WNK3/RGS9/FGF14/KCNJ11/ATP1B2/KCNC2/KCNA1/KCNC1	24
BP	GO:1904892	regulation of STAT cascade	31/2317	146/18670	0.00179668	0.0199234	0.0160183	PTK6/IFNE/IFNA1/CSF2/IL31RA/IL6R/IL10RA/SOCS2/HCLS1/IL20/CYP1B1/IL6/IL12B/AGT/IL26/PTPRC/GH1/RET/IL7R/FLT3/IGF1/GHR/IL13/IL21/IL2/IL24/PRLR/ISL1/PTPRT/NEUROD1/LEP	31
BP	GO:0007263	nitric oxide mediated signal transduction	10/2317	29/18670	0.00181473	0.0200759	0.0161409	NOS1/AGT/NPY2R/CD36/MAFA/RASD1/INS/KCNC2/NEUROD1/AGTR2	10
BP	GO:0097553	calcium ion transmembrane import into cytosol	30/2317	140/18670	0.00181729	0.0200759	0.0161409	NTSR1/NPSR1/CEMIP/ERO1A/TMEM38A/HTR2A/NOS1/RYR3/CACNA2D1/DHRS7C/MCOLN2/FAM155B/CORO1A/JPH4/CCR5/AKAP6/SLC8A1/PTPRC/TRDN/HAP1/ATP1A2/IL13/CCL21/ANK2/MCOLN3/CCL19/JPH3/CCR7/CD19/SLC8A3	30
BP	GO:0070252	actin-mediated cell contraction	26/2317	116/18670	0.00182816	0.020158	0.0162068	TNNT1/TNNI2/TNNI3/TNNC2/TRPM4/CACNA2D1/CACNA1D/SCN4B/CTNNA3/KCND3/KCNJ8/SCN2B/KCNJ5/MYH6/TNNT3/FGF12/MYBPC2/CACNB2/CACNA1G/ATP1A2/ANK2/KCNH2/TMOD1/KCNJ3/SCN3B/KCNA5	26
BP	GO:0048791	calcium ion-regulated exocytosis of neurotransmitter	7/2317	16/18670	0.00184993	0.0202834	0.0163077	SYT8/SYT11/RIMS4/SYT7/SYT5/RIMS2/SYT4	7
BP	GO:0072176	nephric duct development	7/2317	16/18670	0.00184993	0.0202834	0.0163077	BMP4/WNT11/GREB1L/EPHA7/GPC3/WNT9B/OSR1	7
BP	GO:2000846	regulation of corticosteroid hormone secretion	7/2317	16/18670	0.00184993	0.0202834	0.0163077	POMC/CRHR1/AGT/AGTR1/GALR1/CRH/AGTR2	7
BP	GO:0060401	cytosolic calcium ion transport	35/2317	171/18670	0.00185412	0.0202913	0.016314	NTSR1/NPSR1/CEMIP/ERO1A/TMEM38A/HTR2A/NOS1/RYR3/CACNA2D1/DHRS7C/MCOLN2/FAM155B/CORO1A/JPH4/CCR5/AKAP6/ADCYAP1R1/SLC8A1/BCL2/PTPRC/TRDN/HAP1/ATP1A2/IL13/CCL21/ANK2/MCOLN3/CCL19/P2RX2/JPH3/CCR7/P2RX5/CD19/SLC8A3/MS4A1	35
BP	GO:0031497	chromatin assembly	34/2317	165/18670	0.00189869	0.0207404	0.0166751	H2BC14/H2BC18/H2BC7/HMGA2/H3C4/H3C10/H2BC6/H2BC8/H1-6/HMGA1/H2BC17/H2BC11/H2BC5/CDKN2A/H2BU1/H2BC9/H2BC4/H1-2/H1-3/HJURP/H4C12/H3C8/H4C9/H2BC13/H3C12/H4C14/H4C5/H3C7/OIP5/TSPYL2/NAP1L3/NAP1L5/H1-7/NAP1L2	34
BP	GO:0003073	regulation of systemic arterial blood pressure	22/2317	93/18670	0.00193376	0.0210841	0.0169515	KLK3/NTSR1/KLK2/TNNI3/ADM/ADAMTS16/CTSG/NCALD/DRD3/DRD5/SPX/EDN3/AGT/AGTR1/CORO2B/ASIC2/CMA1/SERPINF2/P2RX2/CRH/AVPR1B/AGTR2	22
BP	GO:0002686	negative regulation of leukocyte migration	14/2317	49/18670	0.0019418	0.0210932	0.0169587	MMP28/CCL2/CD200R1/SLIT2/IL33/KLRC4-KLRK1/CD200/CXCL12/KLRK1/GPR18/CCL21/RIPOR2/STAP1/BMP5	14
BP	GO:0035094	response to nicotine	14/2317	49/18670	0.0019418	0.0210932	0.0169587	SLC7A11/KCNK1/TH/CHRNB3/BCL2/ABAT/STAR/ATP1A2/CNR1/IL13/PENK/NKX6-1/KCNJ11/CHRNB2	14
BP	GO:0002548	monocyte chemotaxis	17/2317	65/18670	0.00195663	0.0211769	0.0170261	CXCL17/S100A14/LGALS3/CCL2/CCL17/S100A12/CCL4/IL6R/CCL16/SLIT2/XCL2/IL6/CCR2/CXCL12/CCL14/CCL21/CCL19	17
BP	GO:0070050	neuron cellular homeostasis	11/2317	34/18670	0.00195674	0.0211769	0.0170261	CALB2/TSPOAP1/CACNA1D/IL6/P2RY1/CACNB2/CNR1/ATP2B3/CALB1/ATP2B2/SCGN	11
BP	GO:0030100	regulation of endocytosis	52/2317	281/18670	0.00197534	0.0213388	0.0171562	DKK1/AHSG/APOA2/PPARG/TSPAN1/CD177/PROM2/PCSK9/APOA5/ITGA2/LGALS3/CCL2/MAGI2/PRKCG/IL2RB/SYT11/SFRP4/NCKAP1L/DRD3/GPC3/CLIP3/DOCK2/TUB/CLU/DLG4/ARC/HPCA/RSPO1/VTN/SIRPG/NLGN1/PTPRC/TF/CD36/SFTPA1/SCAMP5/CCL21/CCL19/LRRTM2/DNAJC6/STAP1/PACSIN1/CD22/SYT7/PTX3/NECAB2/SH3GL2/SH3GL3/ADIPOQ/SNAP91/CALY/SYT4	52
BP	GO:0016049	cell growth	82/2317	484/18670	0.00198543	0.0214083	0.0172121	HRG/CRABP2/SFN/KRT17/TRIM40/CDA/PPARG/SCGB3A1/CDKN2A/SEMA4B/WNT11/CEACAM1/SEMA3B/EPHA7/NET1/DCBLD2/HSPA1A/PRKCQ/FGF13/CPNE6/MAG/SEMA6D/TSPYL2/FHL1/SOCS2/ITGA4/SLIT2/CD38/TMEM108/OLFM1/FBLN5/MAP1B/TIAM1/TMC8/CXCR4/NPR1/CDH4/SEMA3G/DCLK1/BCL11A/CYFIP2/EPB41L3/AKAP6/BCL2/SLIT3/APBB1/RGS4/DCC/AGT/AGTR1/CXCL12/FAM107A/CACNG7/IGF1/PI16/MAP2/SYT3/IGFBPL1/PAK5/LGI1/IL2/NRCAM/POU4F2/RASGRP2/SFRP1/MAPT/NKX…	82
BP	GO:0009072	aromatic amino acid family metabolic process	12/2317	39/18670	0.00201049	0.0216387	0.0173973	HPDL/TH/PAH/AMDHD1/QDPR/TYR/DCT/ACMSD/IDO2/TAT/TPH2/FTCD	12
BP	GO:0002708	positive regulation of lymphocyte mediated immunity	24/2317	105/18670	0.0020351	0.0218233	0.0175457	CD1D/CADM1/CRTAM/IL18RAP/BTK/CD1E/IL6/CD1C/SASH3/CD226/IL12B/TBX21/LTA/KLRC4-KLRK1/CD1B/SLAMF6/PTPRC/KLRK1/CD28/SH2D1A/IL21/NCR3/IL2/FCER2	24
BP	GO:0043266	regulation of potassium ion transport	24/2317	105/18670	0.0020351	0.0218233	0.0175457	HTR2A/NOS1/AMIGO1/FHL1/CACNA1D/KCNG1/AKAP6/KCNS2/EDN3/RGS4/KEL/KCNIP1/ANK2/KCNH2/WNK3/ADCYAP1/ATP1B2/MTNR1B/KCNC2/KCNA1/GCK/KCNC1/DPP6/KCNA5	24
BP	GO:1903825	organic acid transmembrane transport	29/2317	135/18670	0.002062	0.0220311	0.0177128	NTSR1/SLC13A5/SLC1A6/SLC6A14/SLC7A11/SLC16A3/SLC38A5/SLC6A8/LRRC8A/LRRC8E/SLC3A1/SLC1A2/ACACB/SLC16A11/SLC13A1/RGS4/AGT/OSR1/SLC7A8/SLC38A8/ATP1A2/SLC32A1/KCNJ10/SLC17A6/SLC7A2/THRSP/SLC16A12/SLC7A10/SLC38A4	29
BP	GO:1905039	carboxylic acid transmembrane transport	29/2317	135/18670	0.002062	0.0220311	0.0177128	NTSR1/SLC13A5/SLC1A6/SLC6A14/SLC7A11/SLC16A3/SLC38A5/SLC6A8/LRRC8A/LRRC8E/SLC3A1/SLC1A2/ACACB/SLC16A11/SLC13A1/RGS4/AGT/OSR1/SLC7A8/SLC38A8/ATP1A2/SLC32A1/KCNJ10/SLC17A6/SLC7A2/THRSP/SLC16A12/SLC7A10/SLC38A4	29
BP	GO:0097696	STAT cascade	34/2317	166/18670	0.00210911	0.0224511	0.0180505	PTK6/IFNE/IFNA1/CSF2/IL31RA/CCL2/IL6R/IL10RA/SOCS2/HCLS1/IL20/CYP1B1/IL6/IL12B/CCR2/AGT/STAT4/IL26/PTPRC/GH1/RET/IL7R/FLT3/IGF1/GHR/IL13/IL21/IL2/IL24/PRLR/ISL1/PTPRT/NEUROD1/LEP	34
BP	GO:0018149	peptide cross-linking	16/2317	60/18670	0.00211282	0.0224511	0.0180505	SPRR1B/SPRR2D/SPRR1A/LCE3E/SPRR2E/SPRR3/LCE3D/LCE1E/TGM5/IVL/SPRR2F/SPRR2A/EVPL/PI3/TGM4/FLG	16
BP	GO:0042267	natural killer cell mediated cytotoxicity	16/2317	60/18670	0.00211282	0.0224511	0.0180505	SERPINB4/KLRF2/CEACAM1/CADM1/CRTAM/IL18RAP/CORO1A/CD226/IL12B/KLRC4-KLRK1/SLAMF6/KLRK1/SH2D1A/IL21/NCR3/LEP	16
BP	GO:0042531	positive regulation of tyrosine phosphorylation of STAT protein	18/2317	71/18670	0.00213601	0.0226564	0.0182155	PTK6/CSF2/IL31RA/IL6R/HCLS1/IL20/IL6/IL12B/GH1/FLT3/IGF1/GHR/IL13/IL21/IL2/IL24/ISL1/LEP	18
BP	GO:0034103	regulation of tissue remodeling	21/2317	88/18670	0.00215964	0.0228656	0.0183838	HRG/CLDN18/CEACAM1/ADAM8/TMEM119/LEPR/CD38/THBS4/S1PR1/IL6/IL12B/MC4R/AGT/IL21/IL2/PDK4/CARTPT/SFRP1/SYT7/IAPP/LEP	21
BP	GO:0007214	gamma-aminobutyric acid signaling pathway	9/2317	25/18670	0.00217304	0.0228834	0.018398	GABRA5/GABRG3/GABRG1/GABRR3/GABRB1/PHF24/GABRB3/GABRA1/GABRG2	9
BP	GO:0030325	adrenal gland development	9/2317	25/18670	0.00217304	0.0228834	0.018398	WNT11/TSPO/CITED2/CRHR1/ASCL1/WNT4/CRH/NR0B1/INSM1	9
BP	GO:1903859	regulation of dendrite extension	9/2317	25/18670	0.00217304	0.0228834	0.018398	CPNE6/CXCR4/BCL11A/CACNG7/SYT3/OSTN/RIMS2/UNC13A/SYT4	9
BP	GO:0008361	regulation of cell size	36/2317	179/18670	0.00221153	0.0232469	0.0186903	CRABP2/KCNN4/IQGAP3/SEMA4B/LRRC8A/SEMA3B/EPHA7/FGF13/MAG/SEMA6D/PLEK/RAP1GAP2/OLFM1/MAP1B/VAV3/CDH4/SLC12A3/KCNMA1/SEMA3G/DCC/CXCL12/RET/IL7R/KEL/MAP2/AQP4/NRCAM/POU4F2/MAPT/NKX6-1/RND2/SLC12A1/TNR/FSTL4/SLC12A5/DSCAM	36
BP	GO:0070167	regulation of biomineral tissue development	22/2317	94/18670	0.00223448	0.0234461	0.0188504	FGF23/AHSG/ODAPH/AMELX/TFAP2A/BMP4/ECM1/RFLNA/ISG15/TRPM4/TMEM119/PTN/OMD/S1PR1/GPM6B/SLC8A1/OSR1/AMTN/ENAM/KL/ADGRV1/WNT4	22
BP	GO:0002792	negative regulation of peptide secretion	31/2317	148/18670	0.0022488	0.023554	0.0189372	CARD18/IL1R2/FAM3D/IL36RN/APOA2/SYT11/CD200R1/DRD3/ENHO/SRCIN1/IL33/ARG2/NLRP7/CD200/ACVR1C/GHSR/OPRM1/CARTPT/SFRP1/INS/CIDEA/KCNJ11/CD22/MTNR1B/CRHBP/CRH/LEP/KCNB1/CHGA/STXBP5L/SYT4	31
BP	GO:0098900	regulation of action potential	15/2317	55/18670	0.00226163	0.0236462	0.0190113	NTSR1/GPR35/TRPM4/CACNA2D1/FGF13/CTNNA3/FGF12/CD36/CNR1/ANK2/HCN4/MTNR1B/CNR2/KCNB1/CHRNB2	15
BP	GO:0046888	negative regulation of hormone secretion	17/2317	66/18670	0.00233615	0.0243818	0.0196027	FGF23/FAM3D/ENHO/CRHR1/ACVR1C/GHSR/CARTPT/SFRP1/KCNJ11/MTNR1B/CRHBP/CRH/LEP/ADIPOQ/KCNB1/CHGA/STXBP5L	17
BP	GO:0008645	hexose transmembrane transport	25/2317	112/18670	0.00234941	0.0244765	0.0196789	ITLN1/SLC2A1/FGF21/HK2/TERT/GIP/PPBP/KLF15/SLC5A10/SLC2A2/GPC3/SLC1A2/NR4A3/CLIP3/SLC5A4/SLC25A27/GH1/IGF1/POU4F2/PRKCB/INS/OSTN/TRARG1/LEP/ADIPOQ	25
BP	GO:0051209	release of sequestered calcium ion into cytosol	27/2317	124/18670	0.00235389	0.0244797	0.0196814	NTSR1/NPSR1/CEMIP/ERO1A/TMEM38A/HTR2A/NOS1/RYR3/DHRS7C/MCOLN2/CORO1A/JPH4/CCR5/AKAP6/SLC8A1/PTPRC/TRDN/HAP1/ATP1A2/IL13/CCL21/ANK2/MCOLN3/CCL19/JPH3/CCR7/CD19	27
BP	GO:0010743	regulation of macrophage derived foam cell differentiation	10/2317	30/18670	0.00242309	0.0251101	0.0201883	PPARG/PLA2G10/CSF2/PF4/CETP/AGT/AGTR1/LPL/CD36/ADIPOQ	10
BP	GO:0099068	postsynapse assembly	10/2317	30/18670	0.00242309	0.0251101	0.0201883	WNT7A/MAGI2/SHANK1/GAP43/NLGN1/CEL/NLGN4X/LRRTM2/CBLN1/NRXN1	10
BP	GO:0050866	negative regulation of cell activation	39/2317	199/18670	0.00242782	0.0251146	0.0201919	IL20RB/LGALS9B/IHH/PGLYRP3/PLA2G2F/BMP4/LGALS9C/SHH/SCGB1A1/FGG/IL31RA/CEACAM1/LDLR/LGALS3/CST7/TMEM131L/LRFN5/ADAMTS18/BTK/SLA2/CTLA4/FGL1/ARG2/TBX21/CCR2/ARG1/CD200/IL13RA2/LAX1/TIGIT/PTPRC/ABAT/CNR1/IL2/RIPOR2/SFRP1/PLA2G2D/TNFRSF13B/CNR2	39
BP	GO:0071466	cellular response to xenobiotic stimulus	36/2317	180/18670	0.00244144	0.025211	0.0202694	UGT1A4/ALDH3A1/UGT1A1/UGT1A10/CYP2A13/UGT1A6/UGT1A7/CYP2F1/CYP2S1/UGT1A9/UGT1A3/AOC1/NQO1/NR1I2/CYP2W1/ACY1/TMEM38A/RYR3/S100A12/FMO2/PDE2A/CYP1B1/ARNT2/BCHE/SLC8A1/ARG1/ADCY8/STAR/GHR/OPRM1/CDO1/CYP46A1/CRHBP/GLYAT/CRH/AGTR2	36
BP	GO:1900271	regulation of long-term synaptic potentiation	13/2317	45/18670	0.00249675	0.0257304	0.020687	CALB2/CX3CR1/PTN/ARC/ADCY8/FAM107A/RELN/INS/CALB1/CYP46A1/SCGN/ADCY1/SHISA7	13
BP	GO:0003002	regionalization	62/2317	351/18670	0.00250815	0.0257304	0.020687	PAX7/NTF4/FEZF1/NKX2-1/DKK1/GATA5/HES2/FOXH1/TBX6/TP63/HOXA10/HOXB9/WNT7A/HOXD10/HOXD13/OTX1/HOXB1/BMP4/SHH/HOXA11/FOXD1/MSX2/LFNG/TBXT/HOXB6/WNT7B/BARX1/HOXC10/DNAAF1/CITED2/PROP1/DMRT2/DLL3/GPC3/PCDH8/ARC/CER1/OSR1/FEZF2/SIX3/LMX1B/CRB2/MAFB/TIFAB/EOMES/ZBTB16/RELN/DSCAML1/SFRP1/NKX6-1/ISL1/CXXC4/PAX6/ASCL1/FOXN4/NEUROD1/CFC1B/CFC1/RIPPLY2/NKX2-2/IRX1/IRX2	62
BP	GO:0051260	protein homooligomerization	62/2317	351/18670	0.00250815	0.0257304	0.020687	LY6G6C/ITLN1/KCNA7/CDA/AQP5/TP63/ANGPTL4/BIK/TK1/ECT2/TRPM4/TMEM38A/KCTD12/OTC/EVL/RYR3/SYT11/KCTD8/SLC1A2/KCND3/CLU/KCNG1/ARC/ACACB/KCTD16/GCH1/CD3D/ARG1/KCNS2/KCTD4/CD247/ADCY8/NLGN1/KCNG3/CD3E/CD3G/AQP4/UPB1/P2RX6/LGI1/KCNA3/RIPOR2/KCNA2/P2RX2/CD79B/CD79A/KCNA4/MPP2/KCNB2/GPX3/SCARA5/KCNC2/KCNA1/GLRA3/IAPP/GLRA1/ADIPOQ/SLC6A4/KCNB1/KCNC1/TCL1A/KCNA5	62
BP	GO:0050773	regulation of dendrite development	31/2317	149/18670	0.00250932	0.0257304	0.020687	ITPKA/CDC20/NGEF/NR2E1/ID1/IL1RAPL1/SHANK1/MARK1/PREX1/PTN/TIAM1/SRCIN1/BCL11A/ARC/KNDC1/ALK/DCC/NLGN1/NEURL1/SDK1/RELN/IL2/KIAA0319/PACSIN1/BMP5/ADGRB3/FSTL4/PAK3/CHRNB2/CAMK2B/SEZ6	31
BP	GO:0002438	acute inflammatory response to antigenic stimulus	8/2317	21/18670	0.00253012	0.0258081	0.0207495	IL20RB/NPY5R/BTK/CD6/CNR1/OPRM1/ADCYAP1/CCR7	8
BP	GO:0032891	negative regulation of organic acid transport	8/2317	21/18670	0.00253012	0.0258081	0.0207495	NPY5R/HRH3/RGS4/OSR1/ABAT/GRM7/LEP/AGTR2	8
BP	GO:0051412	response to corticosterone	8/2317	21/18670	0.00253012	0.0258081	0.0207495	TH/FOSL1/FOSB/STAR/NEFL/NPAS4/CRH/UCN3	8
BP	GO:0034113	heterotypic cell-cell adhesion	16/2317	61/18670	0.0025399	0.0258628	0.0207935	IL1RN/FGG/CEACAM6/CD1D/CD200R1/ITGA4/CTNNA3/MADCAM1/CD2/CD200/PTPRC/ITGAD/NRCAM/FGB/NFASC/ADIPOQ	16
BP	GO:0048813	dendrite morphogenesis	30/2317	143/18670	0.00255671	0.0259887	0.0208947	ITPKA/WNT7A/NGEF/NR2E1/ID1/PREX2/IL1RAPL1/SHANK1/DCDC2/PTN/TIAM1/SRCIN1/DOCK10/DLG4/DCLK1/ARC/KNDC1/PHACTR1/NLGN1/MAP2/CTNND2/CTNNA2/RELN/MAP6/MAPK8IP2/ADGRB3/PAK3/CHRNB2/CAMK2B/DSCAM	30
BP	GO:1990138	neuron projection extension	34/2317	168/18670	0.00259087	0.0262904	0.0211372	SEMA4B/SEMA3B/CPNE6/MAG/SEMA6D/ITGA4/SLIT2/TMEM108/OLFM1/MAP1B/TIAM1/CXCR4/CDH4/SEMA3G/DCLK1/BCL11A/CYFIP2/SLIT3/CXCL12/CACNG7/MAP2/SYT3/NRCAM/POU4F2/MAPT/NKX6-1/OSTN/TNR/SH3GL2/SLIT1/RIMS2/UNC13A/DSCAM/SYT4	34
BP	GO:0046425	regulation of JAK-STAT cascade	29/2317	137/18670	0.00259766	0.0263136	0.0211559	PTK6/IFNE/IFNA1/CSF2/IL31RA/IL6R/IL10RA/SOCS2/HCLS1/IL20/CYP1B1/IL6/IL12B/AGT/IL26/PTPRC/GH1/RET/FLT3/IGF1/GHR/IL13/IL21/IL2/IL24/PRLR/ISL1/NEUROD1/LEP	29
BP	GO:0050830	defense response to Gram-positive bacterium	23/2317	101/18670	0.00262376	0.0265322	0.0213316	KRT6A/C10orf99/H2BC7/H2BC6/EPHA2/H2BC8/H2BC11/PGLYRP3/LYZL4/H2BC4/GBP6/CTSG/RNASE6/LBP/MPEG1/IL6/LTA/KLRC4-KLRK1/KLRK1/CD36/TNFSF8/FCN2/CHGA	23
BP	GO:0031016	pancreas development	19/2317	78/18670	0.002677	0.0270238	0.0217269	MSLN/IHH/MET/GIP/BMP4/SHH/DNAAF1/IL6R/PROX1/IL6/GIPR/NKX6-1/ISL1/BMP5/PAX6/NEUROD1/NKX2-2/RFX6/INSM1	19
BP	GO:0007259	JAK-STAT cascade	32/2317	156/18670	0.0027309	0.0275205	0.0221262	PTK6/IFNE/IFNA1/CSF2/IL31RA/CCL2/IL6R/IL10RA/SOCS2/HCLS1/IL20/CYP1B1/IL6/IL12B/CCR2/AGT/STAT4/IL26/PTPRC/GH1/RET/FLT3/IGF1/GHR/IL13/IL21/IL2/IL24/PRLR/ISL1/NEUROD1/LEP	32
BP	GO:0015807	L-amino acid transport	17/2317	67/18670	0.00277519	0.0278709	0.0224079	NTSR1/SLC1A6/SLC7A11/SLC38A5/SLC3A1/SLC1A2/ARG1/RGS4/AGT/SLC7A8/ATP1A2/SLC32A1/KCNJ10/SLC17A6/SLC7A2/SLC7A10/SLC6A17	17
BP	GO:0019748	secondary metabolic process	17/2317	67/18670	0.00277519	0.0278709	0.0224079	CYP2A13/UGT1A7/CDH3/SLC7A11/CYP2W1/TH/AKR1B10/FMO2/CYP1B1/TYR/BCL2/DCT/SLC45A2/ACMSD/STAR/DDC/SLC24A5	17
BP	GO:0050818	regulation of coagulation	20/2317	84/18670	0.00279819	0.0279861	0.0225006	HRG/HS3ST5/PLAT/FGG/TSPAN8/CEACAM1/PRKCQ/PLEK/ADAMTS18/SELP/VTN/ABAT/TMPRSS6/CD36/SERPINF2/KLKB1/GP1BA/FGB/F7/APOH	20
BP	GO:0010744	positive regulation of macrophage derived foam cell differentiation	7/2317	17/18670	0.00281056	0.0279861	0.0225006	PLA2G10/CSF2/PF4/AGT/AGTR1/LPL/CD36	7
BP	GO:0032740	positive regulation of interleukin-17 production	7/2317	17/18670	0.00281056	0.0279861	0.0225006	PRKCQ/IL6/IL12B/SLAMF6/LY9/IL21/IL2	7
BP	GO:0035930	corticosteroid hormone secretion	7/2317	17/18670	0.00281056	0.0279861	0.0225006	POMC/CRHR1/AGT/AGTR1/GALR1/CRH/AGTR2	7
BP	GO:0042753	positive regulation of circadian rhythm	7/2317	17/18670	0.00281056	0.0279861	0.0225006	NKX2-1/ARNTL2/GHRH/NLGN1/NPY2R/MTNR1B/CRH	7
BP	GO:0001973	adenosine receptor signaling pathway	6/2317	13/18670	0.00286009	0.0280971	0.0225898	ADORA2B/ADCY5/P2RY1/P2RY12/CNTN2/NECAB2	6
BP	GO:0002864	regulation of acute inflammatory response to antigenic stimulus	6/2317	13/18670	0.00286009	0.0280971	0.0225898	IL20RB/NPY5R/BTK/CNR1/ADCYAP1/CCR7	6
BP	GO:0021520	spinal cord motor neuron cell fate specification	6/2317	13/18670	0.00286009	0.0280971	0.0225898	HOXD10/HOXC10/OLIG3/NKX6-1/ISL1/PAX6	6
BP	GO:0031650	regulation of heat generation	6/2317	13/18670	0.00286009	0.0280971	0.0225898	NMU/PTGS2/PTGER3/EDNRB/ABAT/CNR1	6
BP	GO:0035641	locomotory exploration behavior	6/2317	13/18670	0.00286009	0.0280971	0.0225898	DLG4/CRHR1/PENK/TNR/CRH/SLC4A10	6
BP	GO:0045779	negative regulation of bone resorption	6/2317	13/18670	0.00286009	0.0280971	0.0225898	CLDN18/TMEM119/CD38/IL6/CARTPT/IAPP	6
BP	GO:0050966	detection of mechanical stimulus involved in sensory perception of pain	6/2317	13/18670	0.00286009	0.0280971	0.0225898	ITGA2/HTR2A/CXCR4/CXCL12/PHF24/KCNA1	6
BP	GO:0098712	L-glutamate import across plasma membrane	6/2317	13/18670	0.00286009	0.0280971	0.0225898	NTSR1/SLC1A6/SLC7A11/SLC1A2/ATP1A2/KCNJ10	6
BP	GO:0045778	positive regulation of ossification	21/2317	90/18670	0.00289011	0.0283444	0.0227886	TP63/TFAP2A/GDPD2/BMP4/MSX2/WNT7B/ISG15/TMEM119/HGF/IL6R/NPPC/PTN/IL6/GPM6B/SLC8A1/OSR1/IGF1/ZBTB16/KL/ADGRV1/WNT4	21
BP	GO:0050663	cytokine secretion	45/2317	240/18670	0.00294211	0.0288061	0.0231599	CARD18/IL1R2/LGALS9B/PAEP/IL36RN/APOA2/ITGB6/LGALS9C/KLRF2/NLRP2/TRIM16/FERMT1/ISG15/MMP8/S100A12/SYT11/CLEC4E/CD200R1/MCOLN2/CADM1/CRTAM/IL33/ARG2/NLRP7/CD2/CLECL1/NLRP1/CD200/AGT/C1QTNF4/IL26/LPL/IL17A/CD36/SCAMP5/GHSR/CLEC9A/CCL19/IL17F/INS/CIDEA/TLR10/CCR7/LEP/AGTR2	45
BP	GO:0032755	positive regulation of interleukin-6 production	22/2317	96/18670	0.00295574	0.028807	0.0231606	EREG/IL36B/LGALS9B/PAEP/IL36RN/ADORA2B/LGALS9C/IL1RN/IL36G/MMP8/IL6R/TLR7/LBP/IL6/IL33/C1QTNF4/LPL/IL17A/CD36/IL17F/ISL1/ADCYAP1	22
BP	GO:0036152	phosphatidylethanolamine acyl-chain remodeling	9/2317	26/18670	0.00296188	0.028807	0.0231606	PLA2G2F/PLAAT2/PLA2G10/MBOAT2/PLA2G4D/LPCAT4/PLA2G4F/PLAAT3/PLA2G2D	9
BP	GO:0042481	regulation of odontogenesis	9/2317	26/18670	0.00296188	0.028807	0.0231606	PAX9/ODAPH/AMELX/TFAP2A/BMP4/WNT10A/SHH/AMTN/ENAM	9
BP	GO:0043090	amino acid import	9/2317	26/18670	0.00296188	0.028807	0.0231606	NTSR1/SLC1A6/SLC7A11/SLC1A2/RGS4/AGT/ATP1A2/KCNJ10/SLC7A2	9
BP	GO:0061844	antimicrobial humoral immune response mediated by antimicrobial peptide	18/2317	73/18670	0.00296861	0.0288246	0.0231747	KLK3/KRT6A/HRG/KLK7/H2BC7/KLK5/SPINK5/H2BC6/SEMG1/H2BC8/H2BC11/PGLYRP3/H2BC4/PF4/PPBP/S100A12/RNASE6/CXCL13	18
BP	GO:0051283	negative regulation of sequestering of calcium ion	27/2317	126/18670	0.00298799	0.0289647	0.0232873	NTSR1/NPSR1/CEMIP/ERO1A/TMEM38A/HTR2A/NOS1/RYR3/DHRS7C/MCOLN2/CORO1A/JPH4/CCR5/AKAP6/SLC8A1/PTPRC/TRDN/HAP1/ATP1A2/IL13/CCL21/ANK2/MCOLN3/CCL19/JPH3/CCR7/CD19	27
BP	GO:0015749	monosaccharide transmembrane transport	25/2317	114/18670	0.00302387	0.0292641	0.0235281	ITLN1/SLC2A1/FGF21/HK2/TERT/GIP/PPBP/KLF15/SLC5A10/SLC2A2/GPC3/SLC1A2/NR4A3/CLIP3/SLC5A4/SLC25A27/GH1/IGF1/POU4F2/PRKCB/INS/OSTN/TRARG1/LEP/ADIPOQ	25
BP	GO:0043271	negative regulation of ion transport	32/2317	157/18670	0.00303092	0.0292839	0.023544	NTSR1/SEMG1/GPR35/PCSK9/PTGS2/HTR2A/NOS1/SFRP4/DRD3/NPY5R/CRHR1/BEST3/HRH3/GPM6B/BCL2/RGS4/OSR1/FGF12/ABAT/KEL/TRDN/GRM7/ATP1A2/CNR1/KCNH2/WNK3/GNAO1/ADCYAP1/MTNR1B/MRLN/LEP/AGTR2	32
BP	GO:0003407	neural retina development	16/2317	62/18670	0.00303623	0.0292869	0.0235464	RP1/IHH/TFAP2A/IRX5/CABP4/PTN/RORB/ATP8A2/SIX3/SDK1/GPM6A/POU4F2/CALB1/FOXN4/NEUROD1/DSCAM	16
BP	GO:0033628	regulation of cell adhesion mediated by integrin	13/2317	46/18670	0.00309148	0.0296732	0.023857	HRG/EPHA2/MUC1/FERMT1/NCKAP1L/CYP1B1/PDE3B/RET/CD3E/P2RY12/CCL21/NEXMIF/CXCL13	13
BP	GO:0051339	regulation of lyase activity	13/2317	46/18670	0.00309148	0.0296732	0.023857	GPR87/ADORA2B/NOS1/CACNA1D/DRD5/P2RY13/CRHR1/EDNRB/HPCA/CCR2/GALR1/NPFFR2/ADGRV1	13
BP	GO:0099172	presynapse organization	13/2317	46/18670	0.00309148	0.0296732	0.023857	DKK1/WNT7A/IL1RAPL1/LRFN5/NLGN1/CEL/NLGN4X/SLITRK2/LRRTM3/CBLN1/NRXN1/SLITRK1/CNTN5	13
BP	GO:0030193	regulation of blood coagulation	19/2317	79/18670	0.00312276	0.0299243	0.0240589	HRG/PLAT/FGG/TSPAN8/CEACAM1/PRKCQ/PLEK/ADAMTS18/SELP/VTN/ABAT/TMPRSS6/CD36/SERPINF2/KLKB1/GP1BA/FGB/F7/APOH	19
BP	GO:0006334	nucleosome assembly	30/2317	145/18670	0.00318128	0.0304175	0.0244554	H2BC14/H2BC18/H2BC7/H3C4/H3C10/H2BC6/H2BC8/H1-6/H2BC17/H2BC11/H2BC5/H2BU1/H2BC9/H2BC4/H1-2/H1-3/HJURP/H4C12/H3C8/H4C9/H2BC13/H3C12/H4C14/H4C5/H3C7/OIP5/TSPYL2/NAP1L3/NAP1L5/NAP1L2	30
BP	GO:0007202	activation of phospholipase C activity	10/2317	31/18670	0.00318461	0.0304175	0.0244554	NTF4/GNA15/HTR2A/TXK/ADCYAP1R1/NTRK2/AGT/P2RY12/ITK/AVPR1B	10
BP	GO:0035137	hindlimb morphogenesis	11/2317	36/18670	0.00325104	0.0310013	0.0249248	PITX1/TP63/WNT7A/HOXD10/BMP4/SHH/MSX2/GPC3/OSR1/ZBTB16/AFF3	11
BP	GO:0003341	cilium movement	17/2317	68/18670	0.00328065	0.0311822	0.0250702	CATSPER1/DNAH3/NME5/DNAAF1/ROPN1L/CFAP53/RSPH9/ARMC4/HYDIN/WDR63/CCDC151/RSPH4A/TEKT2/TTLL6/DNAI2/DNAH9/DNAI1	17
BP	GO:0050891	multicellular organismal water homeostasis	17/2317	68/18670	0.00328065	0.0311822	0.0250702	KRT16/SFN/FA2H/SCNN1A/MET/TP63/CLDN4/GRHL1/ADCY5/ADCY2/HRNR/PRKAR2B/ADCY8/ACER1/FLG/AQP4/ADCY1	17
BP	GO:0050819	negative regulation of coagulation	15/2317	57/18670	0.00330068	0.0313217	0.0251824	HRG/HS3ST5/PLAT/FGG/TSPAN8/CEACAM1/ADAMTS18/VTN/ABAT/TMPRSS6/SERPINF2/KLKB1/GP1BA/FGB/APOH	15
BP	GO:0120162	positive regulation of cold-induced thermogenesis	22/2317	97/18670	0.00338414	0.0320617	0.0257773	FGF21/PLAC8/LEPR/GADD45G/CMKLR1/CXCR4/UCP1/ESRRG/EBF2/CCR2/PHOX2B/PEMT/IRF4/TSHR/CD36/FABP4/KSR2/IL13/PRLR/ADCYAP1/LEP/ADIPOQ	22
BP	GO:0010811	positive regulation of cell-substrate adhesion	26/2317	121/18670	0.00339385	0.0321017	0.0258095	HRG/AGR2/ITGA3/FGG/ITGA6/FERMT1/S100A10/CEACAM6/VWC2/CASS4/ABI3BP/TEK/PREX1/PTN/VTN/VIT/COL26A1/CD3E/NPY2R/CD36/CCL21/MMRN1/SFRP1/FGB/CCR7/WNT4	26
BP	GO:0021761	limbic system development	24/2317	109/18670	0.00342667	0.0323078	0.0259752	NKX2-1/CNTNAP2/NR2E1/FGF13/PROP1/PROX1/POU3F2/TMEM108/NR4A3/MAS1/SOX3/CRHR1/ALK/FEZF2/NEFL/HAP1/RELN/SLC32A1/EPHA5/KCNA1/CRH/NEUROD1/NR0B1/CDK5R2	24
BP	GO:0072009	nephron epithelium development	24/2317	109/18670	0.00342667	0.0323078	0.0259752	TACSTD2/NPHS2/BMP4/SHH/HOXA11/FOXD1/WNT7B/WNT11/GREB1L/MAGI2/KLF15/ADAMTS16/GPC3/BCL2/AGT/WNT9B/OSR1/NPHS1/CALB1/WNT4/ADIPOQ/AGTR2/IRX1/IRX2	24
BP	GO:0006959	humoral immune response	62/2317	356/18670	0.00350194	0.0329182	0.026466	KLK3/KRT6A/HRG/ITLN1/KLK7/H2BC7/KLK5/IL36RN/SPINK5/IFNE/H2BC6/SEMG1/H2BC8/H2BC11/PGLYRP3/H2BC4/SLPI/IFNA1/CD55/PF4/PPBP/PI3/CCL2/S100A12/CTSG/POU2F2/RNASE6/CR1L/CFP/C6/FCN3/EBI3/CLU/AIRE/IL6/SUSD4/CPN1/PDCD1/CCR2/VTN/CR1/BCL2/POU2AF1/JCHAIN/LTA/CCR6/PTPRC/CD28/SH2D1A/BPIFB2/FCN2/FGB/CXCL13/C7/CR2/CD5L/CCR7/CD19/PAX5/MS4A1/CHGA/FCER2	62
BP	GO:0002699	positive regulation of immune effector process	41/2317	216/18670	0.00350266	0.0329182	0.026466	KLK7/KLK5/TRIM15/ADORA2B/CD177/CD1D/LBP/CADM1/CRTAM/IL18RAP/C6/NR4A3/BTK/CD1E/IL6/CRHR1/IL33/CD1C/SASH3/CD226/IL12B/TBX21/CCR2/ARG1/LTA/KLRC4-KLRK1/CD1B/SLAMF6/IL13RA2/FFAR3/PTPRC/KLRK1/CD28/CD36/SH2D1A/IL13/IL21/NCR3/IL2/CCL19/FCER2	41
BP	GO:0045834	positive regulation of lipid metabolic process	30/2317	146/18670	0.00353936	0.0331567	0.0266577	FGF21/APOA2/PPARG/PTGS2/ADM/APOA5/LDLR/HTR2A/TEK/NR4A3/VAV3/MLXIPL/ANGPTL3/EEF1A2/AGT/AGTR1/STAR/FLT3/P2RY12/GPLD1/GHSR/DISP3/CCL21/ABCD2/CCL19/INS/CCR7/CD19/WNT4/ADIPOQ	30
BP	GO:2000241	regulation of reproductive process	30/2317	146/18670	0.00353936	0.0331567	0.0266577	PAEP/DMRT1/OVOL1/PHLDA2/HOXD13/BMP4/SHH/MSX2/LFNG/MAPK15/CDC20/CDC25C/TCP11/NRK/CITED2/NPPC/CACNA1H/ZP2/P2RY1/EDNRB/ESR1/ACVR1C/IGF1/CNR1/PTGDR2/SFRP1/SRY/DAZL/WNT4/GLRA1	30
BP	GO:0046058	cAMP metabolic process	8/2317	22/18670	0.00354826	0.033187	0.0266821	EPHA2/PDE4C/ADCY5/ADCY2/PDE7B/PDE8B/ADCY8/ADCY1	8
BP	GO:0046530	photoreceptor cell differentiation	16/2317	63/18670	0.00361	0.0337106	0.027103	RP1/IHH/RP1L1/CABP4/TH/CRX/CNGB1/PTN/RORB/OLFM3/NTRK2/PCARE/CRB1/DCX/PAX6/DSCAM	16
BP	GO:1900046	regulation of hemostasis	19/2317	80/18670	0.0036287	0.0338313	0.0272	HRG/PLAT/FGG/TSPAN8/CEACAM1/PRKCQ/PLEK/ADAMTS18/SELP/VTN/ABAT/TMPRSS6/CD36/SERPINF2/KLKB1/GP1BA/FGB/F7/APOH	19
BP	GO:0051282	regulation of sequestering of calcium ion	27/2317	128/18670	0.00376133	0.035012	0.0281494	NTSR1/NPSR1/CEMIP/ERO1A/TMEM38A/HTR2A/NOS1/RYR3/DHRS7C/MCOLN2/CORO1A/JPH4/CCR5/AKAP6/SLC8A1/PTPRC/TRDN/HAP1/ATP1A2/IL13/CCL21/ANK2/MCOLN3/CCL19/JPH3/CCR7/CD19	27
BP	GO:0034219	carbohydrate transmembrane transport	25/2317	116/18670	0.00385511	0.035791	0.0287757	ITLN1/SLC2A1/FGF21/HK2/TERT/GIP/PPBP/KLF15/SLC5A10/SLC2A2/GPC3/SLC1A2/NR4A3/CLIP3/SLC5A4/SLC25A27/GH1/IGF1/POU4F2/PRKCB/INS/OSTN/TRARG1/LEP/ADIPOQ	25
BP	GO:0036465	synaptic vesicle recycling	17/2317	69/18670	0.00385991	0.035791	0.0287757	SYT8/WNT7A/RAB27B/SYT11/NLGN1/CEL/NLGN4X/AMPH/DNAJC6/PACSIN1/FGF14/SNCB/SYT7/SH3GL2/SYT5/SNAP91/SYP	17
BP	GO:0060191	regulation of lipase activity	22/2317	98/18670	0.00386335	0.035791	0.0287757	NTF4/ANXA8/ANXA8L1/APOA2/ANGPTL4/GNA15/APOA5/HTR2A/GPIHBP1/TXK/HPCA/ADCYAP1R1/ANGPTL3/ESR1/NTRK2/AGT/AGTR1/LPL/P2RY12/ITK/APOH/AVPR1B	22
BP	GO:0006939	smooth muscle contraction	24/2317	110/18670	0.00387857	0.0358752	0.0288433	NMU/ADORA2B/TNNI3/PTGS2/ITGA2/HTR2A/PTGER3/CD38/SPX/KCNMA1/EDNRB/SLC8A1/EDN3/AGT/ABAT/NPY2R/TIFAB/ATP1A2/GHSR/P2RX2/TACR1/KCNB2/CHRNB2/SSTR2	24
BP	GO:0007548	sex differentiation	49/2317	270/18670	0.00390128	0.0360284	0.0289665	EREG/NKX2-1/CTSV/DMRT1/LHB/TP63/HOXA10/WNT7A/TFAP2C/IRX5/HOXD13/BIK/SHH/HOXA11/LFNG/GREB1L/SDC1/DHH/REC8/CITED2/SLIT2/ADAMTS1/MAS1/CDKL2/AMHR2/NUP210L/TEX11/ADCYAP1R1/BCL2/PGR/SLIT3/ESR1/WNT9B/OSR1/STAR/MAMLD1/CNTFR/TIFAB/SFRP1/SRY/ADCYAP1/BMP5/PTX3/WNT4/DACH2/VGF/NR0B1/LEP/PTPRN	49
BP	GO:0060384	innervation	9/2317	27/18670	0.00396026	0.0365155	0.0293581	NTF4/PRKCG/GABRA5/ITGA4/RET/COL25A1/ISL1/GABRB3/UNC13A	9
BP	GO:0001707	mesoderm formation	18/2317	75/18670	0.00405504	0.0373306	0.0300135	DKK1/HMGA2/TBX6/EPHA2/ITGB4/TRIM15/ITGA3/BMP4/HOXA11/TBXT/WNT11/EYA2/ITGA2/TAL1/NR4A3/HAND1/CRB2/EOMES	18
BP	GO:0008090	retrograde axonal transport	7/2317	18/18670	0.00411132	0.03773	0.0303346	MGARP/TMEM108/DLG2/NEFL/HAP1/KIF5A/KIF1A	7
BP	GO:0071318	cellular response to ATP	7/2317	18/18670	0.00411132	0.03773	0.0303346	P2RY2/PTGS2/TRPM4/RYR3/PDXP/P2RY1/P2RY12	7
BP	GO:0042573	retinoic acid metabolic process	10/2317	32/18670	0.00412485	0.037795	0.0303869	ADH7/UGT1A1/DHRS9/CRABP2/UGT1A7/CYP2S1/UGT1A9/UGT1A3/CYP27C1/ADH1B	10
BP	GO:0045600	positive regulation of fat cell differentiation	16/2317	64/18670	0.00426994	0.0386389	0.0310653	WIF1/PPARG/KLF5/SULT1E1/PTGS2/TRPM4/HTR2A/FNDC5/CMKLR1/MEDAG/LPL/ZBTB16/LMO3/VSTM2A/SFRP1/INS	16
BP	GO:0051928	positive regulation of calcium ion transport	26/2317	123/18670	0.00427954	0.0386389	0.0310653	NTSR1/NPSR1/CEMIP/TSPO/ATP2C2/LGALS3/CCL2/CACNA2D1/CCL4/CACNA1D/AKAP6/ADCYAP1R1/CXCL12/CACNB2/TRDN/HAP1/IL13/GCG/ANK2/P2RX2/WNK3/FGF14/P2RX5/CD19/FFAR1/CRH	26
BP	GO:0030195	negative regulation of blood coagulation	14/2317	53/18670	0.00429463	0.0386389	0.0310653	HRG/PLAT/FGG/TSPAN8/CEACAM1/ADAMTS18/VTN/ABAT/TMPRSS6/SERPINF2/KLKB1/GP1BA/FGB/APOH	14
BP	GO:0045744	negative regulation of G protein-coupled receptor signaling pathway	14/2317	53/18670	0.00429463	0.0386389	0.0310653	MET/BECN2/ADM/DRD3/PLEK/RPH3AL/GIPR/RGS4/OPRM1/GPRASP1/MRAP/SSTR4/NECAB2/APLP1	14
BP	GO:1905517	macrophage migration	14/2317	53/18670	0.00429463	0.0386389	0.0310653	MMP28/CXCL17/LGALS3/CCL2/CD200R1/CX3CR1/MCOLN2/CMKLR1/EDNRB/CCR2/CD200/P2RY12/STAP1/TAFA4	14
BP	GO:0001768	establishment of T cell polarity	5/2317	10/18670	0.00430274	0.0386389	0.0310653	DOCK2/CCL21/RIPOR2/CCL19/CCR7	5
BP	GO:0006570	tyrosine metabolic process	5/2317	10/18670	0.00430274	0.0386389	0.0310653	TH/PAH/TYR/DCT/TAT	5
BP	GO:0007191	adenylate cyclase-activating dopamine receptor signaling pathway	5/2317	10/18670	0.00430274	0.0386389	0.0310653	ADCY5/DRD3/DRD5/OPRM1/GNG2	5
BP	GO:0008343	adult feeding behavior	5/2317	10/18670	0.00430274	0.0386389	0.0310653	DMBX1/GHSR/CARTPT/BRS3/LEP	5
BP	GO:0014041	regulation of neuron maturation	5/2317	10/18670	0.00430274	0.0386389	0.0310653	TBX6/EDNRB/BCL11A/BCL2/RET	5
BP	GO:0061140	lung secretory cell differentiation	5/2317	10/18670	0.00430274	0.0386389	0.0310653	NKX2-1/SPDEF/AGR2/IL13/ASCL1	5
BP	GO:0070170	regulation of tooth mineralization	5/2317	10/18670	0.00430274	0.0386389	0.0310653	ODAPH/AMELX/TFAP2A/AMTN/ENAM	5
BP	GO:0072015	glomerular visceral epithelial cell development	5/2317	10/18670	0.00430274	0.0386389	0.0310653	NPHS2/BMP4/MAGI2/NPHS1/ADIPOQ	5
BP	GO:0033273	response to vitamin	21/2317	93/18670	0.00436691	0.039155	0.0314803	FGF23/CYP24A1/PPARG/PTGS2/TSPO/ITGA2/OTC/PTN/GDAP1/MAP1B/STC2/TYR/BCHE/ARG1/PEMT/TSHB/PENK/SFRP1/F7/ASCL1/LEP	21
BP	GO:0001771	immunological synapse formation	6/2317	14/18670	0.0044836	0.0398353	0.0320272	LGALS3/DOCK2/CD6/CCL21/CCL19/CCR7	6
BP	GO:0010752	regulation of cGMP-mediated signaling	6/2317	14/18670	0.0044836	0.0398353	0.0320272	ADORA2B/PDE2A/NPPC/NPR1/MTNR1B/RUNDC3A	6
BP	GO:0051938	L-glutamate import	6/2317	14/18670	0.0044836	0.0398353	0.0320272	NTSR1/SLC1A6/SLC7A11/SLC1A2/ATP1A2/KCNJ10	6
BP	GO:0070307	lens fiber cell development	6/2317	14/18670	0.0044836	0.0398353	0.0320272	EPHA2/WNT7A/WNT7B/PROX1/BFSP2/TMOD1	6
BP	GO:0090128	regulation of synapse maturation	6/2317	14/18670	0.0044836	0.0398353	0.0320272	CDC20/NEURL1/RELN/NEUROD2/NRXN1/CAMK2B	6
BP	GO:1900452	regulation of long-term synaptic depression	6/2317	14/18670	0.0044836	0.0398353	0.0320272	SORCS3/ARC/ADCY8/MAPT/CBLN1/KCNB1	6
BP	GO:0032635	interleukin-6 production	32/2317	161/18670	0.00452817	0.0401704	0.0322966	EREG/IL36B/LGALS9B/PAEP/IL36RN/ADORA2B/LGALS9C/IL1RN/IL36G/MMP8/HGF/SYT11/IL6R/CD200R1/TLR7/NCKAP1L/LBP/IL18RAP/IL6/IL33/NLRC3/CD200/C1QTNF4/SLAMF1/LPL/IL17A/CD36/GHSR/IL17F/ISL1/ADCYAP1/LEP	32
BP	GO:0008038	neuron recognition	13/2317	48/18670	0.00462628	0.040855	0.032847	IGSF9/CNTNAP2/AMIGO1/CXCR4/GAP43/CNTN6/FEZF2/CNR1/CNTN2/NRCAM/DSCAML1/EFNB3/DSCAM	13
BP	GO:0016339	calcium-dependent cell-cell adhesion via plasma membrane cell adhesion molecules	13/2317	48/18670	0.00462628	0.040855	0.032847	CDH3/PCDHB4/CDH8/CDH4/PCDHB5/SELP/NLGN1/CDH19/CDH12/SELL/CDH18/CDH22/CDH10	13
BP	GO:0021517	ventral spinal cord development	13/2317	48/18670	0.00462628	0.040855	0.032847	LBX1/HOXD10/SHH/HOXC10/OLIG3/RELN/GBX1/NKX6-1/ISL1/PAX6/ASCL1/FOXN4/NKX2-2	13
BP	GO:0030500	regulation of bone mineralization	18/2317	76/18670	0.00471029	0.0415342	0.0333932	FGF23/AHSG/TFAP2A/BMP4/ECM1/RFLNA/ISG15/TRPM4/TMEM119/PTN/OMD/S1PR1/GPM6B/SLC8A1/OSR1/KL/ADGRV1/WNT4	18
BP	GO:0007530	sex determination	8/2317	23/18670	0.00485663	0.0423779	0.0340715	DMRT1/DHH/CITED2/INSRR/SOX3/SRY/WNT4/NR0B1	8
BP	GO:0015740	C4-dicarboxylate transport	8/2317	23/18670	0.00485663	0.0423779	0.0340715	NTSR1/SLC13A5/SLC1A6/LRRC8A/LRRC8E/SLC1A2/SLC13A1/ABAT	8
BP	GO:0032098	regulation of appetite	8/2317	23/18670	0.00485663	0.0423779	0.0340715	CCK/HTR4/POMC/SPX/GHSR/OPRM1/CARTPT/LEP	8
BP	GO:0043950	positive regulation of cAMP-mediated signaling	8/2317	23/18670	0.00485663	0.0423779	0.0340715	GIP/NOS1/CRHR1/GIPR/ADCYAP1R1/MRAP/ADCYAP1/CRH	8
BP	GO:0045109	intermediate filament organization	8/2317	23/18670	0.00485663	0.0423779	0.0340715	KRT14/KRT20/KRT9/KRT17/PKP1/SHH/NEFL/NEFM	8
BP	GO:0048714	positive regulation of oligodendrocyte differentiation	8/2317	23/18670	0.00485663	0.0423779	0.0340715	PPARG/ZNF488/SHH/TP73/PTN/CXCR4/ASPA/NKX2-2	8
BP	GO:0050995	negative regulation of lipid catabolic process	8/2317	23/18670	0.00485663	0.0423779	0.0340715	APOA2/HCAR2/ACACB/PDE3B/GPLD1/CNR1/INS/CIDEA	8
BP	GO:0003009	skeletal muscle contraction	12/2317	43/18670	0.00492399	0.0427888	0.0344018	TNNT1/MB/TNNI2/TNNI3/TNNC2/MYH14/ATP8A2/TNNT3/RCSD1/PVALEF/SCN4A/SLC8A3	12
BP	GO:0051251	positive regulation of lymphocyte activation	58/2317	334/18670	0.00492554	0.0427888	0.0344018	IHH/SHH/CD55/EFNB1/TNFSF9/ADAM8/CCL2/MPL/PRKCQ/CD1D/NFATC2/IL6R/NCKAP1L/CD38/BTK/VAV3/CTLA4/EBI3/CD6/IL6/CORO1A/SASH3/RASAL3/PDCD1/IL12B/TBX21/CCR2/BCL2/CLECL1/GRAP2/KLRC4-KLRK1/CD5/ICOS/SIRPG/PTPRC/KLRK1/IL7R/CD3E/IGF1/CD27/CD28/TESPA1/ZBTB16/ZAP70/CD40LG/IL13/IL21/CCL21/IL2/CCL19/EFNB3/FCRL3/CCR7/BTLA/TNFRSF13C/PAK3/LEP/CHRNB2	58
BP	GO:0002065	columnar/cuboidal epithelial cell differentiation	24/2317	112/18670	0.00493296	0.0427888	0.0344018	GATA5/SPDEF/PTK6/ATOH1/TP63/AGR2/KLF5/BMP4/WNT11/ESRP1/PROX1/ENAM/IL13/RIPOR2/MCOLN3/NKX6-1/BMP5/PAX6/ASCL1/WNT4/NEUROD1/NKX2-2/RFX6/INSM1	24
BP	GO:0032411	positive regulation of transporter activity	24/2317	112/18670	0.00493296	0.0427888	0.0344018	NTSR1/CCL2/CACNA2D1/AMIGO1/PDZK1/ARC/ABCB1/CCR2/AKAP6/PIRT/CACNB2/TRDN/HAP1/RELN/ANK2/CACNG2/WNK3/RGS9/FGF14/KCNJ11/ATP1B2/KCNC2/KCNA1/KCNC1	24
BP	GO:0050854	regulation of antigen receptor-mediated signaling pathway	16/2317	65/18670	0.0050253	0.0435254	0.034994	KCNN4/CEACAM1/LGALS3/UBASH3A/CD226/PTPRC/TESPA1/TRAT1/PRKCB/STAP1/CD22/FCRL3/CCR7/CD19/PAX5/BLK	16
BP	GO:0052547	regulation of peptidase activity	75/2317	452/18670	0.00512054	0.0442031	0.0355389	A2ML1/SPINK4/SERPINB3/SERPINB13/MAGEA3/HRG/CST8/ANXA8/WFDC5/CARD18/WFDC3/CCK/SPINK14/SERPINB4/ANXA8L1/SERPINB5/SPINK5/SFN/AHSG/WFDC10B/SPINK7/WFDC12/EFNA3/PPARG/CST4/EGLN3/WFDC2/TP63/SEMG1/XDH/CST6/WFDC13/SPINK6/SLPI/COL7A1/NLRP2/ECM1/FETUB/PI3/PTGS2/CSTB/LCN1/EPHA7/CST7/HGF/SERPINA1/TIMP4/SERPINE3/PZP/NGFR/GPC3/SPINK9/SERPINI1/CYFIP2/VTN/NLRP7/CR1/SERPINA7/ITIH1/NLRP1/AGT/ACVR1C/SPINK2/CD27/PI16…	75
BP	GO:0006584	catecholamine metabolic process	14/2317	54/18670	0.00514884	0.0442031	0.0355389	TH/DAO/DRD3/PAH/RNF180/NPR1/GCH1/ABAT/RTL4/DDC/SNCB/AGTR2/CHRNB2/INSM1	14
BP	GO:0009712	catechol-containing compound metabolic process	14/2317	54/18670	0.00514884	0.0442031	0.0355389	TH/DAO/DRD3/PAH/RNF180/NPR1/GCH1/ABAT/RTL4/DDC/SNCB/AGTR2/CHRNB2/INSM1	14
BP	GO:0021515	cell differentiation in spinal cord	14/2317	54/18670	0.00514884	0.0442031	0.0355389	PAX7/LBX1/HOXD10/SHH/HOXC10/OLIG3/TAL1/GBX1/NKX6-1/ISL1/PAX6/ASCL1/FOXN4/NKX2-2	14
BP	GO:0050994	regulation of lipid catabolic process	14/2317	54/18670	0.00514884	0.0442031	0.0355389	FGF21/APOA2/HCAR2/APOA5/LDLR/ACACB/ANGPTL3/PDE3B/LGALS12/GPLD1/CNR1/ABCD2/INS/CIDEA	14
BP	GO:1900047	negative regulation of hemostasis	14/2317	54/18670	0.00514884	0.0442031	0.0355389	HRG/PLAT/FGG/TSPAN8/CEACAM1/ADAMTS18/VTN/ABAT/TMPRSS6/SERPINF2/KLKB1/GP1BA/FGB/APOH	14
BP	GO:0042634	regulation of hair cycle	9/2317	28/18670	0.00520338	0.0444756	0.035758	SPINK5/KRT17/FA2H/CDH3/TERT/MSX2/DKK4/EPS8L3/FERMT1	9
BP	GO:0042730	fibrinolysis	9/2317	28/18670	0.00520338	0.0444756	0.035758	HRG/PLAT/FGG/TMPRSS6/SERPINF2/KLKB1/GP1BA/FGB/APOH	9
BP	GO:1903792	negative regulation of anion transport	9/2317	28/18670	0.00520338	0.0444756	0.035758	SFRP4/NPY5R/HRH3/RGS4/OSR1/ABAT/GRM7/LEP/AGTR2	9
BP	GO:0051208	sequestering of calcium ion	27/2317	131/18670	0.00523322	0.0446631	0.0359088	NTSR1/NPSR1/CEMIP/ERO1A/TMEM38A/HTR2A/NOS1/RYR3/DHRS7C/MCOLN2/CORO1A/JPH4/CCR5/AKAP6/SLC8A1/PTPRC/TRDN/HAP1/ATP1A2/IL13/CCL21/ANK2/MCOLN3/CCL19/JPH3/CCR7/CD19	27
BP	GO:0014072	response to isoquinoline alkaloid	10/2317	33/18670	0.00527109	0.0446631	0.0359088	PRKCG/DRD3/CXCR4/RGS4/ADCY8/FOSB/CNR1/OPRM1/PENK/GNAO1	10
BP	GO:0019934	cGMP-mediated signaling	10/2317	33/18670	0.00527109	0.0446631	0.0359088	ADORA2B/PDE2A/NPPC/NPR1/EDNRB/PRKAR2B/CD36/MTNR1B/KCNC2/RUNDC3A	10
BP	GO:0043278	response to morphine	10/2317	33/18670	0.00527109	0.0446631	0.0359088	PRKCG/DRD3/CXCR4/RGS4/ADCY8/FOSB/CNR1/OPRM1/PENK/GNAO1	10
BP	GO:0070232	regulation of T cell apoptotic process	10/2317	33/18670	0.00527109	0.0446631	0.0359088	PIP/BMP4/ADAM8/LGALS3/PRKCQ/GIMAP8/ARG2/PDCD1/IL7R/CD27	10
BP	GO:0099084	postsynaptic specialization organization	10/2317	33/18670	0.00527109	0.0446631	0.0359088	SHANK1/TMEM108/GAP43/NLGN1/DLG2/RELN/LRRTM2/LRRC4/CBLN1/NRXN1	10
BP	GO:0050817	coagulation	59/2317	342/18670	0.00531135	0.0449392	0.0361307	HRG/ANXA8/GATA5/H3C4/H3C10/HS3ST5/SEMG1/CD177/IFNA1/SHH/SLC7A11/PLAT/PF4/FGG/GNA15/H3C8/TSPAN8/CEACAM1/GP9/ITGA2/H3C12/H3C7/SERPINA1/PRKCG/MPL/PRKCQ/WAS/PIK3R5/TREML1/PLEK/ADAMTS18/VAV3/HBB/IL6/P2RY1/SELP/PRKAR2B/VTN/ABAT/DGKB/TMPRSS6/P2RY12/TRPC7/CD36/SERPINF2/P2RX6/CD40LG/KLKB1/GNG2/P2RX2/PRKCB/MMRN1/GP1BA/FGB/F10/F7/P2RX5/APOH/SERPINA10	59
BP	GO:0006805	xenobiotic metabolic process	26/2317	125/18670	0.00535128	0.0451676	0.0363143	UGT1A4/ALDH3A1/UGT1A1/UGT1A10/CYP2A13/UGT1A6/UGT1A7/CYP2F1/CYP2S1/UGT1A9/UGT1A3/AOC1/NQO1/NR1I2/CYP2W1/ACY1/S100A12/FMO2/CYP1B1/ARNT2/BCHE/STAR/GHR/CDO1/CYP46A1/GLYAT	26
BP	GO:0007623	circadian rhythm	39/2317	208/18670	0.00535376	0.0451676	0.0363143	NKX2-1/NMU/PPARG/CSF2/CLDN4/TH/ID1/CRX/ARNTL2/PRKCG/PROX1/DRD3/GHRH/NGFR/RORB/PTGDS/NTRK2/MAGEL2/SIX3/NLGN1/STAR/USP2/NPY2R/PROK1/MC3R/MAPK10/DDC/KCNA2/CARTPT/PROKR2/TPH2/MTNR1B/F7/CRH/LEP/ADIPOQ/ADCY1/SLC6A4/CHRNB2	39
BP	GO:0052548	regulation of endopeptidase activity	71/2317	425/18670	0.00537673	0.045296	0.0364176	A2ML1/SPINK4/SERPINB3/SERPINB13/MAGEA3/HRG/CST8/ANXA8/WFDC5/CARD18/WFDC3/CCK/SPINK14/SERPINB4/ANXA8L1/SERPINB5/SPINK5/SFN/AHSG/SPINK7/WFDC12/EFNA3/PPARG/CST4/EGLN3/WFDC2/TP63/SEMG1/XDH/CST6/WFDC13/SPINK6/SLPI/COL7A1/NLRP2/FETUB/PI3/PTGS2/CSTB/LCN1/EPHA7/CST7/HGF/SERPINA1/TIMP4/SERPINE3/PZP/NGFR/SPINK9/SERPINI1/CYFIP2/VTN/NLRP7/CR1/SERPINA7/ITIH1/NLRP1/AGT/ACVR1C/SPINK2/CD27/CRB2/SERPINF2/SERPINI2…	71
BP	GO:0006809	nitric oxide biosynthetic process	18/2317	77/18670	0.00544998	0.0457814	0.0368078	NQO1/PTGS2/TSPO/MMP8/NOS1/CX3CR1/HBB/CLU/CYP1B1/ARG2/GCH1/KLRC4-KLRK1/AGT/KLRK1/CD36/SLC7A2/PTX3/AGTR2	18
BP	GO:0048332	mesoderm morphogenesis	18/2317	77/18670	0.00544998	0.0457814	0.0368078	DKK1/HMGA2/TBX6/EPHA2/ITGB4/TRIM15/ITGA3/BMP4/HOXA11/TBXT/WNT11/EYA2/ITGA2/TAL1/NR4A3/HAND1/CRB2/EOMES	18
BP	GO:0060041	retina development in camera-type eye	29/2317	144/18670	0.00550069	0.0461412	0.0370971	RP1/IHH/TFAP2A/IRX5/RP1L1/CABP4/NR2E1/LAMC3/PROX1/USH2A/PTN/RORB/TUB/CYP1B1/HPCA/ATP8A2/NTRK2/SIX3/RET/SDK1/GPM6A/POU4F2/CALB1/DCX/PAX6/FOXN4/NEUROD1/CELF4/DSCAM	29
BP	GO:0060042	retina morphogenesis in camera-type eye	13/2317	49/18670	0.00559567	0.0468708	0.0376837	RP1/IHH/TFAP2A/IRX5/CABP4/PROX1/PTN/RORB/ATP8A2/SDK1/CALB1/FOXN4/DSCAM	13
BP	GO:0030048	actin filament-based movement	28/2317	138/18670	0.00566387	0.0473742	0.0380884	TNNT1/TNNI2/TNNI3/TNNC2/TRPM4/MYH14/CACNA2D1/WAS/CACNA1D/SCN4B/CTNNA3/KCND3/KCNJ8/SCN2B/KCNJ5/MYH6/TNNT3/FGF12/MYBPC2/CACNB2/CACNA1G/ATP1A2/ANK2/KCNH2/TMOD1/KCNJ3/SCN3B/KCNA5	28
BP	GO:0044706	multi-multicellular organism process	41/2317	222/18670	0.00574062	0.0479477	0.0385495	SLC2A1/CTSV/IHH/SEMG1/GIP/ITGA3/SCGB1A1/TBXT/CLDN4/PTGS2/ADM/FOSL1/ITGA2/NRK/PZP/TRO/PTN/EDDM3A/CD38/RLN1/STC2/CRHR1/BCL2/ARG1/PGR/ESR1/AGT/TCF23/PTGFR/ACVR1C/FOSB/CNR1/GHSR/PRLR/ADCYAP1/WNT4/CRHBP/CRH/PRLHR/LEP/SLC6A4	41
BP	GO:0002363	alpha-beta T cell lineage commitment	7/2317	19/18670	0.00582081	0.0481368	0.0387016	IL6/IL12B/TBX21/BCL2/SLAMF6/IRF4/LY9	7
BP	GO:0002689	negative regulation of leukocyte chemotaxis	7/2317	19/18670	0.00582081	0.0481368	0.0387016	MMP28/CCL2/SLIT2/KLRC4-KLRK1/KLRK1/GPR18/STAP1	7
BP	GO:0002922	positive regulation of humoral immune response	7/2317	19/18670	0.00582081	0.0481368	0.0387016	KLK7/KLK5/C6/LTA/PTPRC/CCR7/FCER2	7
BP	GO:0016048	detection of temperature stimulus	7/2317	19/18670	0.00582081	0.0481368	0.0387016	NTSR1/HTR2A/MMP24/CXCR4/CXCL12/ANO3/TRPM3	7
BP	GO:0032095	regulation of response to food	7/2317	19/18670	0.00582081	0.0481368	0.0387016	CCK/PRKCG/SPX/GHSR/OPRM1/CARTPT/LEP	7
BP	GO:0044241	lipid digestion	7/2317	19/18670	0.00582081	0.0481368	0.0387016	APOA2/APOA5/LDLR/CEL/CD36/LEP/ARX	7
BP	GO:2000831	regulation of steroid hormone secretion	7/2317	19/18670	0.00582081	0.0481368	0.0387016	POMC/CRHR1/AGT/AGTR1/GALR1/CRH/AGTR2	7
BP	GO:0040014	regulation of multicellular organism growth	16/2317	66/18670	0.00588583	0.0485374	0.0390236	PLAC8/PRLH/NPPC/SOCS2/POU3F2/DRD3/GHRH/STC2/ATP8A2/BCL2/GH1/IGF1/GHR/GHSR/CACNA2D2/SPTBN4	16
BP	GO:0099072	regulation of postsynaptic membrane neurotransmitter receptor levels	16/2317	66/18670	0.00588583	0.0485374	0.0390236	GRASP/DRD3/CPT1C/DLG4/ARC/HPCA/CACNG7/DLG2/MAPK10/GHSR/LGI1/CACNG2/CACNG5/SNAP25/FRRS1L/CALY	16
BP	GO:1901653	cellular response to peptide	65/2317	385/18670	0.00590411	0.048591	0.0390668	FGF21/APOBEC1/AHSG/PPARG/KLF5/BAIAP2L1/PCSK9/ATP6V0A4/ID1/CEACAM1/INSRR/KLF15/GKAP1/CACNA2D1/PRKCQ/ADCY5/ADCY2/MGARP/SOCS2/ITGA4/NGFR/ENHO/NR4A3/MAP1B/MAS1/GLP2R/SLA2/CRHR1/ATP6V0E2/PRKAR2B/ATP6V1G2/ARG1/PDE3B/AGT/AGTR1/CPEB1/FFAR3/ADCY8/GH1/STAR/TSHR/LPL/IGF1/GPLD1/CD36/GHR/GLP1R/GHSR/GCG/PDK4/POU4F2/PRKCB/PRLR/NKX6-1/INS/ATP1A3/KL/CRHBP/TRARG1/GCK/LEP/ADIPOQ/ADCY1/AGTR2/CACNA1A	65
BP	GO:0032496	response to lipopolysaccharide	57/2317	330/18670	0.00590893	0.048591	0.0390668	GJB6/IL36B/UGT1A1/IL36RN/PTGES/S100A14/SLPI/CSF2/CD55/SCGB1A1/PF4/IL1RN/PPBP/ANKRD1/PTGS2/TSPO/TH/IL36G/ADM/CCL2/NOS1/TIMP4/CTSG/CX3CR1/IL10RA/CD180/LBP/CSF2RB/CD6/IL6/SELP/EDNRB/CCR5/IL12B/GCH1/NLRP7/ARG1/LTA/KLRC4-KLRK1/CD96/NUGGC/PTGFR/KLRK1/STAR/CD36/CNR1/GHSR/IL13/OPRM1/AICDA/PENK/IL24/CSF3/STAP1/CXCL13/CCR7/CNR2	57
BP	GO:0007212	dopamine receptor signaling pathway	12/2317	44/18670	0.00602085	0.0493036	0.0396397	GNA15/ADCY5/DRD3/DRD5/ALK/RGS4/OPRM1/GNG2/RGS9/GNAO1/NSG2/CALY	12
BP	GO:0014003	oligodendrocyte development	12/2317	44/18670	0.00602085	0.0493036	0.0396397	FA2H/ZNF488/SHH/MAG/WASF3/CLU/ASPA/PLP1/KCNJ10/CNTN2/ASCL1/NKX2-2	12
BP	GO:0014047	glutamate secretion	12/2317	44/18670	0.00602085	0.0493036	0.0396397	NTSR1/CCK/SLC1A6/PPFIA4/TSPOAP1/NPY5R/SLC1A2/HRH3/NTRK2/GRM7/SNAP25/SYT4	12
BP	GO:0030278	regulation of ossification	38/2317	203/18670	0.00608481	0.0497578	0.0400048	FGF23/DKK1/AHSG/TP63/TFAP2A/AREG/GDPD2/BMP4/MSX2/ECM1/WNT7B/RFLNA/ID1/ISG15/TRPM4/TMEM119/HGF/IL6R/NPPC/PTN/RASSF2/OMD/S1PR1/RORB/IL6/UCMA/GPM6B/SLC8A1/BCL2/OSR1/IGF1/ZBTB16/SFRP1/OSTN/HEMGN/KL/ADGRV1/WNT4	38
BP	GO:0003014	renal system process	25/2317	120/18670	0.00609884	0.0498029	0.0400411	ITGA3/BMP4/CLDN4/ADM/ADCY5/ADCY2/DRD3/HBB/NPR1/SPX/KCNMA1/EDNRB/PRKAR2B/BCL2/JCHAIN/AGT/AGTR1/CORO2B/ADCY8/AQP4/SERPINF2/ADIPOQ/ADCY1/AGTR2/CHRNB2	25
CC	GO:0097060	synaptic membrane	140/2480	432/19717	1.22621e-27	7.50443e-25	5.95037e-25	ABHD17C/SH2D5/SLC1A6/CALB2/ITGA3/SLC16A3/STX19/IL31RA/FOSL1/EPHA7/GRASP/KCTD12/HTR2A/IL1RAPL1/RGS7BP/PRKCG/SHANK1/GABRA5/GABRG3/SYT11/KCTD8/PDE2A/CACNA1D/LRFN5/DRD3/TMEM108/SYNE1/CNTN1/GLRA2/SLC1A2/RIMS4/CDH8/SORCS3/KCND3/CHRM5/TIAM1/TENM2/KCNH1/SRCIN1/GRIA4/DLG4/KCNMA1/P2RY1/CNTN6/PCDH8/ARC/CHRNB3/KCTD16/SLC8A1/LRFN2/APBB1/DCC/GABRG1/GABRR3/CPEB1/SHISA9/ADCY8/NLGN1/CACNG7/SNPH/SYT6/CHRNA2/MAGEE1…	140
CC	GO:1902495	transmembrane transporter complex	115/2480	324/19717	1.02946e-26	3.15016e-24	2.4978e-24	CLIC3/KCNA7/CLCN1/KCNN4/SCNN1A/FXYD4/CATSPER1/CLDN4/KCNK1/CATSPERD/LRRC8A/CNTNAP2/CNGB1/TRPM4/LRRC8E/NOS1/RYR3/SHANK1/CACNA2D1/VWC2/KCNQ5/GABRA5/AMIGO1/GABRG3/CACNA1D/FXYD1/GLRA2/SCN4B/CPT1C/KCND3/ATP1A4/KCNJ8/KCNH1/CACNA1H/GRIA4/KCNG1/DLG4/KCNMA1/SCN2B/CHRNB3/CACNA2D3/KCNJ5/OLFM3/BEST3/FXYD2/AKAP6/CLCNKA/KCNS2/KCNJ16/GABRG1/GABRR3/SHISA9/CACNB2/CACNA1G/NLGN1/CACNG7/ABCC9/CHRNA2/KCNG3/GRIK2/GABRB…	115
CC	GO:1990351	transporter complex	115/2480	332/19717	1.1574e-25	2.36109e-23	1.87214e-23	CLIC3/KCNA7/CLCN1/KCNN4/SCNN1A/FXYD4/CATSPER1/CLDN4/KCNK1/CATSPERD/LRRC8A/CNTNAP2/CNGB1/TRPM4/LRRC8E/NOS1/RYR3/SHANK1/CACNA2D1/VWC2/KCNQ5/GABRA5/AMIGO1/GABRG3/CACNA1D/FXYD1/GLRA2/SCN4B/CPT1C/KCND3/ATP1A4/KCNJ8/KCNH1/CACNA1H/GRIA4/KCNG1/DLG4/KCNMA1/SCN2B/CHRNB3/CACNA2D3/KCNJ5/OLFM3/BEST3/FXYD2/AKAP6/CLCNKA/KCNS2/KCNJ16/GABRG1/GABRR3/SHISA9/CACNB2/CACNA1G/NLGN1/CACNG7/ABCC9/CHRNA2/KCNG3/GRIK2/GABRB…	115
CC	GO:0034702	ion channel complex	107/2480	301/19717	5.34203e-25	8.1733e-23	6.48072e-23	CLIC3/KCNA7/CLCN1/KCNN4/SCNN1A/CATSPER1/CLDN4/KCNK1/CATSPERD/LRRC8A/CNTNAP2/CNGB1/TRPM4/LRRC8E/NOS1/RYR3/SHANK1/CACNA2D1/VWC2/KCNQ5/GABRA5/AMIGO1/GABRG3/CACNA1D/GLRA2/SCN4B/CPT1C/KCND3/KCNJ8/KCNH1/CACNA1H/GRIA4/KCNG1/DLG4/KCNMA1/SCN2B/CHRNB3/CACNA2D3/KCNJ5/OLFM3/BEST3/AKAP6/CLCNKA/KCNS2/KCNJ16/GABRG1/GABRR3/SHISA9/CACNB2/CACNA1G/NLGN1/CACNG7/ABCC9/CHRNA2/KCNG3/GRIK2/GABRB1/GRIK3/KCNIP1/TTYH1/TRPC…	107
CC	GO:0034703	cation channel complex	85/2480	220/19717	6.97651e-23	8.53925e-21	6.77088e-21	KCNA7/KCNN4/SCNN1A/CATSPER1/KCNK1/CATSPERD/CNTNAP2/CNGB1/TRPM4/NOS1/RYR3/SHANK1/CACNA2D1/VWC2/KCNQ5/AMIGO1/CACNA1D/SCN4B/CPT1C/KCND3/KCNJ8/KCNH1/CACNA1H/GRIA4/KCNG1/DLG4/KCNMA1/SCN2B/CACNA2D3/KCNJ5/OLFM3/AKAP6/KCNS2/KCNJ16/SHISA9/CACNB2/CACNA1G/NLGN1/CACNG7/ABCC9/KCNG3/GRIK2/GRIK3/KCNIP1/TRPC7/DLG2/KCNA3/SCN4A/HCN2/KCNA2/KCNH2/CACNG2/SCN7A/GRIA1/HCN4/SHISA8/KCNA4/CACNA1I/KCNJ11/SCN3A/KCNQ2/KCNB2/…	85
CC	GO:0098793	presynapse	141/2480	491/19717	4.07389e-22	4.15537e-20	3.29485e-20	NTF4/NTSR1/NMU/CCK/SYT8/SLC1A6/WNT7A/CALB2/PPFIA4/STX19/IL31RA/CABP4/TH/CNGB1/FOSL1/ITGA2/RAB27B/KCTD12/HTR2A/TSPOAP1/RGS7BP/NOS1/PRKCG/BRSK1/GABRA5/SYT11/USH2A/KCTD8/PDE2A/CACNA1D/PTN/SLC18A3/GHRH/CNTN1/SLC1A2/SEPTIN3/RIMS4/CDH8/CTTNBP2/KCNH1/SYT9/RAB26/DLG4/P2RY1/CNTN6/PCDH8/KCTD16/HRH3/SYN1/SLC5A7/SEPTIN5/APBB1/SYT10/NTRK2/PCLO/ADCY8/PTPRN2/CACNB2/SEPTIN1/NLGN1/SNPH/SYT6/CEL/GRIK2/FXYD6/SV2A/G…	141
CC	GO:0045211	postsynaptic membrane	104/2480	323/19717	1.37866e-20	1.20535e-18	9.55736e-19	ABHD17C/SH2D5/SLC16A3/EPHA7/GRASP/KCTD12/HTR2A/IL1RAPL1/RGS7BP/SHANK1/GABRA5/GABRG3/KCTD8/LRFN5/DRD3/TMEM108/SYNE1/CNTN1/GLRA2/SORCS3/KCND3/CHRM5/TIAM1/TENM2/KCNH1/SRCIN1/GRIA4/DLG4/KCNMA1/P2RY1/PCDH8/ARC/CHRNB3/KCTD16/SLC8A1/LRFN2/APBB1/DCC/GABRG1/GABRR3/CPEB1/SHISA9/ADCY8/NLGN1/CACNG7/CHRNA2/MAGEE1/GRIK2/FXYD6/CLSTN2/GABRB1/INSYN1/GRIK3/CNKSR2/GRM7/DLG2/NEURL1/MUSK/CTNNA2/P2RX6/NLGN4X/OPRM1/CNT…	104
CC	GO:0043025	neuronal cell body	138/2480	497/19717	3.22404e-20	2.46639e-18	1.95564e-18	NTSR1/CCK/KISS1/CTSV/KCNN4/SNCG/GIP/EFNA2/OMP/FLNB/NQO1/S100A5/KCNK1/TH/CNTNAP2/EPHA7/TRPM4/TPX2/CBX6/HTR2A/MPL/CPNE6/GABRA5/AMIGO1/S100B/USH2A/CX3CR1/PDE1C/TMEM100/GHRH/BRINP1/ITGA4/OLFM1/MAP1B/KCND3/TIAM1/TTLL7/KCNH1/NCF1/SRCIN1/GRIA4/CRHR1/MYOT/SLC25A27/PRKAR2B/ARC/SERPINI1/KNDC1/HPCA/TBX21/CCR2/RBFOX3/SLC5A7/ARG1/KCNN3/APBB1/CD200/EEF1A2/ASIC2/ADCY8/CACNG7/SNPH/GRIK2/RET/SV2A/STAR/GRIK3/CNKSR…	138
CC	GO:0099240	intrinsic component of synaptic membrane	63/2480	164/19717	3.59528e-17	2.44479e-15	1.93851e-15	SLC1A6/SLC16A3/EPHA7/HTR2A/RGS7BP/GABRA5/GABRG3/SYT11/CACNA1D/LRFN5/DRD3/CNTN1/SLC1A2/SORCS3/KCND3/P2RY1/CNTN6/PCDH8/SLC8A1/LRFN2/DCC/SHISA9/ADCY8/NLGN1/CACNG7/SYT6/FXYD6/CLSTN2/P2RX6/CADM3/CNR1/GHSR/OPRM1/CNTN2/KCNA3/NRCAM/GPM6A/KCNA2/CACNG2/LRRTM2/GRIA1/LRRC4/SYT7/EFNB3/GABRA1/LRRTM3/OPRD1/KCNJ3/CACNG5/GRIK5/NRXN1/SLC8A3/KCNA1/SLITRK1/CNTN5/GLRA1/CNIH2/ADCY1/CDH10/SLC6A4/CHRNB2/KCNC1/SHISA7	63
CC	GO:0099699	integral component of synaptic membrane	58/2480	152/19717	9.14278e-16	5.59538e-14	4.43666e-14	SLC1A6/SLC16A3/EPHA7/HTR2A/GABRA5/GABRG3/SYT11/CACNA1D/LRFN5/DRD3/SLC1A2/SORCS3/KCND3/P2RY1/PCDH8/SLC8A1/LRFN2/DCC/SHISA9/ADCY8/NLGN1/CACNG7/SYT6/FXYD6/CLSTN2/P2RX6/CADM3/CNR1/GHSR/OPRM1/KCNA3/NRCAM/GPM6A/KCNA2/CACNG2/LRRTM2/GRIA1/LRRC4/SYT7/EFNB3/GABRA1/LRRTM3/OPRD1/KCNJ3/CACNG5/GRIK5/NRXN1/SLC8A3/KCNA1/SLITRK1/GLRA1/CNIH2/ADCY1/CDH10/SLC6A4/CHRNB2/KCNC1/SHISA7	58
CC	GO:0034705	potassium channel complex	42/2480	96/19717	3.26469e-14	1.81636e-12	1.44021e-12	KCNA7/KCNN4/KCNK1/CNTNAP2/KCNQ5/AMIGO1/KCND3/KCNJ8/KCNH1/KCNG1/DLG4/KCNMA1/KCNJ5/KCNS2/KCNJ16/ABCC9/KCNG3/GRIK2/GRIK3/KCNIP1/DLG2/KCNA3/HCN2/KCNA2/KCNH2/HCN4/KCNA4/KCNJ11/KCNQ2/KCNB2/KCNJ3/GRIK5/KCNC2/KCNA1/SNAP25/KCNJ6/KCNMB2/KCNB1/KCNC1/DPP6/ABCC8/KCNA5	42
CC	GO:0042734	presynaptic membrane	57/2480	161/19717	7.23535e-14	3.69003e-12	2.92587e-12	SLC1A6/STX19/IL31RA/FOSL1/KCTD12/HTR2A/RGS7BP/GABRA5/SYT11/KCTD8/PDE2A/CACNA1D/CNTN1/SLC1A2/RIMS4/KCNH1/P2RY1/CNTN6/PCDH8/KCTD16/APBB1/ADCY8/SNPH/GRIK2/FXYD6/GRIK3/GRM7/CTNNA2/CADM3/CNR1/OPRM1/KCNA3/GPM6A/KCNA2/LRRC4B/SYT7/EFNB3/CNTNAP4/OPRD1/KCNJ3/GRIK5/NRXN1/KCNC2/KCNA1/SNAP25/GRM4/CNTN5/GLRA1/SNAP91/CDH10/SLC6A4/GAD2/RIMS2/CHRNB2/UNC13A/KCNC1/SYP	57
CC	GO:0099634	postsynaptic specialization membrane	41/2480	101/19717	1.35137e-12	6.36182e-11	5.04438e-11	SLC16A3/EPHA7/RGS7BP/GABRA5/LRFN5/DRD3/SORCS3/KCND3/TIAM1/DLG4/ARC/LRFN2/DCC/SHISA9/NLGN1/CACNG7/CLSTN2/CNKSR2/DLG2/P2RX6/NRCAM/CACNG2/LRRTM2/GRIA1/LRRC4/RGS9/EFNB3/GABRA1/ATP2B2/LRRTM3/OPRD1/CACNG5/GRIK5/GRM1/SLITRK1/GLRA1/CNIH2/ADCY1/CDH10/CHRNB2/SHISA7	41
CC	GO:0033267	axon part	98/2480	382/19717	1.95102e-12	8.52873e-11	6.76254e-11	NTSR1/NMU/CCK/ITGA3/CABP4/NGEF/TH/CNTNAP2/CNGB1/ITGA2/TPX2/RAB27B/MYH14/CBX6/TSPOAP1/NOS1/PRKCG/BRSK1/FGF13/AMIGO1/MAG/SYT11/USH2A/PREX1/MGARP/SLC18A3/BOC/GHRH/ITGA4/TMOD2/TMEM108/SLC1A2/OLFM1/MAP1B/CDH8/TIAM1/TENM2/GAP43/DLG4/PCDH9/EPB41L3/APBB1/NTRK2/BRSK2/PTPRN2/GRIK2/GRIK3/MAP2/NPTX2/DLG2/NEFL/HAP1/CNR1/SLC32A1/MAPK8IP1/CNTN2/KCNA3/PENK/NRCAM/ANK2/GPM6A/NRSN1/UCHL1/CNGA3/KCNA2/PRKCB/GRIA1/MAP…	98
CC	GO:0043204	perikaryon	48/2480	134/19717	4.0784e-12	1.66399e-10	1.3194e-10	NTSR1/CCK/CTSV/EFNA2/KCNK1/TH/CNTNAP2/CPNE6/AMIGO1/TMEM100/GHRH/OLFM1/MAP1B/TTLL7/KCNH1/SERPINI1/KNDC1/HPCA/CCR2/RBFOX3/SLC5A7/GRIK2/GRIK3/NEURL1/CTNND2/MAPK10/RTN4RL1/OPRM1/PENK/CNGA3/KCNA2/ADCYAP1/KCNB2/GRIK5/KCNC2/CRHBP/SLC8A3/KCNA1/GLRA3/CRH/CNR2/SLC4A10/GLRA1/KCNB1/ASTN1/SLC8A2/PCSK2/PTPRN	48
CC	GO:0098936	intrinsic component of postsynaptic membrane	45/2480	122/19717	5.93123e-12	2.2687e-10	1.79888e-10	SLC16A3/EPHA7/HTR2A/RGS7BP/GABRA5/LRFN5/DRD3/CNTN1/SORCS3/KCND3/PCDH8/SLC8A1/LRFN2/DCC/SHISA9/NLGN1/CACNG7/FXYD6/CLSTN2/P2RX6/OPRM1/CNTN2/KCNA3/NRCAM/CACNG2/LRRTM2/GRIA1/LRRC4/EFNB3/GABRA1/LRRTM3/OPRD1/CACNG5/GRIK5/SLC8A3/KCNA1/SLITRK1/GLRA1/CNIH2/ADCY1/CDH10/SLC6A4/CHRNB2/KCNC1/SHISA7	45
CC	GO:0008076	voltage-gated potassium channel complex	36/2480	87/19717	1.60108e-11	5.7639e-10	4.57027e-10	KCNA7/KCNN4/KCNK1/CNTNAP2/KCNQ5/AMIGO1/KCND3/KCNJ8/KCNH1/KCNG1/DLG4/KCNMA1/KCNJ5/KCNS2/KCNJ16/KCNG3/KCNIP1/DLG2/KCNA3/HCN2/KCNA2/KCNH2/HCN4/KCNA4/KCNQ2/KCNB2/KCNJ3/KCNC2/KCNA1/SNAP25/KCNJ6/KCNMB2/KCNB1/KCNC1/DPP6/KCNA5	36
CC	GO:0044306	neuron projection terminus	47/2480	138/19717	5.1842e-11	1.70483e-09	1.35178e-09	NTSR1/NMU/CCK/CABP4/TH/CNGB1/ITGA2/TSPOAP1/NOS1/PRKCG/SYT11/USH2A/SLC18A3/GHRH/CDH8/SCRG1/DLG4/GCH1/NTRK2/PTPRN2/GRIK2/GRIK3/SLC32A1/KCNA3/PENK/UCHL1/KCNA2/PRKCB/PACSIN1/ADCYAP1/CALB1/OPRD1/GRIK5/KCNC2/CRHBP/KCNA1/BSN/UCN3/SLC4A10/GLRA1/ATCAY/UNC13A/KCNC1/SYP/PTPRN/SYT4/CPLX2	47
CC	GO:0098839	postsynaptic density membrane	32/2480	74/19717	5.29276e-11	1.70483e-09	1.35178e-09	SLC16A3/EPHA7/RGS7BP/LRFN5/DRD3/SORCS3/TIAM1/DLG4/ARC/LRFN2/DCC/SHISA9/CACNG7/CLSTN2/CNKSR2/DLG2/NRCAM/CACNG2/LRRTM2/GRIA1/LRRC4/RGS9/EFNB3/ATP2B2/LRRTM3/OPRD1/CACNG5/GRIK5/GRM1/SLITRK1/CNIH2/ADCY1	32
CC	GO:0099055	integral component of postsynaptic membrane	42/2480	117/19717	8.16298e-11	2.49787e-09	1.9806e-09	SLC16A3/EPHA7/HTR2A/GABRA5/LRFN5/DRD3/SORCS3/KCND3/PCDH8/SLC8A1/LRFN2/DCC/SHISA9/NLGN1/CACNG7/FXYD6/CLSTN2/P2RX6/OPRM1/KCNA3/NRCAM/CACNG2/LRRTM2/GRIA1/LRRC4/EFNB3/GABRA1/LRRTM3/OPRD1/CACNG5/GRIK5/SLC8A3/KCNA1/SLITRK1/GLRA1/CNIH2/ADCY1/CDH10/SLC6A4/CHRNB2/KCNC1/SHISA7	42
CC	GO:0098978	glutamatergic synapse	87/2480	349/19717	1.68478e-10	4.90992e-09	3.89314e-09	ABHD17C/SLC1A6/WNT7A/ADORA2B/PLAT/EPHA7/GRASP/HTR2A/IL1RAPL1/TSPOAP1/RGS7BP/SHANK1/LRFN5/WASF3/DRD3/CPT1C/SLC1A2/CDH8/SORCS3/TIAM1/CTTNBP2/DLG4/P2RY1/CORO1A/PRKAR2B/PCDH8/ARC/HPCA/SHISA9/ADCY8/NLGN1/CACNG7/SYT6/GRIK2/FXYD6/SV2A/CLSTN2/GRIK3/DGKB/CNKSR2/NPTX2/DLG2/P2RX6/MAPK10/CNR1/GHSR/NLGN4X/ATP2B3/LGI1/KCNA3/NRCAM/GPM6A/CADPS/CACNG2/LRRTM2/GRIA1/LRRC4/RGS9/DLGAP3/SLITRK2/CALB1/EFNB3/ATP2B2/LRRT…	87
[truncated: 208 more rows]

## Sheet: table 6
ID	Description	GeneRatio	BgRatio	pvalue	p.adjust	qvalue	geneID	Count
[truncated: 60 more rows]

## Sheet: table 7
Number	Hugo_Symbol	C2	C1	pval	or	ci.up	ci.low	adjPval
1	KRAS	32	92	1.16897e-09	0.0800363	0.207922	0.026973	6.42931e-08
2	TP53	30	76	0.000188516	0.277562	0.573214	0.131709	0.00518418
[truncated: 53 more rows]

## Sheet: table 8
probes	moduleColor	GS.C1	p.GS.C1	GS.C2	p.GS.C2	GS.T	p.GS.T	GS.N	p.GS.N	GS.M	p.GS.M	GS.stage	p.GS.stage	MMbrown	p.MMbrown	MMyellow	p.MMyellow	MMblue	p.MMblue	MMgreen	p.MMgreen	MMblack	p.MMblack	MMpink	p.MMpink	MMturquoise	p.MMturquoise	MMgrey	p.MMgrey
[truncated: 373 more rows]
